# Supplementary material for: Whole-genome mapping of APOBEC mutagenesis in metastatic urothelial carcinoma identifies driver hotspot mutations and a novel mutational signature
Source: Cell Genom. 2024 Mar 28;4(4):100528. doi: 10.1016/j.xgen.2024.100528 (PMC11019362; doi:10.1016/j.xgen.2024.100528)
Supplement: Table S1. Pathway enrichment analysis for tumors with hotspot mutations in TERT, ADGRG6, PLEKHS1, LEPROTL1, and TBC1D12, related to Figure 3 [file mmc2.xlsx]

## Sheet: S1.Pathways_DEG
Table S1. Pathway enrichment analysis for tumors with hotspot mutations in TERT, ADGRG6, PLEKHS1, LEPROTL1, and TBC1D12, related to Figure 3.
Hotspotmut_Gene	Pathway_ID	Description	GeneRatio	BgRatio	pvalue	p.adjust	Count		Genes_in_pathway
TERT	R-HSA-211859	Biological oxidations	8/44	222/10891	2.47496e-06	4.20744e-05	8		CYP2C8/CYP1A2/EPHX1/CYP7A1/SULT1B1/CES1/GSTA2/CYP2A6
TERT	R-HSA-2173782	Binding and Uptake of Ligands by Scavenger Receptors	3/44	42/10891	0.000632751	0.00537839	3		MARCO/APOA1/CD36
TERT	R-HSA-114608	Platelet degranulation	4/44	129/10891	0.00176764	0.0100166	4		TF/APOA1/CD36/SELENOP
TERT	R-HSA-6798695	Neutrophil degranulation	7/44	482/10891	0.00294051	0.0124972	7		LTF/CEACAM6/CRISP3/QPCT/CD36/S100A7/CLEC5A
TERT	R-HSA-8978868	Fatty acid metabolism	4/44	177/10891	0.00551611	0.0187548	4		CYP2C8/CYP1A2/THRSP/ACOT4
TERT	R-HSA-196854	Metabolism of vitamins and cofactors	4/44	190/10891	0.00706847	0.0200273	4		APOA1/NMNAT2/AKR1B10/PRSS1
ADGRG6	R-HSA-5601884	PIWI-interacting RNA (piRNA) biogenesis	2/9	29/10891	0.000243633	0.00170543	2		TDRD12/PIWIL2
ADGRG6	R-HSA-442380	Zinc influx into cells by the SLC39 gene family	1/9	10/10891	0.00823643	0.0288275	1		SLC39A5
ADGRG6	R-HSA-5365859	RA biosynthesis pathway	1/9	22/10891	0.0180405	0.0400928	1		RDH16
ADGRG6	R-HSA-1483191	Synthesis of PC	1/9	28/10891	0.0229102	0.0400928	1		MFSD2A
ADGRG6	R-HSA-6814122	Cooperation of PDCL (PhLP1) and TRiC/CCT in G-protein beta folding	1/9	38/10891	0.0309786	0.04337	1		RGS11
PLEKHS1	R-HSA-975577	N-Glycan antennae elongation	1/2	15/10891	0.0027528	0.00550559	1		MGAT4C
PLEKHS1	R-HSA-6809371	Formation of the cornified envelope	1/2	130/10891	0.0237315	0.0237315	1		FLG
LEPROTL1	R-HSA-211945	Phase I - Functionalization of compounds	21/199	106/10891	2.23466e-16	7.59785e-15	21		FMO3/CYP2D6/ALDH2/MTARC2/CYP2E1/CYP27A1/CYP2C9/CYP2C8/CYP4V2/CYP4A22/CYP7A1/ADH6/CYP4F2/CYP4F3/CYP4A11/ADH1B/CYP2A7/ADH4/CES1/ADH1C/CYP2A6
LEPROTL1	R-HSA-166658	Complement cascade	15/199	58/10891	7.42787e-14	1.26274e-12	15		CFH/MASP2/C6/CPB2/C5/VTN/C9/CFHR3/C3/MASP1/FCN3/C8G/CPN2/PROS1/CFI
LEPROTL1	R-HSA-71291	Metabolism of amino acids and derivatives	32/199	374/10891	2.04577e-13	2.31854e-12	32		CPS1/HAL/DAO/SLC6A12/HGD/CTH/AGMAT/ALDH6A1/SARDH/GNMT/CDO1/GAMT/RIDA/DMGDH/BHMT2/SDS/GLS2/AMDHD1/BHMT/MAT1A/TDO2/HPD/UROC1/FTCD/NAGS/HAAO/GPT/PAH/GATM/PIPOX/ACADSB/TAT
LEPROTL1	R-HSA-140837	Intrinsic Pathway of Fibrin Clot Formation	8/199	23/10891	4.18449e-09	3.55681e-08	8		SERPIND1/PROC/SERPINC1/F10/F12/KLKB1/PROS1/SERPINA5
LEPROTL1	R-HSA-194068	Bile acid and bile salt metabolism	10/199	45/10891	6.05257e-09	4.11574e-08	10		ABCB11/SLC27A5/SLC10A1/AKR1D1/SLCO1B1/CYP27A1/BAAT/ALB/CYP7A1/ACOX2
LEPROTL1	R-HSA-6806667	Metabolism of fat-soluble vitamins	9/199	48/10891	1.71599e-07	9.72395e-07	9		APOB/APOA1/TTR/TTPA/RBP4/APOA2/BCO2/APOM/APOC2
LEPROTL1	R-HSA-425407	SLC-mediated transmembrane transport	15/199	250/10891	5.35297e-05	0.000260001	15		SLC6A13/SLC1A2/SLC6A12/SLCO1B1/SLC38A4/SLC39A5/SLC47A1/SLC26A1/SLC43A1/SLC28A1/SLC6A1/SLC22A1/SLC25A18/SLC38A3/SLC30A10
LEPROTL1	R-HSA-75109	Triglyceride biosynthesis	3/199	13/10891	0.00150127	0.00638041	3		GPAM/MOGAT1/MOGAT2
LEPROTL1	R-HSA-5663084	Diseases of carbohydrate metabolism	4/199	34/10891	0.00326565	0.0123369	4		HYAL1/ALDOB/KHK/DCXR
TBC1D12	R-HSA-399956	CRMPs in Sema3A signaling	1/3	16/10891	0.00440124	0.00783755	1		CDK5R1
TBC1D12	R-HSA-422085	Synthesis, secretion, and deacylation of Ghrelin	1/3	19/10891	0.00522503	0.00783755	1		IGF1
TBC1D12	R-HSA-8853659	RET signaling	1/3	40/10891	0.0109789	0.0109789	1		RET
