# Supplementary material for: Whole-genome mapping of APOBEC mutagenesis in metastatic urothelial carcinoma identifies driver hotspot mutations and a novel mutational signature
Source: Cell Genom. 2024 Mar 28;4(4):100528. doi: 10.1016/j.xgen.2024.100528 (PMC11019362; doi:10.1016/j.xgen.2024.100528)
Supplement: Table S2. The didymi mutational signature, related to Figure 4 [file mmc3.xlsx]

## Sheet: S2.didymi signature
Table S2. The didymi mutational signature, related to Figure 4.
context	SBS_didymi
A[C>A]A	0
A[C>A]C	0
A[C>A]G	0
A[C>A]T	0
C[C>A]A	0
C[C>A]C	0
C[C>A]G	0
C[C>A]T	0
G[C>A]A	0
G[C>A]C	0
G[C>A]G	0
G[C>A]T	0
T[C>A]A	0
T[C>A]C	0
T[C>A]G	0
T[C>A]T	0
A[C>G]A	0
A[C>G]C	0
A[C>G]G	0.0384615
A[C>G]T	0
C[C>G]A	0
C[C>G]C	0
C[C>G]G	0
C[C>G]T	0
G[C>G]A	0
G[C>G]C	0
G[C>G]G	0
G[C>G]T	0
T[C>G]A	0
T[C>G]C	0
T[C>G]G	0
T[C>G]T	0.0384615
A[C>T]A	0.538462
A[C>T]C	0.0769231
A[C>T]G	0.0769231
A[C>T]T	0.153846
C[C>T]A	0.0384615
C[C>T]C	0
C[C>T]G	0
C[C>T]T	0
G[C>T]A	0.0384615
G[C>T]C	0
G[C>T]G	0
G[C>T]T	0
T[C>T]A	0
T[C>T]C	0
T[C>T]G	0
T[C>T]T	0
A[T>A]A	0
A[T>A]C	0
A[T>A]G	0
A[T>A]T	0
C[T>A]A	0
C[T>A]C	0
C[T>A]G	0
C[T>A]T	0
G[T>A]A	0
G[T>A]C	0
G[T>A]G	0
G[T>A]T	0
T[T>A]A	0
T[T>A]C	0
T[T>A]G	0
T[T>A]T	0
A[T>C]A	0
A[T>C]C	0
A[T>C]G	0
A[T>C]T	0
C[T>C]A	0
C[T>C]C	0
C[T>C]G	0
C[T>C]T	0
G[T>C]A	0
G[T>C]C	0
G[T>C]G	0
G[T>C]T	0
T[T>C]A	0
T[T>C]C	0
T[T>C]G	0
T[T>C]T	0
A[T>G]A	0
A[T>G]C	0
A[T>G]G	0
A[T>G]T	0
C[T>G]A	0
C[T>G]C	0
C[T>G]G	0
C[T>G]T	0
G[T>G]A	0
G[T>G]C	0
G[T>G]G	0
G[T>G]T	0
T[T>G]A	0
T[T>G]C	0
T[T>G]G	0
T[T>G]T	0
