# Supplementary material for: Whole-genome mapping of APOBEC mutagenesis in metastatic urothelial carcinoma identifies driver hotspot mutations and a novel mutational signature
Source: Cell Genom. 2024 Mar 28;4(4):100528. doi: 10.1016/j.xgen.2024.100528 (PMC11019362; doi:10.1016/j.xgen.2024.100528)
Supplement: Table S3. Didymi in mUC, related to Figure 4 [file mmc4.xlsx]

## Sheet: S3.Didymi_mUC
Table S3. Didymi in metastatic urothelial carcinoma, related to Figure 4.
chr	pos	geneName	consequenceAnnotation	loopGenPos	loopSeq	loopSeq_binary	has_1001or101	hairpinStemDown	hairpinStemUp	loopSize	loopPos_mut	hairpinStab	ref	triNucleotideContext	main_mutChange	isTpC	totalHotspotPos	totalSpecificHotspotMut	nMutPositionsInLoop	nHotspotMutsInLoop	isDidimy
chr6	142706206	ADGRG6	Intron	chr6:142706205-142706210	GAAC	1001	Yes	10	10	4	1	-7.9	G	TCA	C>T	1	27	27	2	51	Yes
chr6	142706209	ADGRG6	Intron	chr6:142706205-142706210	GAAC	1001	Yes	10	10	4	4	-7.9	C	ACA	C>T	0	24	23	2	51	Yes
chr10	115511590	PLEKHS1	Intron	chr10:115511589-115511594	GAAC	1001	Yes	10	10	4	1	-7.57	G	TCA	C>T	1	26	21	2	42	Yes
chr10	115511593	PLEKHS1	Intron	chr10:115511589-115511594	GAAC	1001	Yes	10	10	4	4	-7.57	C	ACA	C>T	0	16	14	2	42	Yes
chr8	29952919	LEPROTL1	Upstream gene	chr8:29952918-29952922	GTC	101	Yes	11	12	3	1	-10.79	G	ACG	C>T	0	15	14	2	25	Yes
chr8	29952921	LEPROTL1	Upstream gene	chr8:29952918-29952922	GTC	101	Yes	11	12	3	3	-10.79	C	TCG	C>T	1	10	8	2	25	Yes
chr10	96162368	TBC1D12	5' UTR	chr10:96162365-96162373	CCCAGAT	1110100	Yes	7	7	7	3	-6.21	C	CCA	C>T	0	10	10	2	21	Yes
chr10	96162370	TBC1D12	5' UTR	chr10:96162365-96162373	CCCAGAT	1110100	Yes	7	7	7	5	-6.21	G	TCT	C>T	1	11	11	2	21	Yes
chr11	10331381	ADM	Downstream gene	chr11:10331380-10331385	GAAC	1001	Yes	8	8	4	1	-8.83	G	TCA	C>T	1	5	4	2	13	Yes
chr11	10331384	ADM	Downstream gene	chr11:10331380-10331385	GAAC	1001	Yes	8	8	4	4	-8.83	C	ACA	C>T	0	8	8	2	13	Yes
chr11	74510805	RNF169	Intron	chr11:74510804-74510809	GAAC	1001	Yes	10	10	4	1	-7.56	G	TCA	C>T	1	8	8	2	12	Yes
chr11	74510808	RNF169	Intron	chr11:74510804-74510809	GAAC	1001	Yes	10	10	4	4	-7.56	C	ACA	C>T	0	4	4	2	12	Yes
chr2	151205206	LINC01818	Non-coding transcript	chr2:151205205-151205210	GTTC	1001	Yes	13	13	4	1	-12.86	G	ACA	C>T	0	7	7	2	12	Yes
chr2	151205209	LINC01818	Non-coding transcript	chr2:151205205-151205210	GTTC	1001	Yes	13	13	4	4	-12.56	C	TCA	C>T	1	5	5	2	12	Yes
chr7	11273340	AC004160.1	Non-coding transcript	chr7:11273339-11273344	GTTC	1001	Yes	11	11	4	1	-7.96	G	ACA	C>T	0	3	2	2	9	Yes
chr7	11273343	AC004160.1	Non-coding transcript	chr7:11273339-11273344	GTTC	1001	Yes	11	11	4	4	-7.66	C	TCA	C>T	1	6	5	2	9	Yes
chr12	59152561	RP11-362K2.2	Intron	chr12:59152560-59152565	GAAC	1001	Yes	8	8	4	1	-4.63	G	TCA	C>T	1	3	3	2	8	Yes
chr12	59152564	RP11-362K2.2	Intron	chr12:59152560-59152565	GAAC	1001	Yes	8	8	4	4	-4.63	C	ACA	C>T	0	5	5	2	8	Yes
chr15	96590693	RP11-4G2.1	Upstream gene	chr15:96590692-96590697	GTTC	1001	Yes	11	11	4	1	-7.96	G	ACA	C>T	0	3	3	2	8	Yes
chr15	96590696	RP11-4G2.1	Upstream gene	chr15:96590692-96590697	GTTC	1001	Yes	11	11	4	4	-7.66	C	TCA	C>T	1	5	5	2	8	Yes
chr22	42929204		Intergenic	chr22:42929203-42929207	GTC	101	Yes	13	12	3	1	-11.15	G	ACT	C>T	0	6	6	2	7	Yes
chr22	42929206		Intergenic	chr22:42929203-42929207	GTC	101	Yes	13	12	3	3	-11.15	C	TCT	C>T	1	1	1	2	7	Yes
chr16	64424220	RP11-467L24.1	Non-coding transcript	chr16:64424219-64424224	GAAC	1001	Yes	13	13	4	1	-9.01	G	TCC	C>T	1	4	4	2	7	Yes
chr16	64424223	RP11-467L24.1	Non-coding transcript	chr16:64424219-64424224	GAAC	1001	Yes	13	13	4	4	-9.01	C	ACC	C>T	0	3	3	2	7	Yes
chr14	69134626	RAD51B	Intron	chr14:69134624-69134631	AGATCA	010010	Yes	14	14	6	2	-12.06	G	TCT	C>T	1	6	6	2	7	Yes
chr14	69134629	RAD51B	Intron	chr14:69134624-69134631	AGATCA	010010	Yes	14	14	6	5	-12.06	C	TCA	C>T	1	1	1	2	7	Yes
chr1	117222133		Intergenic	chr1:117222130-117222138	CAGATCT	1010010	Yes	9	9	7	3	-9.92	G	TCT	C>T	1	4	2	2	7	Yes
chr1	117222136		Intergenic	chr1:117222130-117222138	CAGATCT	1010010	Yes	9	9	7	6	-9.92	C	TCT	C>T	1	3	2	2	7	Yes
chrX	122723286		Intergenic	chrX:122723284-122723291	GGATCA	110010	Yes	9	9	6	2	-9.87	G	TCC	C>T	1	4	4	2	7	Yes
chrX	122723289		Intergenic	chrX:122723284-122723291	GGATCA	110010	Yes	9	9	6	5	-9.87	C	TCA	C>T	1	3	3	2	7	Yes
chr19	5623501	SAFB2	Upstream gene	chr19:5623500-5623505	GTTC	1001	Yes	6	6	4	1	-7.69	G	ACG	C>T	0	1	1	2	6	Yes
chr19	5623504	SAFB2	Upstream gene	chr19:5623500-5623505	GTTC	1001	Yes	6	6	4	4	-6.89	C	TCG	C>T	1	5	5	2	6	Yes
chr16	22207024	SDR42E2	Downstream gene	chr16:22207022-22207027	TCTG	0101	Yes	4	4	4	2	-2.13	C	TCT	C>T	1	5	4	2	6	Yes
chr16	22207026	SDR42E2	Downstream gene	chr16:22207022-22207027	TCTG	0101	Yes	4	4	4	4	-2.13	G	TCA	C>T	1	1	1	2	6	Yes
chr20	23564319	RP11-218C14.2	Non-coding transcript	chr20:23564318-23564322	GTC	101	Yes	14	14	3	1	-16.05	G	ACA	C>T	0	2	2	2	6	Yes
chr20	23564321	RP11-218C14.2	Non-coding transcript	chr20:23564318-23564322	GTC	101	Yes	14	14	3	3	-16.05	C	TCA	C>T	1	4	4	2	6	Yes
chr10	33178214	RP11-479G22.8	Non-coding transcript	chr10:33178213-33178218	GTTC	1001	Yes	12	11	4	1	-5.53	G	ACA	C>T	0	4	4	2	6	Yes
chr10	33178217	RP11-479G22.8	Non-coding transcript	chr10:33178213-33178218	GTTC	1001	Yes	12	11	4	4	-5.23	C	TCA	C>T	1	2	2	2	6	Yes
chr22	47167343	TBC1D22A	Intron	chr22:47167342-47167347	GAAC	1001	Yes	11	11	4	1	-9.96	G	TCA	C>T	1	2	2	2	6	Yes
chr22	47167346	TBC1D22A	Intron	chr22:47167342-47167347	GAAC	1001	Yes	11	11	4	4	-9.96	C	ACA	C>T	0	4	4	2	6	Yes
chr10	82156889		Intergenic	chr10:82156888-82156893	GAAC	1001	Yes	11	11	4	1	-10.03	G	TCA	C>T	1	2	2	2	6	Yes
chr10	82156892		Intergenic	chr10:82156888-82156893	GAAC	1001	Yes	11	11	4	4	-10.03	C	ACA	C>T	0	4	3	2	6	Yes
chr9	87349816	NTRK2	Intron	chr9:87349812-87349821	TTTCAGAG	00010101	Yes	9	9	8	4	-8.36	C	TCA	C>T	1	3	3	2	6	Yes
chr9	87349818	NTRK2	Intron	chr9:87349812-87349821	TTTCAGAG	00010101	Yes	9	9	8	6	-8.36	G	TCT	C>T	1	3	3	2	6	Yes
chr10	11835070		Intergenic	chr10:11835069-11835073	GTC	101	Yes	13	12	3	1	-11.15	G	ACT	C>T	0	4	4	2	5	Yes
chr10	11835072		Intergenic	chr10:11835069-11835073	GTC	101	Yes	13	12	3	3	-11.15	C	TCT	C>T	1	1	1	2	5	Yes
chr7	17658895		Intergenic	chr7:17658894-17658899	GTTC	1001	Yes	8	8	4	1	-6.43	G	ACA	C>T	0	1	1	2	5	Yes
chr7	17658898		Intergenic	chr7:17658894-17658899	GTTC	1001	Yes	8	8	4	4	-6.13	C	TCA	C>T	1	4	4	2	5	Yes
chr2	71204529	ANKRD53	Upstream gene	chr2:71204528-71204532	GAC	101	Yes	12	12	3	1	-11.4	G	TCT	C>T	1	4	3	2	5	Yes
chr2	71204531	ANKRD53	Upstream gene	chr2:71204528-71204532	GAC	101	Yes	12	12	3	3	-11.4	C	ACT	C>T	0	1	1	2	5	Yes
chr6	82403486	TENT5A	Intron	chr6:82403485-82403490	GAAC	1001	Yes	10	10	4	1	-7.25	G	TCA	C>T	1	2	2	2	5	Yes
chr6	82403489	TENT5A	Intron	chr6:82403485-82403490	GAAC	1001	Yes	10	10	4	4	-7.25	C	ACA	C>T	0	3	3	2	5	Yes
chrX	90151356		Intergenic	chrX:90151355-90151360	GTTC	1001	Yes	11	11	4	1	-8.11	G	ACC	C>T	0	1	1	2	5	Yes
chrX	90151359		Intergenic	chrX:90151355-90151360	GTTC	1001	Yes	11	11	4	4	-7.31	C	TCC	C>T	1	4	3	2	5	Yes
chr9	112281265	PALM2AKAP2	Intron	chr9:112281264-112281268	GAC	101	Yes	9	9	3	1	-8.54	G	TCT	C>T	1	4	4	2	5	Yes
chr9	112281267	PALM2AKAP2	Intron	chr9:112281264-112281268	GAC	101	Yes	9	9	3	3	-8.54	C	ACT	C>T	0	1	1	2	5	Yes
chr11	6170678	OR52B1P	Downstream gene	chr11:6170677-6170682	GAAC	1001	Yes	14	14	4	1	-12.34	G	TCA	C>T	1	3	2	2	4	Yes
chr11	6170681	OR52B1P	Downstream gene	chr11:6170677-6170682	GAAC	1001	Yes	14	14	4	4	-12.34	C	ACA	C>T	0	1	1	2	4	Yes
chr21	18090475	RNU1-98P	Upstream gene	chr21:18090474-18090478	GAC	101	Yes	14	14	3	1	-12.31	G	TCA	C>T	1	1	1	2	4	Yes
chr21	18090477	RNU1-98P	Upstream gene	chr21:18090474-18090478	GAC	101	Yes	14	14	3	3	-12.31	C	ACA	C>T	0	3	3	2	4	Yes
chr1	26857788	RPS6KA1	Intron	chr1:26857785-26857792	CTCTGA	101010	Yes	6	6	6	3	-4.71	C	TCT	C>T	1	1	1	2	4	Yes
chr1	26857790	RPS6KA1	Intron	chr1:26857785-26857792	CTCTGA	101010	Yes	6	6	6	5	-4.71	G	TCA	C>T	1	3	3	2	4	Yes
chr5	43070437	AC025171.1	Upstream gene	chr5:43070436-43070440	GTC	101	Yes	10	10	3	1	-9.49	G	ACA	C>T	0	3	2	2	4	Yes
chr5	43070439	AC025171.1	Upstream gene	chr5:43070436-43070440	GTC	101	Yes	10	10	3	3	-9.49	C	TCA	C>T	1	1	1	2	4	Yes
chr12	67876280	LINC02408	Non-coding transcript	chr12:67876279-67876284	GATC	1001	Yes	9	9	4	1	-9.03	G	TCC	C>T	1	1	1	2	4	Yes
chr12	67876283	LINC02408	Non-coding transcript	chr12:67876279-67876284	GATC	1001	Yes	9	9	4	4	-9.03	C	TCC	C>T	1	3	2	2	4	Yes
chr4	84010979	AC073840.1	Downstream gene	chr4:84010978-84010983	GATC	1001	Yes	10	10	4	1	-8.04	G	TCA	C>T	1	1	1	2	4	Yes
chr4	84010982	AC073840.1	Downstream gene	chr4:84010978-84010983	GATC	1001	Yes	10	10	4	4	-8.04	C	TCA	C>T	1	3	2	2	4	Yes
chr10	110304338	RP11-163F15.1	Downstream gene	chr10:110304337-110304341	GAC	101	Yes	10	10	3	1	-11.12	G	TCT	C>T	1	1	1	2	4	Yes
chr10	110304340	RP11-163F15.1	Downstream gene	chr10:110304337-110304341	GAC	101	Yes	10	10	3	3	-11.12	C	ACT	C>T	0	3	2	2	4	Yes
chr7	140357541	DENND2A	Intron	chr7:140357539-140357546	GGATCA	110010	Yes	12	12	6	2	-11.39	G	TCC	C>T	1	2	2	2	4	Yes
chr7	140357544	DENND2A	Intron	chr7:140357539-140357546	GGATCA	110010	Yes	12	12	6	5	-11.39	C	TCA	C>T	1	2	2	2	4	Yes
chr1	161595801	FCGR2B	Intron	chr1:161595800-161595805	GATC	1001	Yes	9	9	4	1	-10.17	G	TCA	C>T	1	3	3	2	4	Yes
chr1	161595804	FCGR3B	Intron	chr1:161595800-161595805	GATC	1001	Yes	9	9	4	4	-10.17	C	TCA	C>T	1	1	1	2	4	Yes
chr1	186464070	AL096803.2	Non-coding transcript	chr1:186464069-186464075	GATCT	10010	Yes	10	10	5	1	-9.14	G	TCA	C>T	1	3	3	2	4	Yes
chr1	186464073	AL096803.2	Non-coding transcript	chr1:186464069-186464075	GATCT	10010	Yes	10	10	5	4	-9.14	C	TCT	C>T	1	1	1	2	4	Yes
chr18	5537861	EPB41L3	Intron	chr18:5537860-5537865	GATC	1001	Yes	10	10	4	1	-7.38	G	TCC	C>T	1	1	1	2	3	Yes
chr18	5537864	EPB41L3	Intron	chr18:5537860-5537865	GATC	1001	Yes	10	10	4	4	-7.38	C	TCC	C>T	1	2	2	2	3	Yes
chr11	12657261	AC107881.1	Non-coding transcript	chr11:12657260-12657264	GAC	101	Yes	13	13	3	1	-10.99	G	TCT	C>T	1	2	1	2	3	Yes
chr11	12657263	AC107881.1	Non-coding transcript	chr11:12657260-12657264	GAC	101	Yes	13	13	3	3	-10.99	C	ACT	C>T	0	1	1	2	3	Yes
chr6	26331708	AL021917.1	Non-coding transcript	chr6:26331706-26331714	TCTGGAG	0101101	Yes	5	5	7	2	-1.18	C	TCT	C>T	1	2	1	2	3	Yes
chr6	26331711	AL021917.1	Non-coding transcript	chr6:26331706-26331714	TCTGGAG	0101101	Yes	5	5	7	5	-1.18	G	TCC	C>T	1	1	1	2	3	Yes
chr6	27487341	HNRNPA1P1	Upstream gene	chr6:27487338-27487346	CTCTGAA	1010100	Yes	7	7	7	3	-2.53	C	TCT	C>T	1	1	1	2	3	Yes
chr6	27487343	HNRNPA1P1	Upstream gene	chr6:27487338-27487346	CTCTGAA	1010100	Yes	7	7	7	5	-2.53	G	TCA	C>T	1	2	2	2	3	Yes
chr15	45076945		Intergenic	chr15:45076944-45076948	GAC	101	Yes	12	12	3	1	-10.83	G	TCT	C>T	1	2	2	2	3	Yes
chr15	45076947		Intergenic	chr15:45076944-45076948	GAC	101	Yes	12	12	3	3	-10.83	C	ACT	C>T	0	1	1	2	3	Yes
chr8	48288268	SPIDR	Intron	chr8:48288267-48288273	GATCT	10010	Yes	7	7	5	1	-6.76	G	TCC	C>T	1	1	1	2	3	Yes
chr8	48288271	SPIDR	Intron	chr8:48288267-48288273	GATCT	10010	Yes	7	7	5	4	-6.76	C	TCT	C>T	1	2	2	2	3	Yes
chr3	49550546	DAG1	Intron	chr3:49550545-49550550	GAAC	1001	Yes	10	10	4	1	-7.78	G	TCC	C>T	1	2	2	2	3	Yes
chr3	49550549	DAG1	Intron	chr3:49550545-49550550	GAAC	1001	Yes	10	10	4	4	-7.78	C	ACC	C>T	0	1	1	2	3	Yes
chr15	79631254	TMED3	Upstream gene	chr15:79631253-79631257	GTC	101	Yes	13	12	3	1	-11.15	G	ACT	C>T	0	1	1	2	3	Yes
chr15	79631256	TMED3	Upstream gene	chr15:79631253-79631257	GTC	101	Yes	13	12	3	3	-11.15	C	TCT	C>T	1	2	2	2	3	Yes
chr8	98280004		Intergenic	chr8:98280003-98280008	GAAC	1001	Yes	11	12	4	1	-5.73	G	TCA	C>T	1	1	1	2	3	Yes
chr8	98280007		Intergenic	chr8:98280003-98280008	GAAC	1001	Yes	11	12	4	4	-5.73	C	ACA	C>T	0	2	2	2	3	Yes
chr12	108051992	BTBD11	3' UTR	chr12:108051991-108051996	GTTC	1001	Yes	10	10	4	1	-5.05	G	ACA	C>T	0	1	1	2	3	Yes
chr12	108051995	BTBD11	3' UTR	chr12:108051991-108051996	GTTC	1001	Yes	10	10	4	4	-4.75	C	TCA	C>T	1	2	2	2	3	Yes
chr4	108871085	CYP2U1	Intron	chr4:108871080-108871090	TAATCTTCC	000010011	Yes	8	8	9	5	-5.37	C	TCT	C>T	1	2	1	2	3	Yes
chr4	108871088	CYP2U1	Intron	chr4:108871080-108871090	TAATCTTCC	000010011	Yes	8	8	9	8	-5.37	C	TCC	C>T	1	1	1	2	3	Yes
chr3	121985544	CASR	Intron	chr3:121985543-121985547	GTC	101	Yes	14	14	3	1	-8.85	G	ACA	C>T	0	2	2	2	3	Yes
chr3	121985546	CASR	Intron	chr3:121985543-121985547	GTC	101	Yes	14	14	3	3	-8.85	C	TCA	C>T	1	1	1	2	3	Yes
chr3	197192187	AC128709.2	Non-coding transcript	chr3:197192186-197192190	GTC	101	Yes	11	10	3	1	-9.27	G	ACA	C>T	0	1	1	2	3	Yes
chr3	197192189	AC128709.2	Non-coding transcript	chr3:197192186-197192190	GTC	101	Yes	11	10	3	3	-9.27	C	TCA	C>T	1	2	2	2	3	Yes
chr1	200589588	KIF14	5' UTR	chr1:200589587-200589592	GAGA	1010	Yes	5	5	4	1	-5.12	G	TCG	C>T	1	2	2	2	3	Yes
chr1	200589590	KIF14	5' UTR	chr1:200589587-200589592	GAGA	1010	Yes	5	5	4	3	-5.12	G	TCT	C>T	1	1	1	2	3	Yes
chr2	208585753	CCNYL1	Intron	chr2:208585752-208585756	GAC	101	Yes	13	13	3	1	-13.91	G	TCT	C>T	1	1	1	2	3	Yes
chr2	208585755	CCNYL1	Intron	chr2:208585752-208585756	GAC	101	Yes	13	13	3	3	-13.91	C	ACT	C>T	0	2	2	2	3	Yes
chr16	737423	WDR24	Splice region	chr16:737422-737432	GAAGAAGGT	100100110	Yes	4	4	9	1	-1.15	G	TCC	C>T	1	1	1	2	2	Yes
chr16	737426	JMJD8	Upstream gene	chr16:737422-737432	GAAGAAGGT	100100110	Yes	4	4	9	4	-1.15	G	TCT	C>T	1	1	1	2	2	Yes
chr19	1974288	CSNK1G2	Intron	chr19:1974287-1974291	GTC	101	Yes	12	12	3	1	-13.25	G	ACA	C>T	0	1	1	2	2	Yes
chr19	1974290	CSNK1G2	Intron	chr19:1974287-1974291	GTC	101	Yes	12	12	3	3	-13.25	C	TCA	C>T	1	1	1	2	2	Yes
chr5	2633418		Intergenic	chr5:2633412-2633422	CTTGTCGTC	100101101	Yes	4	4	9	6	-0.93	C	TCG	C>T	1	1	1	2	2	Yes
chr5	2633419		Intergenic	chr5:2633412-2633422	CTTGTCGTC	100101101	Yes	4	4	9	7	-0.93	G	ACG	C>T	0	1	1	2	2	Yes
chr6	5790546	RP1-182O16.1	Upstream gene	chr6:5790544-5790550	TCAAC	01001	Yes	3	3	5	2	-0.49	C	TCA	C>T	1	1	1	2	2	Yes
chr6	5790549	RP1-182O16.1	Upstream gene	chr6:5790544-5790550	TCAAC	01001	Yes	3	3	5	5	-0.49	C	ACA	C>T	0	1	1	2	2	Yes
chr12	6029798	ANO2	Intron	chr12:6029796-6029804	CGAGGAT	1101100	Yes	3	3	7	2	-1.28	G	TCG	C>T	1	1	1	2	2	Yes
chr12	6029800	ANO2	Intron	chr12:6029796-6029804	CGAGGAT	1101100	Yes	3	3	7	4	-1.28	G	CCT	C>T	0	1	1	2	2	Yes
chr11	7849520	OR5P3	Upstream gene	chr11:7849518-7849524	TGATG	01001	Yes	4	4	5	2	-1.62	G	TCA	C>T	1	1	1	2	2	Yes
chr11	7849523	OR5P3	Upstream gene	chr11:7849518-7849524	TGATG	01001	Yes	4	4	5	5	-1.62	G	TCA	C>T	1	1	1	2	2	Yes
chr19	9355140	OR7E24	Upstream gene	chr19:9355138-9355144	TCAAC	01001	Yes	9	9	5	2	-1.85	C	TCA	C>T	1	1	1	2	2	Yes
chr19	9355143	OR7E24	Upstream gene	chr19:9355138-9355144	TCAAC	01001	Yes	9	9	5	5	-1.85	C	ACA	C>T	0	1	1	2	2	Yes
chr10	11294459	CELF2	Intron	chr10:11294456-11294466	CAGGTGAAC	101101001	Yes	4	4	9	3	-0.55	G	CCT	C>T	0	1	1	2	2	Yes
chr10	11294462	CELF2	Intron	chr10:11294456-11294466	CAGGTGAAC	101101001	Yes	4	4	9	6	-0.55	G	TCA	C>T	1	1	1	2	2	Yes
chr5	12369973		Intergenic	chr5:12369971-12369980	TCTACTTG	01001001	Yes	10	10	8	2	-1.12	C	TCT	C>T	1	1	1	2	2	Yes
chr5	12369979		Intergenic	chr5:12369971-12369980	TCTACTTG	01001001	Yes	10	10	8	8	-1.12	G	TCA	C>T	1	1	1	2	2	Yes
chr19	12442773	ZNF563	Intron	chr19:12442772-12442776	GAC	101	Yes	8	8	3	1	-7.73	G	TCA	C>T	1	1	1	2	2	Yes
chr19	12442775	ZNF563	Intron	chr19:12442772-12442776	GAC	101	Yes	8	8	3	3	-7.73	C	ACA	C>T	0	1	1	2	2	Yes
chr7	12554373	AC005281.1	Non-coding transcript	chr7:12554372-12554377	GATG	1001	Yes	4	4	4	1	-0.18	G	TCA	C>T	1	1	1	2	2	Yes
chr7	12554376	AC005281.1	Non-coding transcript	chr7:12554372-12554377	GATG	1001	Yes	4	4	4	4	-0.18	G	TCA	C>T	1	1	1	2	2	Yes
chr18	12922893	PTPN2	Intron	chr18:12922886-12922896	TTAGAAGAC	000100101	Yes	7	7	9	7	-1.54	G	TCT	C>T	1	1	1	2	2	Yes
chr18	12922895	PTPN2	Intron	chr18:12922886-12922896	TTAGAAGAC	000100101	Yes	7	7	9	9	-1.54	C	ACT	C>T	0	1	1	2	2	Yes
chr12	15814967	EPS8	Missense	chr12:15814964-15814973	CTCTGTCA	10101010	Yes	6	6	8	3	-0.05	C	TCT	C>T	1	1	1	2	2	Yes
chr12	15814971	EPS8	Missense	chr12:15814964-15814973	CTCTGTCA	10101010	Yes	6	6	8	7	-0.05	C	TCA	C>T	1	1	1	2	2	Yes
chr6	16744794	ATXN1	Intron	chr6:16744793-16744801	GAGAGGA	1010110	Yes	8	7	7	1	-3.09	G	TCT	C>T	1	1	1	2	2	Yes
chr6	16744796	ATXN1	Intron	chr6:16744793-16744801	GAGAGGA	1010110	Yes	8	7	7	3	-3.09	G	TCT	C>T	1	1	1	2	2	Yes
chr9	16875824	BNC2	Upstream gene	chr9:16875823-16875829	CTCAA	10100	Yes	3	3	5	1	-0.27	C	TCT	C>T	1	1	1	2	2	Yes
chr9	16875826	BNC2	Upstream gene	chr9:16875823-16875829	CTCAA	10100	Yes	3	3	5	3	-0.27	C	TCA	C>T	1	1	1	2	2	Yes
chr20	17292203	PCSK2	Intron	chr20:17292200-17292209	ATGAAGAA	00100100	Yes	6	6	8	3	-3.4	G	TCA	C>T	1	1	1	2	2	Yes
chr20	17292206	PCSK2	Intron	chr20:17292200-17292209	ATGAAGAA	00100100	Yes	6	6	8	6	-3.4	G	TCT	C>T	1	1	1	2	2	Yes
chr5	17922402	RP11-454P21.1	Non-coding transcript	chr5:17922399-17922409	ATGATCTCG	001001011	Yes	10	9	9	3	-4.12	G	TCA	C>T	1	1	1	2	2	Yes
chr5	17922405	RP11-454P21.1	Non-coding transcript	chr5:17922399-17922409	ATGATCTCG	001001011	Yes	10	9	9	6	-4.12	C	TCT	C>T	1	1	1	2	2	Yes
chr22	19117408	TSSK2	Upstream gene	chr22:19117407-19117413	CAGAA	10100	Yes	4	4	5	1	-1.17	C	TCA	C>T	1	1	1	2	2	Yes
chr22	19117410	TSSK2	Upstream gene	chr22:19117407-19117413	CAGAA	10100	Yes	4	4	5	3	-1.17	G	TCT	C>T	1	1	1	2	2	Yes
chr9	19409039	AL391834.3	Upstream gene	chr9:19409038-19409045	CTTCTC	100101	Yes	3	3	6	1	-0.6	C	TCT	C>T	1	1	1	2	2	Yes
chr9	19409042	AL391834.3	Upstream gene	chr9:19409038-19409045	CTTCTC	100101	Yes	3	3	6	4	-0.6	C	TCT	C>T	1	1	1	2	2	Yes
chr3	19889973		Intergenic	chr3:19889972-19889976	GAG	101	Yes	8	8	3	1	-7.12	G	TCA	C>T	1	1	1	2	2	Yes
chr3	19889975		Intergenic	chr3:19889972-19889976	GAG	101	Yes	8	8	3	3	-7.12	G	TCT	C>T	1	1	1	2	2	Yes
chr1	20684345	VWA5B1	Downstream gene	chr1:20684341-20684349	ACAGATG	0101001	Yes	3	3	7	4	-0.46	G	TCT	C>T	1	1	1	2	2	Yes
chr1	20684348	VWA5B1	Downstream gene	chr1:20684341-20684349	ACAGATG	0101001	Yes	3	3	7	7	-0.46	G	TCA	C>T	1	1	1	2	2	Yes
chr7	21097520		Intergenic	chr7:21097517-21097527	ACGATCTCG	011001011	Yes	10	9	9	3	-4.84	G	TCG	C>T	1	1	1	2	2	Yes
chr7	21097525		Intergenic	chr7:21097517-21097527	ACGATCTCG	011001011	Yes	10	9	9	8	-4.84	C	TCG	C>T	1	1	1	2	2	Yes
chr7	21630577	DNAH11	Synonymous	chr7:21630576-21630582	GAAGA	10010	Yes	4	4	5	1	-1.16	G	TCA	C>T	1	1	1	2	2	Yes
chr7	21630580	DNAH11	Synonymous	chr7:21630576-21630582	GAAGA	10010	Yes	4	4	5	4	-1.16	G	TCT	C>T	1	1	1	2	2	Yes
chr16	21686113	OTOA	Upstream gene	chr16:21686107-21686117	CATATCTTC	100001001	Yes	3	3	9	6	-0.32	C	TCT	C>T	1	1	1	2	2	Yes
chr16	21686116	OTOA	Upstream gene	chr16:21686107-21686117	CATATCTTC	100001001	Yes	3	3	9	9	-0.32	C	TCT	C>T	1	1	1	2	2	Yes
chr20	22592692	RP4-788L20.3	Upstream gene	chr20:22592688-22592695	ACAGAG	010101	Yes	4	4	6	4	-1.58	G	TCT	C>T	1	1	1	2	2	Yes
chr20	22592694	RP4-788L20.3	Upstream gene	chr20:22592688-22592695	ACAGAG	010101	Yes	4	4	6	6	-1.58	G	CCT	C>T	0	1	1	2	2	Yes
chr20	22673772	AL158175.1	Non-coding transcript	chr20:22673768-22673778	CTAGATCAT	100100100	Yes	9	10	9	4	-4.94	G	TCT	C>T	1	1	1	2	2	Yes
chr20	22673775	AL158175.1	Non-coding transcript	chr20:22673768-22673778	CTAGATCAT	100100100	Yes	9	10	9	7	-4.94	C	TCA	C>T	1	1	1	2	2	Yes
chr2	22966040		Intergenic	chr2:22966037-22966043	AGGAG	01101	Yes	3	3	5	3	-2.16	G	TCC	C>T	1	1	1	2	2	Yes
chr2	22966042		Intergenic	chr2:22966037-22966043	AGGAG	01101	Yes	3	3	5	5	-2.16	G	CCT	C>T	0	1	1	2	2	Yes
chr18	24128132	AC007996.1	Upstream gene	chr18:24128130-24128136	TGATC	01001	Yes	11	11	5	2	-8.51	G	TCA	C>T	1	1	1	2	2	Yes
chr18	24128135	AC007996.1	Upstream gene	chr18:24128130-24128136	TGATC	01001	Yes	11	11	5	5	-8.51	C	TCA	C>T	1	1	1	2	2	Yes
chr10	24427856	KIAA1217	Intron	chr10:24427855-24427861	GTTGA	10010	Yes	5	5	5	1	-1.53	G	ACA	C>T	0	1	1	2	2	Yes
chr10	24427859	KIAA1217	Intron	chr10:24427855-24427861	GTTGA	10010	Yes	5	5	5	4	-1.53	G	TCA	C>T	1	1	1	2	2	Yes
chr20	24998079	ACSS1	Intron	chr20:24998074-24998084	TGCTCCGAG	011011101	Yes	10	10	9	5	-10.81	C	TCC	C>T	1	1	1	2	2	Yes
chr20	24998081	ACSS1	Intron	chr20:24998074-24998084	TGCTCCGAG	011011101	Yes	10	10	9	7	-10.81	G	TCG	C>T	1	1	1	2	2	Yes
chr3	25191995	AC133680.1	Non-coding transcript	chr3:25191994-25191998	CAG	101	Yes	4	4	3	1	-1.71	C	TCA	C>T	1	1	1	2	2	Yes
chr3	25191997	AC133680.1	Non-coding transcript	chr3:25191994-25191998	CAG	101	Yes	4	4	3	3	-1.71	G	TCT	C>T	1	1	1	2	2	Yes
chr18	25294147		Intergenic	chr18:25294145-25294153	TCTGTCT	0101010	Yes	8	8	7	2	-3.54	C	TCT	C>T	1	1	1	2	2	Yes
chr18	25294151		Intergenic	chr18:25294145-25294153	TCTGTCT	0101010	Yes	8	8	7	6	-3.54	C	TCT	C>T	1	1	1	2	2	Yes
chr6	25321960	LRRC16A	Intron	chr6:25321958-25321964	TCACT	01010	Yes	2	2	5	2	-0.34	C	TCA	C>T	1	1	1	2	2	Yes
chr6	25321962	LRRC16A	Intron	chr6:25321958-25321964	TCACT	01010	Yes	2	2	5	4	-0.34	C	ACT	C>T	0	1	1	2	2	Yes
chr12	25868374		Intergenic	chr12:25868367-25868377	TTATCCCTC	000011101	Yes	9	8	9	7	-0.78	C	CCT	C>T	0	1	1	2	2	Yes
chr12	25868376		Intergenic	chr12:25868367-25868377	TTATCCCTC	000011101	Yes	9	8	9	9	-0.78	C	TCA	C>T	1	1	1	2	2	Yes
chrX	26290840		Intergenic	chrX:26290838-26290845	TCTGTT	010100	Yes	8	8	6	2	-2.76	C	TCT	C>T	1	1	1	2	2	Yes
chrX	26290842		Intergenic	chrX:26290838-26290845	TCTGTT	010100	Yes	8	8	6	4	-2.76	G	ACA	C>T	0	1	1	2	2	Yes
chr17	26822948	SLC13A2	Intron	chr17:26822947-26822952	GAAG	1001	Yes	4	4	4	1	-0.97	G	TCA	C>T	1	1	1	2	2	Yes
chr17	26822951	SLC13A2	Intron	chr17:26822947-26822952	GAAG	1001	Yes	4	4	4	4	-0.97	G	TCT	C>T	1	1	1	2	2	Yes
chr16	27637601	KIAA0556	Intron	chr16:27637600-27637607	CTTCTC	100101	Yes	3	3	6	1	-0.22	C	ACT	C>T	0	1	1	2	2	Yes
chr16	27637606	KIAA0556	Intron	chr16:27637600-27637607	CTTCTC	100101	Yes	3	3	6	6	-0.22	C	TCT	C>T	1	1	1	2	2	Yes
chr13	29009311	FLT1	Intron	chr13:29009310-29009319	GATGGTGA	10011010	Yes	12	11	8	1	-2.25	G	TCA	C>T	1	1	1	2	2	Yes
chr13	29009317	FLT1	Intron	chr13:29009310-29009319	GATGGTGA	10011010	Yes	12	11	8	7	-2.25	G	TCA	C>T	1	1	1	2	2	Yes
chr8	29120584	KIF13B	5' UTR	chr8:29120579-29120588	TTCCGTCT	00111010	Yes	4	4	8	5	-2.76	G	ACG	C>T	0	1	1	2	2	Yes
chr8	29120586	KIF13B	5' UTR	chr8:29120579-29120588	TTCCGTCT	00111010	Yes	4	4	8	7	-2.76	C	TCT	C>T	1	1	1	2	2	Yes
chr13	31079550	HMGB1	Intron	chr13:31079546-31079555	CCTCGTGA	11011010	Yes	4	4	8	4	-0.48	C	TCG	C>T	1	1	1	2	2	Yes
chr13	31079551	HMGB1	Intron	chr13:31079546-31079555	CCTCGTGA	11011010	Yes	4	4	8	5	-0.48	G	ACG	C>T	0	1	1	2	2	Yes
chr6	31172590	XXbac-BPG299F13.14	Upstream gene	chr6:31172589-31172593	GTC	101	Yes	10	10	3	1	-10.04	G	ACT	C>T	0	1	1	2	2	Yes
chr6	31172592	XXbac-BPG299F13.14	Upstream gene	chr6:31172589-31172593	GTC	101	Yes	10	10	3	3	-10.04	C	TCT	C>T	1	1	1	2	2	Yes
chr21	31354609		Intergenic	chr21:31354608-31354613	GAAG	1001	Yes	4	4	4	1	-2.26	G	TCA	C>T	1	1	1	2	2	Yes
chr21	31354612		Intergenic	chr21:31354608-31354613	GAAG	1001	Yes	4	4	4	4	-2.26	G	TCT	C>T	1	1	1	2	2	Yes
chr20	31661416	BPIFB3	3' UTR	chr20:31661414-31661424	TGAGACATG	010101001	Yes	3	3	9	2	-0.98	G	TCA	C>T	1	1	1	2	2	Yes
chr20	31661423	BPIFB3	3' UTR	chr20:31661414-31661424	TGAGACATG	010101001	Yes	3	3	9	9	-0.98	G	CCA	C>T	0	1	1	2	2	Yes
chr22	32058035	PISD	Intron	chr22:32058032-32058039	CTCAGA	101010	Yes	9	9	6	3	-6.55	C	TCA	C>T	1	1	1	2	2	Yes
chr22	32058037	PISD	Intron	chr22:32058032-32058039	CTCAGA	101010	Yes	9	9	6	5	-6.55	G	TCT	C>T	1	1	1	2	2	Yes
chr3	32679496	RPL30P4	Upstream gene	chr3:32679491-32679500	TATAGAAG	00001001	Yes	4	4	8	5	-0.58	G	TCT	C>T	1	1	1	2	2	Yes
chr3	32679499	RPL30P4	Upstream gene	chr3:32679491-32679500	TATAGAAG	00001001	Yes	4	4	8	8	-0.58	G	TCT	C>T	1	1	1	2	2	Yes
chr1	34784272		Intergenic	chr1:34784271-34784277	GATGA	10010	Yes	7	8	5	1	-0.86	G	TCA	C>T	1	1	1	2	2	Yes
chr1	34784275		Intergenic	chr1:34784271-34784277	GATGA	10010	Yes	7	8	5	4	-0.86	G	TCA	C>T	1	1	1	2	2	Yes
chr6	35420269	FANCE	5' UTR	chr6:35420266-35420273	CTCTGA	101010	Yes	7	7	6	3	-6.14	C	TCT	C>T	1	1	1	2	2	Yes
chr6	35420271	FANCE	5' UTR	chr6:35420266-35420273	CTCTGA	101010	Yes	7	7	6	5	-6.14	G	TCA	C>T	1	1	1	2	2	Yes
chr17	36173539		Intergenic	chr17:36173534-36173543	TGGGGATG	01111001	Yes	5	5	8	5	-2.17	G	TCC	C>T	1	1	1	2	2	Yes
chr17	36173542		Intergenic	chr17:36173534-36173543	TGGGGATG	01111001	Yes	5	5	8	8	-2.17	G	CCA	C>T	0	1	1	2	2	Yes
chr19	36178713	AC002314.4	Upstream gene	chr19:36178709-36178718	TCACGAGG	01011011	Yes	2	2	8	4	0	C	ACG	C>T	0	1	1	2	2	Yes
chr19	36178714	AC002314.4	Upstream gene	chr19:36178709-36178718	TCACGAGG	01011011	Yes	2	2	8	5	0	G	TCG	C>T	1	1	1	2	2	Yes
chr17	36645155	ARHGAP23	Intron	chr17:36645153-36645159	TCATC	01001	Yes	4	4	5	2	-2.02	C	TCA	C>T	1	1	1	2	2	Yes
chr17	36645158	ARHGAP23	Intron	chr17:36645153-36645159	TCATC	01001	Yes	4	4	5	5	-2.02	C	TCC	C>T	1	1	1	2	2	Yes
chr4	38891007	FAM114A1	Intron	chr4:38891006-38891013	CAGACA	101010	Yes	7	7	6	1	-0.56	C	CCA	C>T	0	1	1	2	2	Yes
chr4	38891009	FAM114A1	Intron	chr4:38891006-38891013	CAGACA	101010	Yes	7	7	6	3	-0.56	G	TCT	C>T	1	1	1	2	2	Yes
chr20	38944700		Intergenic	chr20:38944699-38944704	GATC	1001	Yes	8	8	4	1	-6.01	G	TCA	C>T	1	1	1	2	2	Yes
chr20	38944703		Intergenic	chr20:38944699-38944704	GATC	1001	Yes	8	8	4	4	-6.01	C	TCA	C>T	1	1	1	2	2	Yes
chr7	39047455	POU6F2	Intron	chr7:39047453-39047459	ACTCA	01010	Yes	4	4	5	2	-0.99	C	ACT	C>T	0	1	1	2	2	Yes
chr7	39047457	POU6F2	Intron	chr7:39047453-39047459	ACTCA	01010	Yes	4	4	5	4	-0.99	C	TCA	C>T	1	1	1	2	2	Yes
chr14	39707305	MIA2	Intron	chr14:39707301-39707310	TTTCTGAG	00010101	Yes	6	6	8	4	-0.48	C	TCT	C>T	1	1	1	2	2	Yes
chr14	39707307	MIA2	Intron	chr14:39707301-39707310	TTTCTGAG	00010101	Yes	6	6	8	6	-0.48	G	TCA	C>T	1	1	1	2	2	Yes
chr17	40577048	PTRF	Upstream gene	chr17:40577045-40577053	CAGAAGA	1010010	Yes	4	4	7	3	-1.44	G	TCT	C>T	1	1	1	2	2	Yes
chr17	40577051	PTRF	Upstream gene	chr17:40577045-40577053	CAGAAGA	1010010	Yes	4	4	7	6	-1.44	G	TCT	C>T	1	1	1	2	2	Yes
chr11	45645930		Intergenic	chr11:45645927-45645933	TCCTC	01101	Yes	4	4	5	3	-2.42	C	CCT	C>T	0	1	1	2	2	Yes
chr11	45645932		Intergenic	chr11:45645927-45645933	TCCTC	01101	Yes	4	4	5	5	-2.42	C	TCG	C>T	1	1	1	2	2	Yes
chr22	45995486	CTA-941F9.9	Downstream gene	chr22:45995483-45995492	CTCTTCTA	10100100	Yes	3	3	8	3	-0.86	C	TCT	C>T	1	1	1	2	2	Yes
chr22	45995489	CTA-941F9.9	Downstream gene	chr22:45995483-45995492	CTCTTCTA	10100100	Yes	3	3	8	6	-0.86	C	TCT	C>T	1	1	1	2	2	Yes
chr19	48610866	PLA2G4C	Intron	chr19:48610865-48610869	GTC	101	Yes	9	9	3	1	-8.79	G	ACT	C>T	0	1	1	2	2	Yes
chr19	48610868	PLA2G4C	Intron	chr19:48610865-48610869	GTC	101	Yes	9	9	3	3	-8.79	C	TCT	C>T	1	1	1	2	2	Yes
chr22	49274301	LINC01310	Non-coding transcript	chr22:49274300-49274304	GAG	101	Yes	4	4	3	1	-1.41	G	TCA	C>T	1	1	1	2	2	Yes
chr22	49274303	LINC01310	Non-coding transcript	chr22:49274300-49274304	GAG	101	Yes	4	4	3	3	-1.41	G	TCT	C>T	1	1	1	2	2	Yes
chr7	50212902		Intergenic	chr7:50212899-50212909	CTCAGGAAA	101011000	Yes	4	4	9	3	-0.43	C	TCA	C>T	1	1	1	2	2	Yes
chr7	50212904		Intergenic	chr7:50212899-50212909	CTCAGGAAA	101011000	Yes	4	4	9	5	-0.43	G	CCT	C>T	0	1	1	2	2	Yes
chr6	50514226		Intergenic	chr6:50514224-50514233	AGATCTCA	01001010	Yes	3	3	8	2	-0.91	G	TCT	C>T	1	1	1	2	2	Yes
chr6	50514231		Intergenic	chr6:50514224-50514233	AGATCTCA	01001010	Yes	3	3	8	7	-0.91	C	TCA	C>T	1	1	1	2	2	Yes
chr13	50633927	DLEU2	Non-coding transcript	chr13:50633926-50633935	CTGTTCTC	10100101	Yes	4	4	8	1	-0.91	C	TCT	C>T	1	1	1	2	2	Yes
chr13	50633934	DLEU2	Non-coding transcript	chr13:50633926-50633935	CTGTTCTC	10100101	Yes	4	4	8	8	-0.91	C	TCA	C>T	1	1	1	2	2	Yes
chr18	50794420	DCC	Intron	chr18:50794419-50794423	GAG	101	Yes	7	7	3	1	-3.39	G	TCA	C>T	1	1	1	2	2	Yes
chr18	50794422	DCC	Intron	chr18:50794419-50794423	GAG	101	Yes	7	7	3	3	-3.39	G	TCT	C>T	1	1	1	2	2	Yes
chr6	52109216	IL17F	Synonymous	chr6:52109212-52109221	GGTCTTCA	11010010	Yes	8	7	8	4	-1.32	C	TCT	C>T	1	1	1	2	2	Yes
chr6	52109219	IL17F	Synonymous	chr6:52109212-52109221	GGTCTTCA	11010010	Yes	8	7	8	7	-1.32	C	TCA	C>T	1	1	1	2	2	Yes
chrX	52864668	EIF4A2P4	Upstream gene	chrX:52864665-52864674	TTCAGATG	00101001	Yes	11	11	8	3	-8.88	C	TCA	C>T	1	1	1	2	2	Yes
chrX	52864670	EIF4A2P4	Upstream gene	chrX:52864665-52864674	TTCAGATG	00101001	Yes	11	11	8	5	-8.88	G	TCT	C>T	1	1	1	2	2	Yes
chr6	53195925	ELOVL5	Intron	chr6:53195922-53195931	TTGAAGAT	00100100	Yes	10	9	8	3	-6.17	G	TCA	C>T	1	1	1	2	2	Yes
chr6	53195928	ELOVL5	Intron	chr6:53195922-53195931	TTGAAGAT	00100100	Yes	10	9	8	6	-6.17	G	TCT	C>T	1	1	1	2	2	Yes
chr8	53433468		Intergenic	chr8:53433464-53433473	TCACGAGG	01011011	Yes	2	2	8	4	0	C	ACG	C>T	0	1	1	2	2	Yes
chr8	53433469		Intergenic	chr8:53433464-53433473	TCACGAGG	01011011	Yes	2	2	8	5	0	G	TCG	C>T	1	1	1	2	2	Yes
chr14	53816985	AL163953.3	Non-coding transcript	chr14:53816981-53816991	ATTCTACTC	000100101	Yes	3	3	9	4	-0.57	C	TCT	C>T	1	1	1	2	2	Yes
chr14	53816990	AL163953.3	Non-coding transcript	chr14:53816981-53816991	ATTCTACTC	000100101	Yes	3	3	9	9	-0.57	C	TCT	C>T	1	1	1	2	2	Yes
chr5	54091387		Intergenic	chr5:54091384-54091390	TTCAG	00101	Yes	4	4	5	3	-2.27	C	TCA	C>T	1	1	1	2	2	Yes
chr5	54091389		Intergenic	chr5:54091384-54091390	TTCAG	00101	Yes	4	4	5	5	-2.27	G	TCT	C>T	1	1	1	2	2	Yes
chr8	54590143		Intergenic	chr8:54590142-54590147	CATC	1001	Yes	5	5	4	1	-1.53	C	TCA	C>T	1	1	1	2	2	Yes
chr8	54590146		Intergenic	chr8:54590142-54590147	CATC	1001	Yes	5	5	4	4	-1.53	C	TCA	C>T	1	1	1	2	2	Yes
chr4	55663183		Intergenic	chr4:55663182-55663190	GATGATT	1001000	Yes	4	4	7	1	-0.9	G	TCA	C>T	1	1	1	2	2	Yes
chr4	55663186		Intergenic	chr4:55663182-55663190	GATGATT	1001000	Yes	4	4	7	4	-0.9	G	TCA	C>T	1	1	1	2	2	Yes
chr10	57598340		Intergenic	chr10:57598339-57598345	GATCT	10010	Yes	11	11	5	1	-10.47	G	TCA	C>T	1	1	1	2	2	Yes
chr10	57598343		Intergenic	chr10:57598339-57598345	GATCT	10010	Yes	11	11	5	4	-10.47	C	TCT	C>T	1	1	1	2	2	Yes
chrX	58193411		Intergenic	chrX:58193409-58193415	TGAGC	01011	Yes	6	6	5	2	-1.94	G	TCA	C>T	1	1	1	2	2	Yes
chrX	58193413		Intergenic	chrX:58193409-58193415	TGAGC	01011	Yes	6	6	5	4	-1.94	G	GCT	C>T	0	1	1	2	2	Yes
chr8	58637743	RP11-388G22.1	Non-coding transcript	chr8:58637739-58637748	GGTGATCA	11010010	Yes	3	3	8	4	-0.13	G	TCA	C>T	1	1	1	2	2	Yes
chr8	58637746	RP11-388G22.1	Non-coding transcript	chr8:58637739-58637748	GGTGATCA	11010010	Yes	3	3	8	7	-0.13	C	TCA	C>T	1	1	1	2	2	Yes
chr12	58753553		Intergenic	chr12:58753552-58753559	CTGCCT	101110	Yes	4	4	6	1	-0.48	C	TCT	C>T	1	1	1	2	2	Yes
chr12	58753555		Intergenic	chr12:58753552-58753559	CTGCCT	101110	Yes	4	4	6	3	-0.48	G	GCA	C>T	0	1	1	2	2	Yes
chr1	58893782	DAB1	Non-coding transcript	chr1:58893778-58893787	GATGAGGG	10010111	Yes	12	11	8	4	-0.99	G	TCA	C>T	1	1	1	2	2	Yes
chr1	58893784	OMA1	Non-coding transcript	chr1:58893778-58893787	GATGAGGG	10010111	Yes	12	11	8	6	-0.99	G	CCT	C>T	0	1	1	2	2	Yes
chr14	59807493	DAAM1	Intron	chr14:59807492-59807496	CTG	101	Yes	6	6	3	1	-0.59	C	TCT	C>T	1	1	1	2	2	Yes
chr14	59807495	DAAM1	Intron	chr14:59807492-59807496	CTG	101	Yes	6	6	3	3	-0.59	G	TCA	C>T	1	1	1	2	2	Yes
chr18	61758624	LINC00305	Non-coding transcript	chr18:61758622-61758629	TGATGC	010011	Yes	5	5	6	2	-2.13	G	TCA	C>T	1	1	1	2	2	Yes
chr18	61758627	LINC00305	Non-coding transcript	chr18:61758622-61758629	TGATGC	010011	Yes	5	5	6	5	-2.13	G	GCA	C>T	0	1	1	2	2	Yes
chr16	61959952	CDH8	Intron	chr16:61959950-61959956	TGATC	01001	Yes	9	9	5	2	-5.96	G	TCA	C>T	1	1	1	2	2	Yes
chr16	61959955	CDH8	Intron	chr16:61959950-61959956	TGATC	01001	Yes	9	9	5	5	-5.96	C	TCA	C>T	1	1	1	2	2	Yes
chr11	61999425	RP11-703H8.9	Non-coding transcript	chr11:61999421-61999430	CCTCCAAC	11011001	Yes	3	3	8	4	0	C	TCC	C>T	1	1	1	2	2	Yes
chr11	61999426	RP11-703H8.9	Non-coding transcript	chr11:61999421-61999430	CCTCCAAC	11011001	Yes	3	3	8	5	0	C	CCA	C>T	0	1	1	2	2	Yes
chr5	62093847		Intergenic	chr5:62093843-62093850	TTTCTC	000101	Yes	3	3	6	4	-0.61	C	TCT	C>T	1	1	1	2	2	Yes
chr5	62093849		Intergenic	chr5:62093843-62093850	TTTCTC	000101	Yes	3	3	6	6	-0.61	C	TCC	C>T	1	1	1	2	2	Yes
chr3	62247438	PTPRG-AS1	Downstream gene	chr3:62247436-62247442	AGAGA	01010	Yes	5	5	5	2	-2.43	G	TCT	C>T	1	1	1	2	2	Yes
chr3	62247440	PTPRG-AS1	Downstream gene	chr3:62247436-62247442	AGAGA	01010	Yes	5	5	5	4	-2.43	G	TCT	C>T	1	1	1	2	2	Yes
chr18	63320572	RP11-775G23.1	Downstream gene	chr18:63320568-63320577	TCACGAGG	01011011	Yes	2	2	8	4	0	C	ACG	C>T	0	1	1	2	2	Yes
chr18	63320573	RP11-775G23.1	Downstream gene	chr18:63320568-63320577	TCACGAGG	01011011	Yes	2	2	8	5	0	G	TCG	C>T	1	1	1	2	2	Yes
chr11	63456456	RTN3	Intron	chr11:63456455-63456460	GAAC	1001	Yes	11	11	4	1	-7.49	G	TCA	C>T	1	1	1	2	2	Yes
chr11	63456459	RTN3	Intron	chr11:63456455-63456460	GAAC	1001	Yes	11	11	4	4	-7.49	C	ACA	C>T	0	1	1	2	2	Yes
chr3	64113314	PRICKLE2	Intron	chr3:64113311-64113321	CTCTTCTGC	101001011	Yes	10	11	9	3	-3.99	C	TCT	C>T	1	1	1	2	2	Yes
chr3	64113317	PRICKLE2	Intron	chr3:64113311-64113321	CTCTTCTGC	101001011	Yes	10	11	9	6	-3.99	C	TCT	C>T	1	1	1	2	2	Yes
chr13	64661215		Intergenic	chr13:64661214-64661220	CTCAT	10100	Yes	5	5	5	1	-1.2	C	TCT	C>T	1	1	1	2	2	Yes
chr13	64661217		Intergenic	chr13:64661214-64661220	CTCAT	10100	Yes	5	5	5	3	-1.2	C	TCA	C>T	1	1	1	2	2	Yes
chr4	64882045		Intergenic	chr4:64882044-64882054	GACTGATGT	101010010	Yes	6	6	9	1	-4.46	G	TCT	C>T	1	1	1	2	2	Yes
chr4	64882049		Intergenic	chr4:64882044-64882054	GACTGATGT	101010010	Yes	6	6	9	5	-4.46	G	TCA	C>T	1	1	1	2	2	Yes
chr2	65075606	AC007880.2	Downstream gene	chr2:65075605-65075615	CTTCCATCA	100110010	Yes	11	11	9	1	-6.15	C	TCT	C>T	1	1	1	2	2	Yes
chr2	65075613	AC007880.2	Downstream gene	chr2:65075605-65075615	CTTCCATCA	100110010	Yes	11	11	9	8	-6.15	C	TCA	C>T	1	1	1	2	2	Yes
chr17	65330417	PSMD12	Downstream gene	chr17:65330416-65330425	CTGAAGAA	10100100	Yes	9	9	8	1	-3.75	C	TCT	C>T	1	1	1	2	2	Yes
chr17	65330422	PSMD12	Downstream gene	chr17:65330416-65330425	CTGAAGAA	10100100	Yes	9	9	8	6	-3.75	G	TCT	C>T	1	1	1	2	2	Yes
chr14	65503906	FNTB	Intron	chr14:65503905-65503915	CTGCCTCTC	101110101	Yes	9	9	9	1	-3.14	C	TCT	C>T	1	1	1	2	2	Yes
chr14	65503914	FNTB	Intron	chr14:65503905-65503915	CTGCCTCTC	101110101	Yes	9	9	9	9	-3.14	C	TCA	C>T	1	1	1	2	2	Yes
chr7	65784103	TPST1	Intron	chr7:65784100-65784108	CAGTTCT	1010010	Yes	7	7	7	3	-2.09	G	ACT	C>T	0	1	1	2	2	Yes
chr7	65784106	TPST1	Intron	chr7:65784100-65784108	CAGTTCT	1010010	Yes	7	7	7	6	-2.09	C	TCT	C>T	1	1	1	2	2	Yes
chr6	66207524	EYS	Intron	chr6:66207520-66207529	AATGAAGA	00010010	Yes	10	9	8	4	-0.69	G	TCA	C>T	1	1	1	2	2	Yes
chr6	66207527	EYS	Intron	chr6:66207520-66207529	AATGAAGA	00010010	Yes	10	9	8	7	-0.69	G	TCT	C>T	1	1	1	2	2	Yes
chr9	66669733	RP11-282E4.1	Downstream gene	chr9:66669731-66669737	CCTCA	11010	Yes	6	6	5	2	-0.45	C	CCT	C>T	0	1	1	2	2	Yes
chr9	66669735	RP11-282E4.1	Downstream gene	chr9:66669731-66669737	CCTCA	11010	Yes	6	6	5	4	-0.45	C	TCA	C>T	1	1	1	2	2	Yes
chr13	68240436	AL512452.1	Non-coding transcript	chr13:68240434-68240440	TCTCT	01010	Yes	4	4	5	2	-2.48	C	TCT	C>T	1	1	1	2	2	Yes
chr13	68240438	AL512452.1	Non-coding transcript	chr13:68240434-68240440	TCTCT	01010	Yes	4	4	5	4	-2.48	C	TCT	C>T	1	1	1	2	2	Yes
chr14	68342543	RAD51B	Intron	chr14:68342540-68342549	ATGACTCA	00101010	Yes	5	5	8	3	-3.95	G	TCA	C>T	1	1	1	2	2	Yes
chr14	68342547	RAD51B	Intron	chr14:68342540-68342549	ATGACTCA	00101010	Yes	5	5	8	7	-3.95	C	TCA	C>T	1	1	1	2	2	Yes
chr12	68582389	IFNG-AS1	Non-coding transcript	chr12:68582386-68582396	AAGAGGATG	001011001	Yes	6	6	9	3	-0.56	G	TCT	C>T	1	1	1	2	2	Yes
chr12	68582392	IFNG-AS1	Non-coding transcript	chr12:68582386-68582396	AAGAGGATG	001011001	Yes	6	6	9	6	-0.56	G	TCC	C>T	1	1	1	2	2	Yes
chr14	69095700	CTD-2325P2.4	Upstream gene	chr14:69095699-69095704	GAAC	1001	Yes	7	7	4	1	-7.79	G	TCG	C>T	1	1	1	2	2	Yes
chr14	69095703	CTD-2325P2.4	Upstream gene	chr14:69095699-69095704	GAAC	1001	Yes	7	7	4	4	-7.79	C	ACG	C>T	0	1	1	2	2	Yes
chr8	69426030	C8orf34	Intron	chr8:69426025-69426035	CCATGTGAT	110010100	Yes	4	4	9	5	-0.69	G	ACA	C>T	0	1	1	2	2	Yes
chr8	69426032	C8orf34	Intron	chr8:69426025-69426035	CCATGTGAT	110010100	Yes	4	4	9	7	-0.69	G	TCA	C>T	1	1	1	2	2	Yes
chr4	69910345	RP11-813N20.3	Downstream gene	chr4:69910343-69910349	TCTTC	01001	Yes	3	3	5	2	-0.28	C	TCT	C>T	1	1	1	2	2	Yes
chr4	69910348	RP11-813N20.3	Downstream gene	chr4:69910343-69910349	TCTTC	01001	Yes	3	3	5	5	-0.28	C	TCA	C>T	1	1	1	2	2	Yes
chr17	70536463	LINC00511	Non-coding transcript	chr17:70536462-70536466	CTG	101	Yes	10	11	3	1	-4.17	C	TCT	C>T	1	1	1	2	2	Yes
chr17	70536465	LINC00511	Non-coding transcript	chr17:70536462-70536466	CTG	101	Yes	10	11	3	3	-4.17	G	TCA	C>T	1	1	1	2	2	Yes
chr3	73035163	GXYLT2	Intron	chr3:73035159-73035169	TTTCATGTC	000100101	Yes	6	6	9	4	-0.53	C	TCA	C>T	1	1	1	2	2	Yes
chr3	73035168	GXYLT2	Intron	chr3:73035159-73035169	TTTCATGTC	000100101	Yes	6	6	9	9	-0.53	C	TCA	C>T	1	1	1	2	2	Yes
chr14	73390095	DCAF4	Upstream gene	chr14:73390093-73390101	CGATCTC	1100101	Yes	9	8	7	2	-4.59	G	TCG	C>T	1	1	1	2	2	Yes
chr14	73390100	DCAF4	Upstream gene	chr14:73390093-73390101	CGATCTC	1100101	Yes	9	8	7	7	-4.59	C	TCT	C>T	1	1	1	2	2	Yes
chr3	73567725	PDZRN3	Intron	chr3:73567722-73567728	TTCTC	00101	Yes	3	3	5	3	-0.37	C	TCT	C>T	1	1	1	2	2	Yes
chr3	73567727	PDZRN3	Intron	chr3:73567722-73567728	TTCTC	00101	Yes	3	3	5	5	-0.37	C	TCA	C>T	1	1	1	2	2	Yes
chr15	77536997	PEAK1	Intron	chr15:77536991-77537001	ACAATCTCG	010001011	Yes	11	10	9	6	-5.53	C	TCT	C>T	1	1	1	2	2	Yes
chr15	77536999	PEAK1	Intron	chr15:77536991-77537001	ACAATCTCG	010001011	Yes	11	10	9	8	-5.53	C	TCG	C>T	1	1	1	2	2	Yes
chr17	77978057	TBC1D16	Intron	chr17:77978054-77978062	CTCATCT	1010010	Yes	10	9	7	3	-1.34	C	TCA	C>T	1	1	1	2	2	Yes
chr17	77978060	TBC1D16	Intron	chr17:77978054-77978062	CTCATCT	1010010	Yes	10	9	7	6	-1.34	C	TCT	C>T	1	1	1	2	2	Yes
chr14	78759870	NRXN3	Non-coding transcript	chr14:78759869-78759873	CTC	101	Yes	4	4	3	1	-1.92	C	TCT	C>T	1	1	1	2	2	Yes
chr14	78759872	NRXN3	Non-coding transcript	chr14:78759869-78759873	CTC	101	Yes	4	4	3	3	-1.92	C	TCA	C>T	1	1	1	2	2	Yes
chr15	80637102	LINC00927	Upstream gene	chr15:80637097-80637106	ATAGGAAG	00011001	Yes	5	5	8	5	-0.63	G	TCC	C>T	1	1	1	2	2	Yes
chr15	80637105	LINC00927	Upstream gene	chr15:80637097-80637106	ATAGGAAG	00011001	Yes	5	5	8	8	-0.63	G	TCT	C>T	1	1	1	2	2	Yes
chr2	80810218	CTNNA2	Intron	chr2:80810215-80810223	TAGAACC	0010011	Yes	5	5	7	3	-2.21	G	TCT	C>T	1	1	1	2	2	Yes
chr2	80810221	CTNNA2	Intron	chr2:80810215-80810223	TAGAACC	0010011	Yes	5	5	7	6	-2.21	C	ACC	C>T	0	1	1	2	2	Yes
chr9	83098259		Intergenic	chr9:83098257-83098267	TCAACTCAT	010010100	Yes	5	5	9	2	-0.15	C	TCA	C>T	1	1	1	2	2	Yes
chr9	83098264		Intergenic	chr9:83098257-83098267	TCAACTCAT	010010100	Yes	5	5	9	7	-0.15	C	TCA	C>T	1	1	1	2	2	Yes
chr9	85432601		Intergenic	chr9:85432600-85432604	GAG	101	Yes	8	8	3	1	-3.53	G	TCA	C>T	1	1	1	2	2	Yes
chr9	85432603		Intergenic	chr9:85432600-85432604	GAG	101	Yes	8	8	3	3	-3.53	G	TCT	C>T	1	1	1	2	2	Yes
chr3	85882037	CADM2-AS2	Upstream gene	chr3:85882036-85882041	CTTC	1001	Yes	5	5	4	1	-3.29	C	TCT	C>T	1	1	1	2	2	Yes
chr3	85882040	CADM2-AS2	Upstream gene	chr3:85882036-85882041	CTTC	1001	Yes	5	5	4	4	-3.29	C	TCA	C>T	1	1	1	2	2	Yes
chr2	85963925		Intergenic	chr2:85963924-85963929	GATC	1001	Yes	9	9	4	1	-8.46	G	TCT	C>T	1	1	1	2	2	Yes
chr2	85963928		Intergenic	chr2:85963924-85963929	GATC	1001	Yes	9	9	4	4	-8.46	C	TCT	C>T	1	1	1	2	2	Yes
chr12	86354285	MGAT4C	3' UTR	chr12:86354284-86354288	CTC	101	Yes	4	4	3	1	-2.04	C	TCT	C>T	1	1	1	2	2	Yes
chr12	86354287	MGAT4C	3' UTR	chr12:86354284-86354288	CTC	101	Yes	4	4	3	3	-2.04	C	TCA	C>T	1	1	1	2	2	Yes
chr16	88369745		Intergenic	chr16:88369743-88369753	TCATCCTTC	010011001	Yes	7	7	9	2	-0.81	C	TCA	C>T	1	1	1	2	2	Yes
chr16	88369748		Intergenic	chr16:88369743-88369753	TCATCCTTC	010011001	Yes	7	7	9	5	-0.81	C	TCC	C>T	1	1	1	2	2	Yes
chr8	89792354	AC090578.1	Non-coding transcript	chr8:89792353-89792358	GATC	1001	Yes	9	9	4	1	-7.46	G	TCA	C>T	1	1	1	2	2	Yes
chr8	89792357	AC090578.1	Non-coding transcript	chr8:89792353-89792358	GATC	1001	Yes	9	9	4	4	-7.46	C	TCA	C>T	1	1	1	2	2	Yes
chr10	90342993	LIPJ	Upstream gene	chr10:90342992-90342997	GTTC	1001	Yes	9	9	4	1	-7.56	G	ACG	C>T	0	1	1	2	2	Yes
chr10	90342996	LIPJ	Upstream gene	chr10:90342992-90342997	GTTC	1001	Yes	9	9	4	4	-6.76	C	TCG	C>T	1	1	1	2	2	Yes
chr14	96565817		Intergenic	chr14:96565816-96565821	GAAG	1001	Yes	3	3	4	1	-1.06	G	TCA	C>T	1	1	1	2	2	Yes
chr14	96565820		Intergenic	chr14:96565816-96565821	GAAG	1001	Yes	3	3	4	4	-1.06	G	TCT	C>T	1	1	1	2	2	Yes
chr2	96977039	SNRNP200	Intron	chr2:96977036-96977045	CTCAGCTC	10101101	Yes	5	5	8	3	-2.16	C	TCA	C>T	1	1	1	2	2	Yes
chr2	96977044	SNRNP200	Intron	chr2:96977036-96977045	CTCAGCTC	10101101	Yes	5	5	8	8	-2.16	C	TCA	C>T	1	1	1	2	2	Yes
chr1	97307209		Intergenic	chr1:97307205-97307213	CAACCTC	1001101	Yes	3	3	7	4	-0.53	C	ACC	C>T	0	1	1	2	2	Yes
chr1	97307212		Intergenic	chr1:97307205-97307213	CAACCTC	1001101	Yes	3	3	7	7	-0.53	C	TCG	C>T	1	1	1	2	2	Yes
chr3	97713108	GABRR3	Downstream gene	chr3:97713105-97713112	ATCTGA	001010	Yes	7	7	6	3	-6.13	C	TCT	C>T	1	1	1	2	2	Yes
chr3	97713110	GABRR3	Downstream gene	chr3:97713105-97713112	ATCTGA	001010	Yes	7	7	6	5	-6.13	G	TCA	C>T	1	1	1	2	2	Yes
chr6	97853543	AL589740.1	Non-coding transcript	chr6:97853542-97853547	GTTG	1001	Yes	13	13	4	1	-6.71	G	ACA	C>T	0	1	1	2	2	Yes
chr6	97853546	AL589740.1	Non-coding transcript	chr6:97853542-97853547	GTTG	1001	Yes	13	13	4	4	-5.11	G	TCA	C>T	1	1	1	2	2	Yes
chr14	98243416		Intergenic	chr14:98243415-98243424	CAGCTCTC	10110101	Yes	4	4	8	1	-1.44	C	TCA	C>T	1	1	1	2	2	Yes
chr14	98243423		Intergenic	chr14:98243415-98243424	CAGCTCTC	10110101	Yes	4	4	8	8	-1.44	C	TCA	C>T	1	1	1	2	2	Yes
chr5	99576922		Intergenic	chr5:99576920-99576925	TGAG	0101	Yes	3	3	4	2	-0.18	G	TCA	C>T	1	1	1	2	2	Yes
chr5	99576924		Intergenic	chr5:99576920-99576925	TGAG	0101	Yes	3	3	4	4	-0.18	G	TCT	C>T	1	1	1	2	2	Yes
chr3	100253249	TMEM45A	Intron	chr3:100253247-100253256	AGAAGAAG	01001001	Yes	3	3	8	2	-0.16	G	TCT	C>T	1	1	1	2	2	Yes
chr3	100253252	TMEM45A	Intron	chr3:100253247-100253256	AGAAGAAG	01001001	Yes	3	3	8	5	-0.16	G	TCT	C>T	1	1	1	2	2	Yes
chr13	101632620	NALCN-AS1	Non-coding transcript	chr13:101632616-101632626	AGAGAGAGG	010101011	Yes	3	3	9	4	-0.27	G	TCT	C>T	1	1	1	2	2	Yes
chr13	101632622	NALCN-AS1	Non-coding transcript	chr13:101632616-101632626	AGAGAGAGG	010101011	Yes	3	3	9	6	-0.27	G	TCT	C>T	1	1	1	2	2	Yes
chr14	101998165		Intergenic	chr14:101998160-101998169	AGGTGATG	01101001	Yes	3	3	8	5	-1.18	G	TCA	C>T	1	1	1	2	2	Yes
chr14	101998168		Intergenic	chr14:101998160-101998169	AGGTGATG	01101001	Yes	3	3	8	8	-1.18	G	CCA	C>T	0	1	1	2	2	Yes
chr3	102167387	ZPLD1	Intron	chr3:102167385-102167392	TCTCTG	010101	Yes	5	5	6	2	-2.46	C	TCT	C>T	1	1	1	2	2	Yes
chr3	102167389	ZPLD1	Intron	chr3:102167385-102167392	TCTCTG	010101	Yes	5	5	6	4	-2.46	C	TCT	C>T	1	1	1	2	2	Yes
chr14	103769580		Intergenic	chr14:103769578-103769584	TCAAG	01001	Yes	3	3	5	2	-0.38	C	TCA	C>T	1	1	1	2	2	Yes
chr14	103769583		Intergenic	chr14:103769578-103769584	TCAAG	01001	Yes	3	3	5	5	-0.38	G	TCT	C>T	1	1	1	2	2	Yes
chr14	103947779	MARK3	Intron	chr14:103947776-103947786	TTGATCACT	001001010	Yes	9	9	9	3	-6.12	G	TCA	C>T	1	1	1	2	2	Yes
chr14	103947782	MARK3	Intron	chr14:103947776-103947786	TTGATCACT	001001010	Yes	9	9	9	6	-6.12	C	TCA	C>T	1	1	1	2	2	Yes
chr7	106368957	AC004917.1	Non-coding transcript	chr7:106368954-106368963	TTCACGCT	00101110	Yes	6	7	8	3	-0.02	C	TCA	C>T	1	1	1	2	2	Yes
chr7	106368959	AC004917.1	Non-coding transcript	chr7:106368954-106368963	TTCACGCT	00101110	Yes	6	7	8	5	-0.02	C	ACG	C>T	0	1	1	2	2	Yes
chr12	110819080	ANAPC7	Intron	chr12:110819078-110819086	TCTACAC	0100101	Yes	9	9	7	2	-1.26	C	TCT	C>T	1	1	1	2	2	Yes
chr12	110819085	ANAPC7	Intron	chr12:110819078-110819086	TCTACAC	0100101	Yes	9	9	7	7	-1.26	C	ACT	C>T	0	1	1	2	2	Yes
chr3	111423698	PLCXD2	Intron	chr3:111423695-111423704	ATCTCCCA	00101110	Yes	9	9	8	3	-3.58	C	TCT	C>T	1	1	1	2	2	Yes
chr3	111423700	PLCXD2	Intron	chr3:111423695-111423704	ATCTCCCA	00101110	Yes	9	9	8	5	-3.58	C	TCC	C>T	1	1	1	2	2	Yes
chr12	113682017	TPCN1	Intron	chr12:113682016-113682024	CTAGAAC	1001001	Yes	4	4	7	1	-1.57	C	TCT	C>T	1	1	1	2	2	Yes
chr12	113682020	TPCN1	Intron	chr12:113682016-113682024	CTAGAAC	1001001	Yes	4	4	7	4	-1.57	G	TCT	C>T	1	1	1	2	2	Yes
chr7	114814669	AC068610.5	Non-coding transcript	chr7:114814667-114814673	TCACT	01010	Yes	2	2	5	2	-0.02	C	TCA	C>T	1	1	1	2	2	Yes
chr7	114814671	AC068610.5	Non-coding transcript	chr7:114814667-114814673	TCACT	01010	Yes	2	2	5	4	-0.02	C	ACT	C>T	0	1	1	2	2	Yes
chr5	114901147		Intergenic	chr5:114901144-114901153	AGGATCAG	01100101	Yes	9	9	8	3	-10.52	G	TCC	C>T	1	1	1	2	2	Yes
chr5	114901150		Intergenic	chr5:114901144-114901153	AGGATCAG	01100101	Yes	9	9	8	6	-10.52	C	TCA	C>T	1	1	1	2	2	Yes
chr13	115011277	MIR548AR	Downstream gene	chr13:115011273-115011283	TGTCTGTTC	010101001	Yes	6	6	9	4	-1.9	C	TCT	C>T	1	1	1	2	2	Yes
chr13	115011279	MIR548AR	Downstream gene	chr13:115011273-115011283	TGTCTGTTC	010101001	Yes	6	6	9	6	-1.9	G	ACA	C>T	0	1	1	2	2	Yes
chr3	116454826	LSAMP	Intron	chr3:116454824-116454831	TCAGAT	010100	Yes	4	4	6	2	-0.24	C	TCA	C>T	1	1	1	2	2	Yes
chr3	116454828	LSAMP	Intron	chr3:116454824-116454831	TCAGAT	010100	Yes	4	4	6	4	-0.24	G	TCT	C>T	1	1	1	2	2	Yes
chr2	117333348		Intergenic	chr2:117333346-117333354	TCTTCAC	0100101	Yes	3	3	7	2	-0.32	C	TCT	C>T	1	1	1	2	2	Yes
chr2	117333351		Intergenic	chr2:117333346-117333354	TCTTCAC	0100101	Yes	3	3	7	5	-0.32	C	TCA	C>T	1	1	1	2	2	Yes
chr11	122030976	MIR100HG	Non-coding transcript	chr11:122030973-122030981	ATCTTCA	0010010	Yes	10	9	7	3	-1.55	C	TCT	C>T	1	1	1	2	2	Yes
chr11	122030979	MIR100HG	Non-coding transcript	chr11:122030973-122030981	ATCTTCA	0010010	Yes	10	9	7	6	-1.55	C	TCA	C>T	1	1	1	2	2	Yes
chr12	123142385	HCAR1	Intron	chr12:123142384-123142388	GAG	101	Yes	6	6	3	1	-4.32	G	TCA	C>T	1	1	1	2	2	Yes
chr12	123142387	HCAR1	Intron	chr12:123142384-123142388	GAG	101	Yes	6	6	3	3	-4.32	G	TCT	C>T	1	1	1	2	2	Yes
chr2	123309201	AC011246.1	Non-coding transcript	chr2:123309197-123309206	GGTCCTGA	11011010	Yes	2	2	8	4	0	C	TCC	C>T	1	1	1	2	2	Yes
chr2	123309202	AC011246.1	Non-coding transcript	chr2:123309197-123309206	GGTCCTGA	11011010	Yes	2	2	8	5	0	C	CCT	C>T	0	1	1	2	2	Yes
chr4	123349341	ADAD1	Intron	chr4:123349340-123349347	GAGAAA	101000	Yes	6	6	6	1	-1.28	G	TCA	C>T	1	1	1	2	2	Yes
chr4	123349343	ADAD1	Intron	chr4:123349340-123349347	GAGAAA	101000	Yes	6	6	6	3	-1.28	G	TCT	C>T	1	1	1	2	2	Yes
chr10	124497428	DMBT1P1	Non-coding transcript	chr10:124497427-124497432	GATG	1001	Yes	4	4	4	1	-2.11	G	TCA	C>T	1	1	1	2	2	Yes
chr10	124497431	DMBT1P1	Non-coding transcript	chr10:124497427-124497432	GATG	1001	Yes	4	4	4	4	-2.11	G	TCA	C>T	1	1	1	2	2	Yes
chr7	125413444		Intergenic	chr7:125413443-125413447	GAG	101	Yes	3	3	3	1	-1.15	G	TCA	C>T	1	1	1	2	2	Yes
chr7	125413446		Intergenic	chr7:125413443-125413447	GAG	101	Yes	3	3	3	3	-1.15	G	TCT	C>T	1	1	1	2	2	Yes
chr3	126731981	PLXNA1	Intron	chr3:126731980-126731986	GATCA	10010	Yes	8	8	5	1	-4.35	G	TCC	C>T	1	1	1	2	2	Yes
chr3	126731984	PLXNA1	Intron	chr3:126731980-126731986	GATCA	10010	Yes	8	8	5	4	-4.35	C	TCA	C>T	1	1	1	2	2	Yes
chr5	133263354		Intergenic	chr5:133263353-133263358	GATC	1001	Yes	11	11	4	1	-9.72	G	TCC	C>T	1	1	1	2	2	Yes
chr5	133263357		Intergenic	chr5:133263353-133263358	GATC	1001	Yes	11	11	4	4	-9.72	C	TCC	C>T	1	1	1	2	2	Yes
chr9	135682801	AK8	Intron	chr9:135682800-135682804	CTC	101	Yes	4	4	3	1	-2.47	C	TCT	C>T	1	1	1	2	2	Yes
chr9	135682803	AK8	Intron	chr9:135682800-135682804	CTC	101	Yes	4	4	3	3	-2.47	C	TCA	C>T	1	1	1	2	2	Yes
chr6	135925070	LINC00271	Non-coding transcript	chr6:135925069-135925079	CTCTCTGCT	101010110	Yes	7	6	9	1	-1.38	C	CCT	C>T	0	1	1	2	2	Yes
chr6	135925074	LINC00271	Non-coding transcript	chr6:135925069-135925079	CTCTCTGCT	101010110	Yes	7	6	9	5	-1.38	C	TCT	C>T	1	1	1	2	2	Yes
chrX	136263891		Intergenic	chrX:136263890-136263897	CAGAAA	101000	Yes	5	5	6	1	-2.55	C	TCA	C>T	1	1	1	2	2	Yes
chrX	136263893		Intergenic	chrX:136263890-136263897	CAGAAA	101000	Yes	5	5	6	3	-2.55	G	TCT	C>T	1	1	1	2	2	Yes
chr2	136376231	R3HDM1	Intron	chr2:136376230-136376235	GAAG	1001	Yes	8	8	4	1	-2.4	G	TCA	C>T	1	1	1	2	2	Yes
chr2	136376234	R3HDM1	Intron	chr2:136376230-136376235	GAAG	1001	Yes	8	8	4	4	-2.4	G	TCT	C>T	1	1	1	2	2	Yes
chr5	136738381	SPOCK1	Intron	chr5:136738380-136738389	CACGTCAT	10110100	Yes	6	6	8	1	-1.38	C	TCA	C>T	1	1	1	2	2	Yes
chr5	136738386	SPOCK1	Intron	chr5:136738380-136738389	CACGTCAT	10110100	Yes	6	6	8	6	-1.38	C	TCA	C>T	1	1	1	2	2	Yes
chr9	139415134	MIR4673	Upstream gene	chr9:139415132-139415137	TGAG	0101	Yes	3	3	4	2	-0.87	G	TCA	C>T	1	1	1	2	2	Yes
chr9	139415136	MIR4673	Upstream gene	chr9:139415132-139415137	TGAG	0101	Yes	3	3	4	4	-0.87	G	GCT	C>T	0	1	1	2	2	Yes
chr4	140937570	MAML3	Intron	chr4:140937568-140937577	AGATGAAG	01001001	Yes	6	6	8	2	-2.52	G	TCT	C>T	1	1	1	2	2	Yes
chr4	140937573	MAML3	Intron	chr4:140937568-140937577	AGATGAAG	01001001	Yes	6	6	8	5	-2.52	G	TCA	C>T	1	1	1	2	2	Yes
chr2	148132170		Intergenic	chr2:148132166-148132173	CTAGAC	100101	Yes	6	6	6	4	-0.14	G	TCT	C>T	1	1	1	2	2	Yes
chr2	148132172		Intergenic	chr2:148132166-148132173	CTAGAC	100101	Yes	6	6	6	6	-0.14	C	ACC	C>T	0	1	1	2	2	Yes
chr7	148925710	ZNF282	Downstream gene	chr7:148925709-148925719	CAAGATTGT	100100010	Yes	9	10	9	1	-4.94	C	CCA	C>T	0	1	1	2	2	Yes
chr7	148925713	ZNF282	Downstream gene	chr7:148925709-148925719	CAAGATTGT	100100010	Yes	9	10	9	4	-4.94	G	TCT	C>T	1	1	1	2	2	Yes
chr6	149202304	UST	Intron	chr6:149202303-149202310	GTCAAA	101000	Yes	3	3	6	1	-1.46	G	ACG	C>T	0	1	1	2	2	Yes
chr6	149202306	UST	Intron	chr6:149202303-149202310	GTCAAA	101000	Yes	3	3	6	3	-1.46	C	TCA	C>T	1	1	1	2	2	Yes
chr3	149530306	RNF13	Upstream gene	chr3:149530303-149530313	GCGTGTCAG	111010101	Yes	3	3	9	3	-0.5	G	ACG	C>T	0	1	1	2	2	Yes
chr3	149530310	RNF13	Upstream gene	chr3:149530303-149530313	GCGTGTCAG	111010101	Yes	3	3	9	7	-0.5	C	TCA	C>T	1	1	1	2	2	Yes
chr6	149673118	TAB2	Intron	chr6:149673116-149673124	TCTCTTC	0101001	Yes	7	7	7	2	-0.87	C	TCT	C>T	1	1	1	2	2	Yes
chr6	149673123	TAB2	Intron	chr6:149673116-149673124	TCTCTTC	0101001	Yes	7	7	7	7	-0.87	C	TCA	C>T	1	1	1	2	2	Yes
chr1	150702139	CTSS	Downstream gene	chr1:150702137-150702147	CGAGATCAC	110100101	Yes	9	10	9	2	-1.41	G	TCG	C>T	1	1	1	2	2	Yes
chr1	150702146	CTSS	Downstream gene	chr1:150702137-150702147	CGAGATCAC	110100101	Yes	9	10	9	9	-1.41	C	ACG	C>T	0	1	1	2	2	Yes
chr3	152906993		Intergenic	chr3:152906988-152906997	TACAGATG	00101001	Yes	7	7	8	5	-2.35	G	TCT	C>T	1	1	1	2	2	Yes
chr3	152906996		Intergenic	chr3:152906988-152906997	TACAGATG	00101001	Yes	7	7	8	8	-2.35	G	TCA	C>T	1	1	1	2	2	Yes
chr3	153839224	ARHGEF26-AS1	Upstream gene	chr3:153839222-153839230	TCTCGCG	0101111	Yes	3	3	7	2	-0.28	C	TCT	C>T	1	1	1	2	2	Yes
chr3	153839226	ARHGEF26-AS1	Upstream gene	chr3:153839222-153839230	TCTCGCG	0101111	Yes	3	3	7	4	-0.28	C	TCG	C>T	1	1	1	2	2	Yes
chr3	154121990	GPR149	Intron	chr3:154121989-154121993	CAG	101	Yes	7	7	3	1	-0.06	C	TCA	C>T	1	1	1	2	2	Yes
chr3	154121992	GPR149	Intron	chr3:154121989-154121993	CAG	101	Yes	7	7	3	3	-0.06	G	TCT	C>T	1	1	1	2	2	Yes
chr2	155204289	GALNT13	Intron	chr2:155204286-155204296	CTCAGAAGT	101010010	Yes	4	4	9	3	-0.07	C	TCA	C>T	1	1	1	2	2	Yes
chr2	155204291	GALNT13	Intron	chr2:155204286-155204296	CTCAGAAGT	101010010	Yes	4	4	9	5	-0.07	G	TCT	C>T	1	1	1	2	2	Yes
chr1	155844463	SYT11	Intron	chr1:155844459-155844468	TCACGAGG	01011011	Yes	2	2	8	4	0	C	ACG	C>T	0	1	1	2	2	Yes
chr1	155844464	SYT11	Intron	chr1:155844459-155844468	TCACGAGG	01011011	Yes	2	2	8	5	0	G	TCG	C>T	1	1	1	2	2	Yes
chr1	159666964		Intergenic	chr1:159666963-159666967	GAG	101	Yes	3	3	3	1	-1.06	G	TCA	C>T	1	1	1	2	2	Yes
chr1	159666966		Intergenic	chr1:159666963-159666967	GAG	101	Yes	3	3	3	3	-1.06	G	TCT	C>T	1	1	1	2	2	Yes
chr6	162090948	PARK2	Intron	chr6:162090947-162090951	CTC	101	Yes	4	4	3	1	-2.75	C	TCT	C>T	1	1	1	2	2	Yes
chr6	162090950	PARK2	Intron	chr6:162090947-162090951	CTC	101	Yes	4	4	3	3	-2.75	C	TCA	C>T	1	1	1	2	2	Yes
chr2	162655329	SLC4A10	Intron	chr2:162655328-162655332	CAG	101	Yes	13	13	3	1	-13.21	C	TCA	C>T	1	1	1	2	2	Yes
chr2	162655331	SLC4A10	Intron	chr2:162655328-162655332	CAG	101	Yes	13	13	3	3	-13.21	G	TCT	C>T	1	1	1	2	2	Yes
chr3	172815403	SPATA16	Intron	chr3:172815402-172815407	GTCA	1010	Yes	8	7	4	1	-1.62	G	ACG	C>T	0	1	1	2	2	Yes
chr3	172815405	SPATA16	Intron	chr3:172815402-172815407	GTCA	1010	Yes	8	7	4	3	-1.62	C	TCA	C>T	1	1	1	2	2	Yes
chr5	175896936	FAF2	Intron	chr5:175896933-175896943	CTCCTCAAA	101101000	Yes	4	4	9	3	-0.69	C	TCC	C>T	1	1	1	2	2	Yes
chr5	175896939	FAF2	Intron	chr5:175896933-175896943	CTCCTCAAA	101101000	Yes	4	4	9	6	-0.69	C	TCA	C>T	1	1	1	2	2	Yes
chr5	178698179	ADAMTS2	Intron	chr5:178698178-178698184	GAAGA	10010	Yes	3	3	5	1	-1.28	G	TCT	C>T	1	1	1	2	2	Yes
chr5	178698182	ADAMTS2	Intron	chr5:178698178-178698184	GAAGA	10010	Yes	3	3	5	4	-1.28	G	TCT	C>T	1	1	1	2	2	Yes
chr5	179118842	CANX	Intron	chr5:179118839-179118849	ACGAACTCA	011001010	Yes	10	9	9	3	-4.96	G	TCG	C>T	1	1	1	2	2	Yes
chr5	179118847	CANX	Intron	chr5:179118839-179118849	ACGAACTCA	011001010	Yes	10	9	9	8	-4.96	C	TCA	C>T	1	1	1	2	2	Yes
chr3	184069170	FAM131A	Downstream gene	chr3:184069168-184069178	TCTGCCTCG	010111011	Yes	3	3	9	2	-0.56	C	TCT	C>T	1	1	1	2	2	Yes
chr3	184069176	FAM131A	Downstream gene	chr3:184069168-184069178	TCTGCCTCG	010111011	Yes	3	3	9	8	-0.56	C	TCG	C>T	1	1	1	2	2	Yes
chr3	189042884	TPRG1	3' UTR	chr3:189042883-189042887	GAG	101	Yes	3	3	3	1	-0.38	G	TCA	C>T	1	1	1	2	2	Yes
chr3	189042886	TPRG1	3' UTR	chr3:189042883-189042887	GAG	101	Yes	3	3	3	3	-0.38	G	TCT	C>T	1	1	1	2	2	Yes
chr3	190273710	IL1RAP	Intron	chr3:190273708-190273717	AGATCTGT	01001010	Yes	12	12	8	2	-7.37	G	TCT	C>T	1	1	1	2	2	Yes
chr3	190273715	IL1RAP	Intron	chr3:190273708-190273717	AGATCTGT	01001010	Yes	12	12	8	7	-7.37	G	ACA	C>T	0	1	1	2	2	Yes
chr3	190947480	OSTN	Intron	chr3:190947479-190947487	GAAGAAT	1001000	Yes	3	3	7	1	-0.06	G	TCG	C>T	1	1	1	2	2	Yes
chr3	190947483	OSTN	Intron	chr3:190947479-190947487	GAAGAAT	1001000	Yes	3	3	7	4	-0.06	G	TCT	C>T	1	1	1	2	2	Yes
chr2	227637641	IRS1	Intron	chr2:227637640-227637644	GTC	101	Yes	8	8	3	1	-7.26	G	ACA	C>T	0	1	1	2	2	Yes
chr2	227637643	IRS1	Intron	chr2:227637640-227637644	GTC	101	Yes	8	8	3	3	-7.26	C	TCA	C>T	1	1	1	2	2	Yes
chr1	239728342	CHRM3	Non-coding transcript	chr1:239728340-239728349	TGTCACTC	01010101	Yes	5	5	8	2	-2.3	G	ACA	C>T	0	1	1	2	2	Yes
chr1	239728348	CHRM3	Non-coding transcript	chr1:239728340-239728349	TGTCACTC	01010101	Yes	5	5	8	8	-2.3	C	TCC	C>T	1	1	1	2	2	Yes
chr1	247113009	ZNF695	Intron	chr1:247113008-247113015	CATCAA	100100	Yes	4	4	6	1	-1.12	C	TCA	C>T	1	1	1	2	2	Yes
chr1	247113012	ZNF695	Intron	chr1:247113008-247113015	CATCAA	100100	Yes	4	4	6	4	-1.12	C	TCA	C>T	1	1	1	2	2	Yes
