# Supplementary material for: Whole-genome mapping of APOBEC mutagenesis in metastatic urothelial carcinoma identifies driver hotspot mutations and a novel mutational signature
Source: Cell Genom. 2024 Mar 28;4(4):100528. doi: 10.1016/j.xgen.2024.100528 (PMC11019362; doi:10.1016/j.xgen.2024.100528)
Supplement: Table S4. Genomic covariates of mUC, related to Figure 5 [file mmc5.xlsx]

## Sheet: S4.Covariates_mUC
Table S4. Genomic covariates of metastatic urothelial carcinoma, related to Figure 5.
chr	bin	ChIPSeq_score_medianCentered	DNA_Accessibility	DNA_Accessibility_bins	RNAexpGenome_medianCentered	RNA_expression_cat	RNA_expression_bins	GC_content_perc	GC_content_medianCentered	GC_content_cat	GC_content_bins	repliTiming_score	repliTiming_score_medianCentered	repliTiming_cat	repliTiming_bins	met_score	met_score_medianCentered	met_score_cat	met_score_bins	SNV_freq	SNV_freq_medianCentered	SNV_freq_cat	SNV_freq_bins
chr10	1	0.478919	High	5	1.81292	High	9	45.5198	5.37294	High	8	51.2315	2.83992	High	5	55.8778	6.7936	High	6	0.0869128	0.271965	High	6
chr10	2	-1.41613	Low	3	0.685753	High	7	45.989	5.84215	High	8	54.7172	6.32556	High	6	68.0693	18.9851	High	8	1.03374	1.21879	High	8
chr10	3	-0.0934753	Low	4	-0.476	Low	2	40.3145	0.16765	High	5	57.9105	9.51889	High	6	87.4478	38.3635	High	9	1.4094	1.59445	High	9
chr10	4	-0.451986	Low	4	-0.697228	Low	1	44.3757	4.22885	High	7	54.8812	6.48956	High	6	54.8238	5.73958	High	6	1.17327	1.35832	High	8
chr10	5	3.72366	High	8	1.01267	High	8	38.9825	-1.16435	Low	3	54.8624	6.47082	High	6	74.0776	24.9933	High	8	0.267078	0.45213	High	6
chr10	6	1.93612	High	6	0.832029	High	7	43.3536	3.20675	High	7	69.0613	20.6696	High	8	50.2795	1.19523	High	5	0.437276	0.622328	High	7
chr10	7	2.88529	High	7	1.33707	High	8	43.6184	3.47155	High	7	62.6072	14.2156	High	7	39.7546	-9.32964	Low	3	0.526208	0.71126	High	7
chr10	8	0.333439	High	5	0.258661	High	6	42.5084	2.36155	High	6	59.743	11.3513	High	6	67.6218	18.5376	High	8	0.604408	0.78946	High	7
chr10	9	-1.37135	Low	3	-0.00544489	Low	4	40.0424	-0.10445	Low	4	23.3068	-25.0848	Low	1	73.1049	24.0207	High	8	0.866605	1.05166	High	8
chr10	10	-3.24714	Low	0	-0.654959	Low	1	36.2273	-3.91955	Low	1	13.8812	-34.5104	Low	0	49.4	0.315761	High	5	1.49987	1.68492	High	9
chr10	11	-2.6095	Low	1	-0.620364	Low	2	38.9249	-1.22195	Low	3	11.2149	-37.1767	Low	0	41.2609	-7.82337	Low	3	1.54126	1.72632	High	9
chr10	12	0.549117	High	5	0.260705	High	6	43.8073	3.66045	High	7	44.919	-3.47257	Low	4	56.4664	7.38216	High	6	1.1702	1.35525	High	8
chr10	13	3.5778	High	8	1.02356	High	8	44.923	4.77615	High	8	70.1355	21.7439	High	9	42.5577	-6.52658	Low	3	0.322277	0.507329	High	6
chr10	14	3.94121	High	8	0.909448	High	8	44.2426	4.09575	High	7	54.5927	6.2011	High	6	45.8329	-3.25137	Low	4	0.265544	0.450596	High	6
chr10	15	2.71545	High	7	0.0674725	High	5	42.7051	2.55825	High	6	55.5166	7.12503	High	6	18.2024	-30.8819	Low	0	0.567608	0.75266	High	7
chr10	16	0.481322	High	5	-0.34255	Low	3	41.7423	1.59545	High	6	38.1369	-10.2547	Low	3	30.4508	-18.6335	Low	1	0.980071	1.16512	High	8
chr10	17	-0.367062	Low	4	-0.389486	Low	3	40.0107	-0.13615	Low	4	32.4875	-15.9041	Low	2	83.2235	34.1393	High	9	0.995404	1.18046	High	8
chr10	18	-0.99584	Low	3	-0.32708	Low	3	40.0261	-0.12079	Low	4	55.4585	7.06694	High	6	31.6477	-17.4366	Low	1	0.842072	1.02712	High	8
chr10	19	-1.89409	Low	2	-0.681106	Low	1	40.163	0.016173	High	5	41.5066	-6.88501	Low	3	51.8462	2.76192	High	5	1.62866	1.81372	High	9
chr10	20	-2.70715	Low	1	-0.618318	Low	2	36.5245	-3.62235	Low	1	26.1923	-22.1994	Low	2	66.3913	17.3071	High	8	2.38152	2.56658	High	9
chr10	21	-1.82503	Low	2	0.0111295	High	5	37.8559	-2.29095	Low	2	18.3807	-30.0109	Low	1	65.6216	16.5374	High	8	2.16379	2.34884	High	9
chr10	22	1.30679	High	6	0.728854	High	7	40.961	0.81415	High	5	62.4026	14.011	High	7	43.3772	-5.70705	Low	3	1.0092	1.19426	High	8
chr10	23	2.04743	High	6	0.255435	High	6	39.7595	-0.38735	Low	4	57.1919	8.80026	High	6	47.3524	-1.73179	Low	4	0.222611	0.407663	High	6
chr10	24	0.705927	High	5	0.694918	High	7	40.5768	0.42995	High	5	56.6185	8.22689	High	6	47.4954	-1.58883	Low	4	0.299277	0.484329	High	6
chr10	25	-1.57191	Low	2	0.119584	High	5	40.3968	0.24995	High	5	41.0397	-7.35191	Low	3	52.3733	3.28909	High	5	0.451076	0.636128	High	7
chr10	26	-2.56916	Low	1	0.207827	High	5	39.2929	-0.85395	Low	4	47.9283	-0.463327	Low	4	40.5224	-8.56181	Low	3	0.886538	1.07159	High	8
chr10	27	-0.481644	Low	4	-0.342162	Low	3	39.9626	-0.18425	Low	4	34.8058	-13.5858	Low	3	54.1091	5.02485	High	6	0.638141	0.823193	High	7
chr10	28	1.03173	High	6	0.216672	High	6	39.8079	-0.33895	Low	4	60.1921	11.8005	High	7	36.2917	-12.7926	Low	2	0.385143	0.570195	High	7
chr10	29	2.17242	High	7	1.10683	High	8	39.9303	-0.21655	Low	4	59.9116	11.5199	High	6	39.4493	-9.63491	Low	3	-0.149985	0.0350671	High	5
chr10	30	1.01726	High	6	0.585636	High	7	42.6279	2.48105	High	6	63.8037	15.412	High	7	78.2411	29.1569	High	9	-0.119318	0.0657334	High	5
chr10	31	0.802476	High	5	0.320659	High	6	43.4705	3.32365	High	7	62.8271	14.4355	High	7	34.1679	-14.9164	Low	2	-0.0656523	0.1194	High	5
chr10	32	2.8869	High	7	0.16067	High	5	40.4269	0.28005	High	5	53.8568	5.46517	High	5	36.1904	-12.8939	Low	2	-0.176051	0.00900067	High	5
chr10	33	3.42019	High	8	0.681153	High	7	40.0506	-0.09625	Low	4	69.6671	21.2755	High	8	12.9409	-36.1434	Low	0	-0.0671856	0.117866	High	5
chr10	34	2.41681	High	7	1.43268	High	8	40.3786	0.23175	High	5	62.7145	14.3229	High	7	25.4343	-23.65	Low	1	-0.182184	0.0028674	High	5
chr10	35	2.38286	High	7	1.74369	High	9	40.5403	0.39345	High	5	50.8842	2.4926	High	5	84.7717	35.6875	High	9	-0.123918	0.0611335	High	5
chr10	36	0.4656	High	5	0.874289	High	8	43.18	3.03315	High	7	65.0886	16.697	High	8	30.7454	-18.3388	Low	1	0.636607	0.821659	High	7
chr10	37	-0.754351	Low	3	-0.31578	Low	3	38.9825	-1.16435	Low	3	30.2179	-18.1737	Low	2	64.2857	15.2015	High	7	1.00307	1.18812	High	8
chr10	38	-2.29527	Low	1	-0.873075	Low	1	38.9723	-1.1746	Low	3	18.125	-30.2666	Low	1	70.9753	21.8911	High	8	1.01534	1.20039	High	8
chr10	39	-2.7277	Low	1	-0.860074	Low	1	40.3118	0.164939	High	5	22.9235	-25.4681	Low	1	30.8483	-18.236	Low	1	-0.754112	-0.56906	Low	2
chr10	40	-2.84919	Low	1	-0.877875	Low	1	39.4817	-0.665132	Low	4	3.72775	-44.6639	Low	0	71.6429	22.5586	High	8	-1.4763	-1.29125	Low	0
chr10	42	-3.3312	Low	0	-1.2559	Low	0	NA	NA	NA	NA	NA	NA	NA	NA	NA	NA	NA	NA	NA	NA	NA	NA
chr10	43	-1.43396	Low	3	-0.431144	Low	2	38.9074	-1.23947	Low	3	15.7258	-32.6658	Low	0	61.9762	12.892	High	7	-1.60204	-1.41699	Low	0
chr10	44	-0.423641	Low	4	-0.290297	Low	3	46.4433	6.29645	High	8	43.8807	-4.51092	Low	4	55.6514	6.56721	High	6	-0.444382	-0.25933	Low	3
chr10	45	0.203077	High	5	-0.178765	Low	4	43.5542	3.40735	High	7	25.1662	-23.2254	Low	1	47.993	-1.09121	Low	4	0.0048803	0.189932	High	5
chr10	46	-2.58068	Low	1	-0.250055	Low	3	42.3469	2.20005	High	6	27.9734	-20.4182	Low	2	53.5644	4.48012	High	5	-0.729579	-0.544527	Low	2
chr10	47	-3.22891	Low	0	0.855904	High	7	41.3894	1.24254	High	6	50.7504	2.3588	High	5	63.278	14.1937	High	7	-1.57904	-1.39399	Low	0
chr10	48	-3.92542	Low	0	1.19011	High	8	43.8884	3.74154	High	7	49.64	1.24834	High	5	64.7667	15.6824	High	7	-2.40856	-2.22351	Low	0
chr10	49	-3.69494	Low	0	1.0995	High	8	43.9573	3.81041	High	7	48.4743	0.0826603	High	5	64.5018	15.4175	High	7	-2.03903	-1.85398	Low	0
chr10	50	-2.16741	Low	2	0.107214	High	5	42.7932	2.64638	High	7	41.2655	-7.12607	Low	3	56.6985	7.61421	High	6	-1.44564	-1.26059	Low	0
chr10	51	-1.42267	Low	3	0.638587	High	7	45.2595	5.11265	High	8	50.2547	1.86313	High	5	60.9223	11.8381	High	7	-1.52384	-1.33879	Low	0
chr10	52	0.10579	High	5	0.572069	High	7	40.7344	0.587594	High	5	52.3275	3.93586	High	5	22.3191	-26.7651	Low	0	-1.06078	-0.875724	Low	0
chr10	53	-0.95194	Low	3	0.706239	High	7	38.6123	-1.53455	Low	3	50.9866	2.59497	High	5	31.3054	-17.7788	Low	1	-0.465848	-0.280796	Low	3
chr10	54	-1.90879	Low	2	-0.383289	Low	3	36.5548	-3.59205	Low	1	37.9068	-10.4848	Low	3	43.9048	-5.17948	Low	3	0.40201	0.587062	High	7
chr10	55	-4.14565	Low	0	-0.879106	Low	1	37.0288	-3.11808	Low	2	43.857	-4.53466	Low	4	55.8707	6.78645	High	6	0.727073	0.912125	High	7
chr10	56	-3.28396	Low	0	-1.26011	Low	0	35.603	-4.54385	Low	0	15.8236	-32.568	Low	0	43.3	-5.78424	Low	3	1.21007	1.39512	High	8
chr10	57	-3.38245	Low	0	-1.38278	Low	0	34.4464	-5.70045	Low	0	19.6101	-28.7815	Low	1	31.6667	-17.4176	Low	1	2.16379	2.34884	High	9
chr10	58	-3.36952	Low	0	-1.45501	Low	0	34.3861	-5.76075	Low	0	22.342	-26.0497	Low	1	68.5652	19.481	High	8	2.48119	2.66624	High	9
chr10	59	-4.88094	Low	0	-1.35002	Low	0	35.1004	-5.04645	Low	0	23.4779	-24.9137	Low	1	33	-16.0842	Low	2	1.57806	1.76312	High	9
chr10	60	-3.6354	Low	0	-0.939907	Low	0	36.2938	-3.85305	Low	1	47.6302	-0.76146	Low	4	74.2692	25.185	High	8	0.756206	0.941258	High	8
chr10	61	-2.38463	Low	1	-0.528067	Low	2	38.1405	-2.00635	Low	3	46.1967	-2.19493	Low	4	33.6976	-15.3866	Low	2	-0.0273194	0.157733	High	5
chr10	62	-0.970189	Low	3	0.0361645	High	5	39.2827	-0.86415	Low	4	42.6295	-5.76214	Low	4	55.1916	6.10738	High	6	-0.28185	-0.0967983	Low	4
chr10	63	1.15187	High	6	0.0917847	High	5	38.0919	-2.05495	Low	2	64.2316	15.84	High	7	29.5899	-19.4944	Low	1	-0.485781	-0.30073	Low	3
chr10	64	1.72097	High	6	-0.00182745	Low	4	37.9846	-2.16225	Low	2	70.032	21.6403	High	9	69.8085	20.7243	High	8	-0.462782	-0.27773	Low	3
chr10	65	2.72141	High	7	0.0877162	High	5	40.2374	0.09055	High	5	46.7517	-1.63991	Low	4	42.649	-6.43528	Low	3	-0.464315	-0.279263	Low	3
chr10	66	-0.557555	Low	4	-0.444557	Low	2	39.3376	-0.80925	Low	4	53.56	5.16836	High	5	21.3838	-27.7005	Low	0	-0.157651	0.0274005	High	5
chr10	67	-2.00262	Low	2	-0.721843	Low	1	35.5549	-4.59195	Low	0	10.3242	-38.0674	Low	0	38.6	-10.4842	Low	2	0.339144	0.524196	High	7
chr10	68	-4.58631	Low	0	-1.37868	Low	0	35.4479	-4.69895	Low	0	11.9412	-36.4504	Low	0	43.1905	-5.89376	Low	3	0.780739	0.965791	High	8
chr10	69	-2.75401	Low	1	-0.908596	Low	0	35.9417	-4.20515	Low	1	22.1845	-26.2071	Low	1	50	0.915761	High	5	0.339144	0.524196	High	7
chr10	70	1.76684	High	6	0.172955	High	5	38.7633	-1.38355	Low	3	59.2773	10.8857	High	6	16.9567	-32.1275	Low	0	-0.226651	-0.0415988	Low	4
chr10	71	5.07454	High	8	0.833554	High	7	42.9995	2.85265	High	7	71.9526	23.561	High	9	36.5504	-12.5339	Low	2	-0.887511	-0.702459	Low	1
chr10	72	6.35008	High	9	1.12246	High	8	47.3962	7.24935	High	9	65.9899	17.5983	High	8	40.5071	-8.57716	Low	3	-0.939644	-0.754592	Low	1
chr10	73	5.43201	High	9	1.37123	High	8	48.701	8.55415	High	9	55.8994	7.50778	High	6	48.9545	-0.129693	Low	4	-0.921244	-0.736192	Low	1
chr10	74	6.77597	High	9	1.68453	High	9	49.9566	9.80975	High	9	69.1066	20.715	High	8	66.0893	17.005	High	8	-0.767912	-0.58286	Low	1
chr10	75	10.0538	High	9	2.90152	High	9	41.3921	1.24525	High	6	74.5351	26.1435	High	9	29.8087	-19.2755	Low	1	-0.686646	-0.501594	Low	2
chr10	76	9.62625	High	9	2.65241	High	9	43.4484	3.30155	High	7	75.6063	27.2147	High	9	26.7984	-22.2858	Low	1	-0.724979	-0.539927	Low	2
chr10	77	8.14266	High	9	3.63537	High	9	40.4251	0.27825	High	5	68.4127	20.0211	High	8	27.6439	-21.4404	Low	1	-0.504181	-0.319129	Low	3
chr10	78	2.10017	High	7	1.99662	High	9	42.9901	2.84325	High	7	48.5058	0.114186	High	5	53.2893	4.20504	High	5	-0.335516	-0.150464	Low	4
chr10	79	1.56881	High	6	1.91587	High	9	39.7684	-0.37845	Low	4	24.3546	-24.037	Low	1	24.75	-24.3342	Low	0	-0.31865	-0.133598	Low	4
chr10	80	1.42208	High	6	0.30197	High	6	46.3722	6.22535	High	8	55.0153	6.62372	High	6	53.598	4.51372	High	6	-0.559381	-0.374329	Low	2
chr10	81	5.24188	High	8	1.41366	High	8	48.9187	8.77185	High	9	51.1359	2.74433	High	5	43.4368	-5.6474	Low	3	-0.892111	-0.707059	Low	1
chr10	82	5.34942	High	8	0.945267	High	8	45.0913	4.94445	High	8	56.5614	8.16981	High	6	57.1533	8.06903	High	6	-0.634513	-0.449461	Low	2
chr10	83	2.40631	High	7	0.577639	High	7	41.4646	1.31775	High	6	32.0584	-16.3332	Low	2	36.6487	-12.4355	Low	2	0.265544	0.450596	High	6
chr10	84	-1.89444	Low	2	-0.83213	Low	1	36.6321	-3.51475	Low	1	8.36616	-40.0255	Low	0	83.7118	34.6275	High	9	1.49067	1.67572	High	9
chr10	85	-2.77549	Low	1	-1.28179	Low	0	37.4386	-2.70825	Low	2	14.1818	-34.2098	Low	0	60.275	11.1908	High	7	1.84486	2.02991	High	9
chr10	86	-3.39136	Low	0	-1.11754	Low	0	39.3193	-0.82755	Low	4	43.449	-4.94266	Low	4	53.812	4.72773	High	6	1.2162	1.40125	High	8
chr10	87	-3.28446	Low	0	-1.09175	Low	0	40.0651	-0.08175	Low	4	23.3264	-25.0652	Low	1	30.6316	-18.4527	Low	1	0.444943	0.629994	High	7
chr10	88	-0.47746	Low	4	0.107484	High	5	41.9139	1.76705	High	6	25.1509	-23.2408	Low	1	53.9804	4.89615	High	6	-0.292583	-0.107531	Low	4
chr10	89	-0.178915	Low	4	0.93974	High	8	45.0527	4.90585	High	8	70.5376	22.146	High	9	43.8118	-5.27245	Low	3	-0.815445	-0.630393	Low	1
chr10	90	2.60264	High	7	1.25228	High	8	39.2232	-0.92365	Low	4	71.31	22.9184	High	9	10.236	-38.8483	Low	0	-1.25551	-1.07046	Low	0
chr10	91	1.23816	High	6	0.186631	High	5	37.5686	-2.57825	Low	2	70.3849	21.9933	High	9	47.7841	-1.3001	Low	4	-0.954977	-0.769925	Low	1
chr10	92	2.05155	High	6	-0.733665	Low	1	39.1363	-1.01055	Low	3	56.3111	7.91951	High	6	57.5993	8.51501	High	6	-0.570114	-0.385062	Low	2
chr10	93	2.73926	High	7	-0.17261	Low	4	38.9092	-1.23765	Low	3	46.1385	-2.25315	Low	4	16.8792	-32.2051	Low	0	-0.507248	-0.322196	Low	3
chr10	94	3.21993	High	7	-0.0116865	Low	4	39.5462	-0.60065	Low	4	68.4036	20.012	High	8	27.3333	-21.7509	Low	1	-0.792445	-0.607393	Low	1
chr10	95	4.48496	High	8	0.865665	High	7	41.5768	1.42995	High	6	69.4027	21.011	High	8	46.3321	-2.75218	Low	4	-0.901311	-0.716259	Low	1
chr10	96	1.76049	High	6	0.604534	High	7	42.0883	1.94145	High	6	59.4581	11.0665	High	6	51.4183	2.33406	High	5	-0.862978	-0.677926	Low	1
chr10	97	3.50216	High	8	1.21191	High	8	39.0661	-1.08075	Low	3	49.3881	0.996481	High	5	23.1724	-25.9118	Low	0	-0.92431	-0.739259	Low	1
chr10	98	2.31979	High	7	1.04821	High	8	41.5415	1.39465	High	6	45.0036	-3.38806	Low	4	28.1419	-20.9423	Low	1	-0.987176	-0.802125	Low	1
chr10	99	6.33914	High	9	1.20168	High	8	44.1587	4.01185	High	7	51.2868	2.89519	High	5	39.876	-9.20825	Low	3	-1.04698	-0.861924	Low	0
chr10	100	3.45153	High	8	0.32975	High	6	46.7647	6.61785	High	8	68.6099	20.2183	High	8	35.7091	-13.3752	Low	2	-0.66978	-0.484728	Low	2
chr10	101	6.69912	High	9	0.109254	High	5	40.4725	0.32565	High	5	33.9135	-14.4781	Low	2	61.2107	12.1265	High	7	-0.705046	-0.519994	Low	2
chr10	102	5.76545	High	9	0.190587	High	5	42.6763	2.52945	High	6	67.231	18.8393	High	8	45.0598	-4.02446	Low	4	-0.697379	-0.512327	Low	2
chr10	103	8.74473	High	9	1.41461	High	8	47.8634	7.71655	High	9	70.0887	21.6971	High	9	56.7686	7.68441	High	6	-0.976443	-0.791391	Low	1
chr10	104	9.65579	High	9	2.40331	High	9	45.0765	4.92965	High	8	70.7601	22.3685	High	9	44.396	-4.68827	Low	3	-0.821578	-0.636526	Low	1
chr10	105	11.184	High	9	2.59856	High	9	45.8352	5.68835	High	8	76.8586	28.4669	High	9	33.895	-15.1893	Low	2	-0.769445	-0.584393	Low	1
chr10	106	7.74252	High	9	1.34281	High	8	46.0819	5.93505	High	8	73.583	25.1914	High	9	53.3457	4.26142	High	5	-0.189851	-0.00479919	Low	4
chr10	107	1.33393	High	6	-0.271895	Low	3	41.8073	1.66045	High	6	28.5259	-19.8657	Low	2	52.7478	3.66354	High	5	0.786872	0.971924	High	8
chr10	108	-3.599	Low	0	-1.39687	Low	0	37.7219	-2.42495	Low	2	12.4032	-35.9884	Low	0	19.6	-29.4842	Low	0	1.91999	2.10505	High	9
chr10	109	-4.49072	Low	0	-1.53495	Low	0	39.0736	-1.07325	Low	3	17.9987	-30.3929	Low	1	80.3451	31.2608	High	9	2.71732	2.90237	High	9
chr10	110	-4.41356	Low	0	-1.55121	Low	0	37.029	-3.11785	Low	2	8.5727	-39.8189	Low	0	83.0909	34.0067	High	9	2.53026	2.71531	High	9
chr10	111	-2.65372	Low	1	-1.15676	Low	0	37.5632	-2.58365	Low	2	8.4236	-39.968	Low	0	67.193	18.1087	High	8	1.64553	1.83058	High	9
chr10	112	1.063	High	6	-0.607891	Low	2	40.4491	0.30225	High	5	41.2586	-7.133	Low	3	22.0764	-27.0078	Low	0	0.176612	0.361664	High	6
chr10	113	1.68552	High	6	-0.510247	Low	2	42.1659	2.01905	High	6	66.4288	18.0372	High	8	36.0255	-13.0588	Low	2	-0.240451	-0.0553987	Low	4
chr10	114	1.87125	High	6	0.541444	High	7	40.3677	0.22085	High	5	28.872	-19.5196	Low	2	28.6216	-20.4626	Low	1	-0.455115	-0.270063	Low	3
chr10	115	-0.32731	Low	4	0.334296	High	6	42.2452	2.09835	High	6	65.1204	16.7288	High	8	57.6894	8.6052	High	6	-0.278784	-0.0937316	Low	4
chr10	116	1.47095	High	6	0.703558	High	7	42.2639	2.11705	High	6	52.9264	4.53475	High	5	48.875	-0.209239	Low	4	-0.747979	-0.562927	Low	2
chr10	117	-0.876424	Low	3	-0.68684	Low	1	41.5455	1.3987	High	6	64.8793	16.4877	High	8	54.2461	5.16185	High	6	-0.343183	-0.158131	Low	4
chr10	118	-1.28537	Low	3	-0.808916	Low	1	37.8047	-2.34215	Low	2	12.2113	-36.1803	Low	0	20.1831	-28.9011	Low	0	-0.220517	-0.0354656	Low	4
chr10	119	-2.28658	Low	1	-0.943141	Low	0	42.2981	2.15125	High	6	27.6349	-20.7567	Low	2	62.9312	13.847	High	7	-0.149985	0.0350671	High	5
chr10	120	0.287137	High	5	-0.243645	Low	3	42.2939	2.14705	High	6	26.421	-21.9707	Low	2	57.4056	8.32136	High	6	-0.525648	-0.340596	Low	3
chr10	121	2.40147	High	7	0.160559	High	5	43.4678	3.32095	High	7	54.395	6.00338	High	6	23.253	-25.8312	Low	0	-0.738779	-0.553727	Low	2
chr10	122	1.81676	High	6	0.0761202	High	5	44.882	4.73515	High	8	64.4707	16.079	High	7	43.401	-5.68322	Low	3	-0.755645	-0.570594	Low	2
chr10	123	1.10717	High	6	-0.059347	Low	4	41.8437	1.69685	High	6	20.9313	-27.4603	Low	1	54.6816	5.59733	High	6	-0.862978	-0.677926	Low	1
chr10	124	0.218005	High	5	-0.345656	Low	3	44.4132	4.26635	High	7	48.2582	-0.133423	Low	4	44.9827	-4.10153	Low	4	-0.812378	-0.627326	Low	1
chr10	125	-0.589448	Low	4	0.759675	High	7	43.9458	3.79895	High	7	53.6227	5.2311	High	5	53.8274	4.74315	High	6	-0.64218	-0.457128	Low	2
chr10	126	3.23679	High	7	0.88378	High	8	46.5949	6.44808	High	8	34.9688	-13.4229	Low	3	54.605	5.52079	High	6	-0.499581	-0.314529	Low	3
chr10	127	2.6302	High	7	0.979399	High	8	48.2568	8.10995	High	9	65.5087	17.1171	High	8	52.4893	3.40507	High	5	-0.361583	-0.176531	Low	4
chr10	128	3.58472	High	8	0.422357	High	6	42.6112	2.46435	High	6	64.3939	16.0023	High	7	59.0446	9.96039	High	7	-0.590047	-0.404995	Low	2
chr10	129	-1.15563	Low	3	0.165622	High	5	43.567	3.42019	High	7	50.3971	2.00545	High	5	66.5154	17.4311	High	8	-0.602314	-0.417262	Low	2
chr10	130	-2.89248	Low	1	0.0606169	High	5	44.0918	3.94495	High	7	48.5354	0.143742	High	5	58.3061	9.22188	High	6	-0.240451	-0.0553987	Low	4
chr10	131	-2.52991	Low	1	-0.539072	Low	2	44.4368	4.28995	High	8	21.533	-26.8586	Low	1	43.9421	-5.14219	Low	3	-0.0211861	0.163866	High	5
chr10	132	-3.46922	Low	0	-0.785272	Low	1	45.5924	5.44555	High	8	26.3604	-22.0312	Low	2	63.6092	14.5249	High	7	0.463342	0.648394	High	7
chr10	133	-2.95457	Low	1	-0.571757	Low	2	47.0659	6.91905	High	9	32.5312	-15.8604	Low	2	55.2214	6.13719	High	6	0.153612	0.338664	High	6
chr10	134	-0.833074	Low	3	-0.378681	Low	3	49.1243	8.97743	High	9	41.4708	-6.92084	Low	3	64.8549	15.7706	High	7	-0.142318	0.0427337	High	5
chr10	135	1.21127	High	6	NA	NA	NA	55.971	15.8241	High	9	63.8829	15.4912	High	7	70.3719	21.2876	High	8	-1.28311	-1.09805	Low	0
chr10	136	3.50952	High	8	NA	NA	NA	51.9872	11.8404	High	9	60.5771	12.1855	High	7	70.2486	21.1643	High	8	-1.80137	-1.61632	Low	0
chr1	1	9.14872	High	9	5.61697	High	9	46.8096	6.66277	High	8	51.1977	2.80614	High	5	49.8638	0.779557	High	5	-1.79337	-1.60831	Low	0
chr1	2	8.94229	High	9	3.94604	High	9	56.8915	16.7447	High	9	76.1612	27.7696	High	9	62.9189	13.8347	High	7	-1.61405	-1.429	Low	0
chr1	3	9.43775	High	9	1.50679	High	9	58.2245	18.0777	High	9	58.828	10.4364	High	6	59.3973	10.3131	High	7	-1.13013	-0.945074	Low	0
chr1	4	2.19811	High	7	-0.272167	Low	3	56.957	16.8102	High	9	56.4755	8.08387	High	6	52.9917	3.9075	High	5	-0.604431	-0.419379	Low	2
chr1	5	-2.16995	Low	2	-0.84554	Low	1	48.2201	8.07325	High	9	23.9041	-24.4875	Low	1	48.6	-0.484239	Low	4	0.033605	0.218657	High	5
chr1	6	-0.643808	Low	4	-0.483975	Low	2	46.9288	6.78195	High	8	26.2557	-22.1359	Low	2	50.368	1.28373	High	5	0.233801	0.418853	High	6
chr1	7	0.153995	High	5	-0.368319	Low	3	51.752	11.6052	High	9	73.0585	24.6669	High	9	49.8397	0.755489	High	5	-0.247246	-0.062194	Low	4
chr1	8	4.7854	High	8	0.797153	High	7	47.9461	7.79925	High	9	62.7288	14.3372	High	7	67.3006	18.2164	High	8	-0.60299	-0.417938	Low	2
chr1	9	4.56094	High	8	0.830317	High	7	44.4356	4.28875	High	8	73.6881	25.2965	High	9	53.8233	4.73904	High	6	-0.536738	-0.351686	Low	3
chr1	10	7.40884	High	9	1.41668	High	8	50.197	10.0502	High	9	72.1713	23.7797	High	9	55.8596	6.77538	High	6	-0.507933	-0.322881	Low	3
chr1	11	6.51356	High	9	0.714946	High	7	47.8274	7.68055	High	9	71.1958	22.8042	High	9	61.3744	12.2901	High	7	-0.535298	-0.350246	Low	3
chr1	12	6.98041	High	9	0.57333	High	7	50.0043	9.85745	High	9	69.9496	21.558	High	8	47.3062	-1.77801	Low	4	-0.559783	-0.374731	Low	2
chr1	13	3.40412	High	8	-0.112454	Low	4	46.9178	6.77095	High	8	65.0274	16.6358	High	8	49.2081	0.123815	High	5	-1.36633	-1.18128	Low	0
chr1	14	0.618377	High	5	-0.103585	Low	4	46.365	6.21814	High	8	19.9073	-28.4843	Low	1	59.6077	10.5235	High	7	-1.4153	-1.23025	Low	0
chr1	15	-0.385296	Low	4	-0.0114531	Low	4	43.1262	2.97935	High	7	14.9551	-33.4365	Low	0	56.3812	7.29695	High	6	-1.36777	-1.18272	Low	0
chr1	16	3.24592	High	7	1.13314	High	8	48.383	8.23615	High	9	57.0158	8.62415	High	6	48.8418	-0.242416	Low	4	-0.82047	-0.635418	Low	1
chr1	17	4.42699	High	8	1.34784	High	8	49.6197	9.47285	High	9	76.0875	27.6959	High	9	43.8215	-5.26271	Low	3	-0.921288	-0.736236	Low	1
chr1	18	1.52157	High	6	0.74791	High	7	50.6775	10.5307	High	9	73.351	24.9594	High	9	61.5928	12.5085	High	7	-0.817589	-0.632537	Low	1
chr1	19	4.09047	High	8	0.581943	High	7	49.1613	9.01445	High	9	39.4141	-8.97754	Low	3	58.6441	9.55991	High	6	-0.729733	-0.544681	Low	2
chr1	20	3.10712	High	7	0.368091	High	6	48.7321	8.58525	High	9	63.3793	14.9877	High	7	43.6385	-5.4457	Low	3	-0.592909	-0.407857	Low	2
chr1	21	6.07704	High	9	1.1777	High	8	47.3806	7.23375	High	9	61.7105	13.3189	High	7	50.8837	1.79943	High	5	-0.780142	-0.595091	Low	1
chr1	22	2.61573	High	7	1.08169	High	8	46.0534	5.90655	High	8	72.9484	24.5568	High	9	53.4754	4.39117	High	5	-0.673563	-0.488511	Low	2
chr1	23	4.29611	High	8	1.31161	High	8	49.1468	8.99995	High	9	66.4698	18.0782	High	8	55.8398	6.75551	High	6	-0.594349	-0.409297	Low	2
chr1	24	5.38178	High	9	1.35746	High	8	47.2911	7.14425	High	9	73.893	25.5014	High	9	33.1369	-15.9473	Low	2	-0.513694	-0.328642	Low	3
chr1	25	4.57741	High	8	1.06117	High	8	46.4707	6.32385	High	8	72.9209	24.5293	High	9	41.7862	-7.29805	Low	3	-0.608751	-0.423699	Low	2
chr1	26	4.63037	High	8	1.21345	High	8	47.4254	7.27855	High	9	66.059	17.6673	High	8	41.7502	-7.33404	Low	3	-0.588588	-0.403536	Low	2
chr1	27	6.61715	High	9	1.4665	High	9	48.7044	8.55755	High	9	74.1806	25.789	High	9	43.6975	-5.38673	Low	3	-0.551141	-0.366089	Low	3
chr1	28	9.07752	High	9	1.61025	High	9	49.5588	9.41195	High	9	75.6384	27.2468	High	9	47.9078	-1.17643	Low	4	-0.280372	-0.09532	Low	4
chr1	29	8.39815	High	9	1.36077	High	8	45.2362	5.08935	High	8	76.2091	27.8175	High	9	31.7024	-17.3819	Low	1	-0.494971	-0.309919	Low	3
chr1	30	2.24903	High	7	0.184402	High	5	46.6993	6.55244	High	8	60.8549	12.4633	High	7	43.027	-6.05729	Low	3	-0.460404	-0.275353	Low	3
chr1	31	0.0681453	High	5	0.218435	High	6	47.7761	7.62924	High	9	26.9444	-21.4472	Low	2	36.5764	-12.5078	Low	2	-0.572745	-0.387693	Low	2
chr1	32	1.92905	High	6	0.716427	High	7	46.9672	6.82035	High	8	66.6869	18.2953	High	8	40.2044	-8.87981	Low	3	-0.38119	-0.196138	Low	3
chr1	33	5.49192	High	9	1.82188	High	9	48.2056	8.05875	High	9	76.3721	27.9805	High	9	45.5313	-3.55295	Low	4	-0.451763	-0.266711	Low	3
chr1	34	3.05856	High	7	1.07505	High	8	46.7666	6.61975	High	8	69.1809	20.7893	High	8	42.4731	-6.61118	Low	3	-0.121943	0.0631087	High	5
chr1	35	1.44915	High	6	0.667824	High	7	44.6014	4.45455	High	8	22.9418	-25.4498	Low	1	48.3011	-0.783124	Low	4	-0.182434	0.00261778	High	5
chr1	36	2.8141	High	7	0.493414	High	6	43.3097	3.16285	High	7	58.8547	10.4631	High	6	43.5571	-5.5271	Low	3	-0.195396	-0.0103446	Low	4
chr1	37	3.35831	High	7	0.537623	High	7	46.0455	5.89865	High	8	74.6052	26.2135	High	9	39.5313	-9.55297	Low	3	-0.350945	-0.165893	Low	4
chr1	38	3.78518	High	8	0.176788	High	5	48.0215	7.87465	High	9	49.3898	0.998172	High	5	41.878	-7.20624	Low	3	-0.365347	-0.180295	Low	3
chr1	39	3.8458	High	8	0.268013	High	6	46.6472	6.50035	High	8	62.1201	13.7285	High	7	41.6626	-7.42169	Low	3	-0.245806	-0.0607537	Low	4
chr1	40	8.64937	High	9	1.18943	High	8	44.4043	4.25745	High	7	66.1601	17.7684	High	8	43.7859	-5.29835	Low	3	-0.422958	-0.237906	Low	3
chr1	41	8.37708	High	9	1.38589	High	8	44.95	4.80315	High	8	67.0605	18.6689	High	8	39.3268	-9.75741	Low	2	-0.431599	-0.246547	Low	3
chr1	42	5.0211	High	8	0.801676	High	7	46.445	6.29815	High	8	70.481	22.0894	High	9	44.8814	-4.20285	Low	4	-0.48921	-0.304158	Low	3
chr1	43	3.28667	High	7	0.788972	High	7	43.4464	3.29955	High	7	57.4911	9.0995	High	6	35.2106	-13.8736	Low	2	-0.607311	-0.422259	Low	2
chr1	44	3.86755	High	8	1.33534	High	8	45.4821	5.33525	High	8	69.9006	21.5089	High	8	33.8423	-15.2419	Low	2	-0.49065	-0.305598	Low	3
chr1	45	5.04434	High	8	1.54045	High	9	46.9327	6.78585	High	8	75.902	27.5104	High	9	48.7462	-0.338046	Low	4	-0.450323	-0.265271	Low	3
chr1	46	4.68079	High	8	1.46353	High	9	45.1592	5.01235	High	8	75.2394	26.8478	High	9	44.2719	-4.81232	Low	3	-0.198277	-0.0132251	Low	4
chr1	47	3.83951	High	8	1.16734	High	8	45.1369	4.99005	High	8	75.2969	26.9053	High	9	49.5811	0.496814	High	5	-0.206919	-0.0218667	Low	4
chr1	48	1.7875	High	6	0.694972	High	7	43.8481	3.70125	High	7	63.5219	15.1303	High	7	58.4049	9.32071	High	6	-0.155069	0.0299827	High	5
chr1	49	-0.756085	Low	3	-0.132418	Low	4	44.2325	4.08565	High	7	56.7719	8.38027	High	6	60.3488	11.2646	High	7	0.0854544	0.270506	High	6
chr1	50	-2.94609	Low	1	-0.823184	Low	1	39.9961	-0.15075	Low	4	17.4326	-30.959	Low	1	62.0185	12.9343	High	7	0.570822	0.755874	High	7
chr1	51	-1.82151	Low	2	-0.330896	Low	3	39.493	-0.65385	Low	4	27.2373	-21.1544	Low	2	78.736	29.6517	High	9	0.596747	0.781799	High	7
chr1	52	1.06634	High	6	0.313457	High	6	39.765	-0.38185	Low	4	65.4313	17.0397	High	8	32.5262	-16.558	Low	2	0.245323	0.430375	High	6
chr1	53	3.14046	High	7	0.69229	High	7	41.3492	1.20235	High	5	70.214	21.8224	High	9	30.3556	-18.7287	Low	1	-0.409995	-0.224943	Low	3
chr1	54	3.56456	High	8	0.483681	High	6	46.1702	6.02335	High	8	69.748	21.3564	High	8	55.1608	6.07654	High	6	-0.664922	-0.47987	Low	2
chr1	55	2.49612	High	7	0.220077	High	6	47.356	7.20915	High	9	68.6403	20.2487	High	8	48.542	-0.542236	Low	4	-0.780142	-0.595091	Low	1
chr1	56	1.72095	High	6	-0.118773	Low	4	45.1045	4.95765	High	8	67.6783	19.2867	High	8	46.2981	-2.78618	Low	4	-0.630355	-0.445303	Low	2
chr1	57	-0.0495784	Low	4	-0.344704	Low	3	40.3637	0.21685	High	5	53.3755	4.98386	High	5	89.7857	40.7015	High	9	-0.391272	-0.20622	Low	3
chr1	58	-2.48673	Low	1	-0.692601	Low	1	40.4398	0.29295	High	5	44.3535	-4.03808	Low	4	48.9898	-0.0943911	Low	4	-0.228522	-0.0434706	Low	4
chr1	59	0.320078	High	5	-0.424256	Low	2	40.9237	0.77685	High	5	36.0608	-12.3308	Low	3	74.4933	25.4091	High	8	-0.27173	-0.0866784	Low	4
chr1	60	0.155039	High	5	-0.448757	Low	2	41.4909	1.34405	High	6	56.229	7.83736	High	6	20.4811	-28.6031	Low	0	-0.306297	-0.121245	Low	4
chr1	61	2.46148	High	7	-0.142883	Low	4	38.4905	-1.65635	Low	3	27.0425	-21.3491	Low	2	35.8416	-13.2427	Low	2	-0.363907	-0.178855	Low	4
chr1	62	-0.494659	Low	4	0.0214692	High	5	39.7585	-0.38835	Low	4	52.8053	4.41365	High	5	38.2852	-10.799	Low	2	-0.368228	-0.183176	Low	3
chr1	63	0.233484	High	5	0.0245661	High	5	41.6299	1.48305	High	6	64.832	16.4403	High	8	39.3443	-9.73998	Low	2	-0.372549	-0.187497	Low	3
chr1	64	-0.45013	Low	4	-0.218643	Low	3	38.9097	-1.23715	Low	3	51.8122	3.4206	High	5	49.8672	0.782999	High	5	-0.335102	-0.15005	Low	4
chr1	65	2.50982	High	7	-0.339883	Low	3	41.0554	0.90855	High	5	40.2197	-8.1719	Low	3	45.9257	-3.15856	Low	4	-0.258768	-0.0737161	Low	4
chr1	66	1.80441	High	6	-0.454195	Low	2	40.7677	0.62085	High	5	51.5943	3.20265	High	5	25.8331	-23.2511	Low	1	0.325978	0.51103	High	7
chr1	67	2.07039	High	7	-0.232828	Low	3	37.7587	-2.38815	Low	2	57.5381	9.14652	High	6	78.0127	28.9284	High	9	0.301494	0.486545	High	6
chr1	68	-1.04957	Low	3	-0.438218	Low	2	38.9603	-1.18655	Low	3	58.1782	9.78661	High	6	39.2635	-9.8207	Low	2	0.288531	0.473583	High	6
chr1	69	-1.68606	Low	2	-0.526825	Low	2	40.4482	0.30135	High	5	60.3528	11.9611	High	7	31.0598	-18.0245	Low	1	0.354783	0.539835	High	7
chr1	70	-2.40261	Low	1	-0.673069	Low	1	37.1276	-3.01925	Low	2	23.181	-25.2106	Low	1	73.7059	24.6216	High	8	0.870397	1.05545	High	8
chr1	71	-3.34775	Low	0	-0.825979	Low	1	36.5388	-3.60805	Low	1	49.5514	1.15978	High	5	48.8144	-0.269806	Low	4	1.4249	1.60995	High	9
chr1	72	-3.249	Low	0	-0.794471	Low	1	37.2573	-2.88955	Low	2	26.9123	-21.4794	Low	2	65.0513	15.967	High	7	1.6683	1.85335	High	9
chr1	73	-2.97221	Low	1	-0.914679	Low	0	34.9062	-5.24065	Low	0	25.561	-22.8306	Low	2	43.7636	-5.3206	Low	3	2.17815	2.36321	High	9
chr1	74	-3.11257	Low	1	-1.01281	Low	0	34.9743	-5.17255	Low	0	25.7036	-22.688	Low	2	50.6538	1.56961	High	5	2.20984	2.39489	High	9
chr1	75	-2.74799	Low	1	-0.9224	Low	0	35.6822	-4.46465	Low	0	17.2623	-31.1293	Low	1	17.1489	-31.9353	Low	0	1.74319	1.92825	High	9
chr1	76	-3.67099	Low	0	-0.874906	Low	1	37.2938	-2.85305	Low	2	16.4609	-31.9307	Low	1	73.7403	24.656	High	8	1.14981	1.33486	High	8
chr1	77	-3.61646	Low	0	-0.765489	Low	1	38.5082	-1.63865	Low	3	26.5619	-21.8298	Low	2	51.5075	2.42322	High	5	0.83151	1.01656	High	8
chr1	78	-1.80567	Low	2	-0.336751	Low	3	38.4947	-1.65215	Low	3	34.996	-13.3956	Low	3	83.4589	34.3747	High	9	0.490168	0.67522	High	7
chr1	79	-2.29438	Low	1	-0.378714	Low	3	38.6428	-1.50405	Low	3	67.7458	19.3542	High	8	55.7984	6.71421	High	6	0.55786	0.742912	High	7
chr1	80	-2.51915	Low	1	-0.500759	Low	2	35.8592	-4.28765	Low	1	52.8587	4.46705	High	5	75.0526	25.9684	High	8	1.01154	1.19659	High	8
chr1	81	-3.22668	Low	0	-1.04895	Low	0	35.3428	-4.80405	Low	0	38.9589	-9.4327	Low	3	73.4286	24.3443	High	8	1.29095	1.476	High	8
chr1	82	-4.39237	Low	0	-1.0886	Low	0	36.0031	-4.14375	Low	1	41.2018	-7.18979	Low	3	78.0741	28.9898	High	9	1.11812	1.30317	High	8
chr1	83	-4.38686	Low	0	-0.892883	Low	1	36.8016	-3.34525	Low	1	24.4861	-23.9055	Low	1	82.3597	33.2755	High	9	0.50169	0.686742	High	7
chr1	84	-3.36049	Low	0	-0.676624	Low	1	36.4036	-3.74325	Low	1	11.374	-37.0176	Low	0	41.5	-7.58424	Low	3	0.0667311	0.251783	High	6
chr1	85	-1.76197	Low	2	-0.456376	Low	2	37.7918	-2.35505	Low	2	40.8147	-7.57686	Low	3	20.7815	-28.3027	Low	0	-0.32502	-0.139968	Low	4
chr1	86	-0.41815	Low	4	-0.388145	Low	3	39.9552	-0.19165	Low	4	60.1821	11.7905	High	7	31.7918	-17.2924	Low	1	-0.48921	-0.304158	Low	3
chr1	87	0.50129	High	5	-0.233432	Low	3	37.7571	-2.38975	Low	2	46.5288	-1.86281	Low	4	41.2019	-7.88236	Low	3	-0.528097	-0.343045	Low	3
chr1	88	-1.47283	Low	3	-0.530839	Low	2	39.4708	-0.67605	Low	4	53.2731	4.88145	High	5	27.0195	-22.0647	Low	1	-0.346624	-0.161572	Low	4
chr1	89	0.1011	High	5	-0.23522	Low	3	37.7171	-2.42975	Low	2	32.3589	-16.0327	Low	2	73.7143	24.63	High	8	-0.451763	-0.266711	Low	3
chr1	90	-0.923839	Low	3	-0.322523	Low	3	38.6802	-1.46665	Low	3	54.1898	5.79815	High	5	17.5	-31.5842	Low	0	-0.411436	-0.226384	Low	3
chr1	91	0.625654	High	5	0.0139243	High	5	39.2425	-0.90435	Low	4	59.423	11.0314	High	6	21.328	-27.7562	Low	0	-0.536738	-0.351686	Low	3
chr1	92	2.80602	High	7	-0.207439	Low	4	39.2492	-0.89765	Low	4	41.8047	-6.58686	Low	4	58.5287	9.44447	High	6	-0.590028	-0.404976	Low	2
chr1	93	3.97792	High	8	0.30649	High	6	40.808	0.66115	High	5	68.1233	19.7317	High	8	61.4563	12.372	High	7	-0.726853	-0.541801	Low	2
chr1	94	4.37569	High	8	0.644086	High	7	38.8838	-1.26305	Low	3	71.2059	22.8143	High	9	9.125	-39.9592	Low	0	-0.798866	-0.613814	Low	1
chr1	95	1.16989	High	6	0.840697	High	7	41.8095	1.66265	High	6	70.756	22.3644	High	9	18.3409	-30.7434	Low	0	-0.610192	-0.42514	Low	2
chr1	96	-0.726611	Low	4	0.0624682	High	5	40.8688	0.72195	High	5	61.7541	13.3625	High	7	43.8301	-5.2541	Low	3	0.108499	0.293551	High	6
chr1	97	-2.49311	Low	1	-0.371274	Low	3	37.1977	-2.94915	Low	2	23.6388	-24.7529	Low	1	46.1111	-2.97313	Low	4	0.699006	0.884058	High	7
chr1	98	-3.91362	Low	0	-0.800289	Low	1	36.6373	-3.50955	Low	1	43.7304	-4.66122	Low	4	28.5897	-20.4945	Low	1	1.17861	1.36366	High	8
chr1	99	-3.28056	Low	0	-0.788367	Low	1	35.2919	-4.85495	Low	0	55.8622	7.47063	High	6	44.6701	-4.41414	Low	4	0.768138	0.95319	High	8
chr1	100	-0.833578	Low	3	-0.600339	Low	2	36.9112	-3.23565	Low	1	38.8237	-9.56793	Low	3	61.7	12.6158	High	7	0.122901	0.307953	High	6
chr1	101	-0.589098	Low	4	-0.501118	Low	2	38.4278	-1.71905	Low	3	63.7226	15.331	High	7	10.6026	-38.4816	Low	0	-0.224202	-0.0391498	Low	4
chr1	102	-1.45255	Low	3	-0.540849	Low	2	38.2957	-1.85115	Low	3	44.6247	-3.7669	Low	4	53.4364	4.35212	High	5	0.33462	0.519672	High	7
chr1	103	-4.15949	Low	0	-0.85652	Low	1	35.0853	-5.06155	Low	0	17.9994	-30.3922	Low	1	46.3889	-2.69535	Low	4	0.6702	0.855252	High	7
chr1	104	-2.90592	Low	1	-1.01242	Low	0	34.7681	-5.3788	Low	0	22.1392	-26.2524	Low	1	72.1	23.0158	High	8	1.1138	1.29885	High	8
chr1	105	-2.92991	Low	1	-1.0056	Low	0	35.1573	-4.98955	Low	0	24.3598	-24.0318	Low	1	37.9688	-11.1155	Low	2	1.48683	1.67188	High	9
chr1	106	-2.99271	Low	1	-1.14198	Low	0	34.5639	-5.58295	Low	0	22.1312	-26.2604	Low	1	61.8056	12.7213	High	7	2.50941	2.69447	High	9
chr1	107	-3.19985	Low	0	-1.18431	Low	0	34.7466	-5.40025	Low	0	21.092	-27.2996	Low	1	75.0833	25.9991	High	8	2.37259	2.55764	High	9
chr1	108	-3.50232	Low	0	-0.853964	Low	1	36.527	-3.61985	Low	1	24.2249	-24.1668	Low	1	51.1948	2.11057	High	5	1.23622	1.42127	High	8
chr1	109	0.541168	High	5	-0.0685451	Low	4	38.9752	-1.17165	Low	3	60.4958	12.1042	High	7	66.4059	17.3216	High	8	-0.0196846	0.165367	High	5
chr1	110	4.32747	High	8	1.2309	High	8	42.6751	2.52825	High	6	74.1242	25.7326	High	9	26.1643	-22.9199	Low	1	-0.582827	-0.397775	Low	2
chr1	111	5.11283	High	8	1.1886	High	8	47.0404	6.89355	High	9	71.6384	23.2468	High	9	49.5571	0.472828	High	5	-0.43448	-0.249428	Low	3
chr1	112	2.34817	High	7	0.695822	High	7	41.2394	1.09255	High	5	48.7144	0.322741	High	5	54.0443	4.96011	High	6	-0.310617	-0.125565	Low	4
chr1	113	0.798946	High	5	-0.0916176	Low	4	43.3342	3.18735	High	7	52.5917	4.20008	High	5	43.0302	-6.05407	Low	3	-0.26885	-0.0837979	Low	4
chr1	114	0.777505	High	5	0.0122959	High	5	42.7321	2.58525	High	7	68.4573	20.0657	High	8	42.356	-6.72822	Low	3	-0.263089	-0.0780368	Low	4
chr1	115	1.59188	High	6	0.164401	High	5	40.8191	0.67225	High	5	61.9905	13.5989	High	7	35.8029	-13.2814	Low	2	-0.277491	-0.0924394	Low	4
chr1	116	0.653602	High	5	-0.0689967	Low	4	39.9831	-0.16375	Low	4	60.4085	12.0169	High	7	35.0519	-14.0323	Low	2	-0.258768	-0.0737161	Low	4
chr1	117	0.139864	High	5	0.0359162	High	5	41.7606	1.61375	High	6	51.8717	3.48005	High	5	44.7541	-4.33011	Low	4	-0.397033	-0.211981	Low	3
chr1	118	-0.634204	Low	4	-0.137741	Low	4	42.6198	2.47295	High	6	53.6152	5.22362	High	5	27.8745	-21.2097	Low	1	-0.457524	-0.272472	Low	3
chr1	119	-1.49992	Low	2	-0.231398	Low	3	39.1719	-0.97495	Low	4	43.5881	-4.80351	Low	4	42.4141	-6.6701	Low	3	-0.231403	-0.0463511	Low	4
chr1	120	-1.88345	Low	2	0.108852	High	5	39.4212	-0.72565	Low	4	22.7803	-25.6114	Low	1	82.6343	33.5501	High	9	-0.577066	-0.392014	Low	2
chr1	121	-2.96596	Low	1	0.125939	High	5	41.841	1.69416	High	6	49.4862	1.0946	High	5	49.1795	0.0952484	High	5	-1.39945	-1.2144	Low	0
chr1	122	-3.68156	Low	0	-0.076998	Low	4	39.9316	-0.215253	Low	4	21.4433	-26.9483	Low	1	64.5526	15.4684	High	7	-2.61648	-2.43142	Low	0
chr1	123	-4.78704	Low	0	-0.93362	Low	0	NA	NA	NA	NA	8.4238e-05	-48.3915	Low	0	NA	NA	NA	NA	NA	NA	NA	NA
chr1	143	-0.672406	Low	4	0.892724	High	8	39.5303	-0.616546	Low	4	9.82336	-38.5683	Low	0	72.8571	23.7729	High	8	-2.81811	-2.63306	Low	0
chr1	144	-4.01855	Low	0	2.52648	High	9	41.3007	1.15385	High	5	30.1533	-18.2383	Low	2	64.4	15.3158	High	7	-2.79075	-2.60569	Low	0
chr1	145	-0.433103	Low	4	2.4516	High	9	41.4371	1.29028	High	6	43.355	-5.03662	Low	4	39.9551	-9.12918	Low	3	-2.21464	-2.02959	Low	0
chr1	146	0.496669	High	5	2.0441	High	9	42.5003	2.35344	High	6	63.9349	15.5433	High	7	46.2861	-2.79817	Low	4	-2.01877	-1.83372	Low	0
chr1	147	0.566706	High	5	1.14621	High	8	41.3119	1.165	High	5	46.2504	-2.14122	Low	4	22.25	-26.8342	Low	0	-1.75808	-1.57303	Low	0
chr1	148	-2.67817	Low	1	0.687288	High	7	42.2509	2.10405	High	6	54.3879	5.99624	High	6	42.808	-6.27627	Low	3	-2.19592	-2.01087	Low	0
chr1	149	-1.76281	Low	2	2.16482	High	9	40.7831	0.636225	High	5	39.0093	-9.38234	Low	3	41.2727	-7.81151	Low	3	-2.17864	-1.99358	Low	0
chr1	150	3.96381	High	8	2.98644	High	9	42.7266	2.57974	High	7	50.4792	2.08762	High	5	57.2821	8.1979	High	6	-1.33896	-1.15391	Low	0
chr1	151	8.81224	High	9	2.94466	High	9	43.8066	3.65975	High	7	75.5476	27.156	High	9	39.5929	-9.4913	Low	3	-0.401354	-0.216302	Low	3
chr1	152	7.49451	High	9	1.75125	High	9	45.6599	5.51305	High	8	76.1831	27.7914	High	9	44.2574	-4.82687	Low	3	0.164669	0.349721	High	6
chr1	153	4.69112	High	8	1.43861	High	8	41.4099	1.26305	High	6	39.5272	-8.86446	Low	3	50.2464	1.16214	High	5	0.0235232	0.208575	High	5
chr1	154	4.36013	High	8	2.82126	High	9	45.5255	5.37865	High	8	67.0055	18.6139	High	8	27.8642	-21.2201	Low	1	0.0854544	0.270506	High	6
chr1	155	8.88602	High	9	3.651	High	9	47.0134	6.86655	High	8	69.1214	20.7298	High	8	45.7582	-3.32607	Low	4	0.180512	0.365564	High	6
chr1	156	12.011	High	9	2.52815	High	9	46.9545	6.80765	High	8	76.5911	28.1995	High	9	35.1148	-13.9694	Low	2	0.0379258	0.222978	High	6
chr1	157	8.30728	High	9	0.808802	High	7	50.4268	10.2799	High	9	75.3261	26.9345	High	9	50.5978	1.51356	High	5	0.315896	0.500948	High	6
chr1	158	3.94834	High	8	-0.576222	Low	2	42.3084	2.16155	High	6	38.8381	-9.55353	Low	3	34.858	-14.2263	Low	2	0.883359	1.06841	High	8
chr1	159	-2.06578	Low	2	0.116267	High	5	38.9084	-1.23845	Low	3	26.9007	-21.4909	Low	2	65.7959	16.7117	High	8	1.35576	1.54082	High	8
chr1	160	-1.02092	Low	3	1.86448	High	9	41.069	0.92215	High	5	33.1644	-15.2272	Low	2	50.0853	1.00109	High	5	1.06483	1.24988	High	8
chr1	161	1.53805	High	6	2.12988	High	9	44.1275	3.98065	High	7	56.0345	7.64292	High	6	47.4839	-1.60037	Low	4	0.272688	0.45774	High	6
chr1	162	2.34454	High	7	1.29497	High	8	44.5826	4.43575	High	8	66.1485	17.7568	High	8	46.0212	-3.06304	Low	4	-0.221321	-0.0362693	Low	4
chr1	163	0.421872	High	5	0.253234	High	6	41.0917	0.94485	High	5	66.9232	18.5316	High	8	25.8019	-23.2824	Low	1	0.310135	0.495187	High	6
chr1	164	-0.0639825	Low	4	-0.0851991	Low	4	37.6093	-2.53755	Low	2	33.5092	-14.8825	Low	2	42.3733	-6.71091	Low	3	0.652917	0.837969	High	7
chr1	165	-0.431525	Low	4	0.215739	High	5	39.4336	-0.71325	Low	4	49.2601	0.868511	High	5	66.3945	17.3103	High	8	0.855994	1.04105	High	8
chr1	166	0.347497	High	5	0.0384213	High	5	42.1932	2.04635	High	6	44.8468	-3.54483	Low	4	37.239	-11.8452	Low	2	0.457042	0.642094	High	7
chr1	167	0.0608285	High	5	0.57114	High	7	40.1974	0.05055	High	5	24.8114	-23.5802	Low	1	50.8821	1.79781	High	5	0.0796934	0.264745	High	6
chr1	168	-0.372158	Low	4	0.45034	High	6	41.8088	1.66195	High	6	59.1497	10.7581	High	6	36.5878	-12.4965	Low	2	-0.0456093	0.139443	High	5
chr1	169	0.759075	High	5	0.147039	High	5	40.5309	0.38405	High	5	63.0798	14.6882	High	7	22.4726	-26.6116	Low	0	-0.248686	-0.0636342	Low	4
chr1	170	-1.16373	Low	3	0.0441626	High	5	38.0362	-2.11065	Low	2	57.7858	9.39416	High	6	19.8952	-29.189	Low	0	0.305814	0.490866	High	6
chr1	171	-0.254544	Low	4	-0.0684112	Low	4	37.8515	-2.29535	Low	2	23.0911	-25.3005	Low	1	61.8435	12.7593	High	7	0.330299	0.515351	High	7
chr1	172	-0.51077	Low	4	-0.165084	Low	4	39.7487	-0.39815	Low	4	40.0526	-8.33904	Low	3	35.8212	-13.263	Low	2	0.373507	0.558559	High	7
chr1	173	1.07178	High	6	-0.125773	Low	4	38.1497	-1.99715	Low	3	59.4622	11.0706	High	6	29.7603	-19.3239	Low	1	-0.0744145	0.110637	High	5
chr1	174	0.335066	High	5	0.062318	High	5	39.5673	-0.57955	Low	4	66.6014	18.2098	High	8	23.1044	-25.9798	Low	0	0.033605	0.218657	High	5
chr1	175	-1.21257	Low	3	0.244458	High	6	38.3066	-1.84025	Low	3	48.1232	-0.268412	Low	4	32.8485	-16.2358	Low	2	0.192034	0.377086	High	6
chr1	176	-2.81634	Low	1	-0.412354	Low	3	42.8835	2.73665	High	7	27.7839	-20.6077	Low	2	51.7082	2.62392	High	5	0.506011	0.691063	High	7
chr1	177	-3.97325	Low	0	-0.328896	Low	3	39.241	-0.90585	Low	4	20.8979	-27.4937	Low	1	23.2185	-25.8658	Low	0	0.727811	0.912863	High	7
chr1	178	-3.27475	Low	0	-0.320981	Low	3	40.7004	0.55355	High	5	27.365	-21.0267	Low	2	58.6372	9.55293	High	6	0.474325	0.659377	High	7
chr1	179	-0.756156	Low	3	0.516014	High	6	39.864	-0.28285	Low	4	64.3861	15.9944	High	7	30.2883	-18.7959	Low	1	0.06097	0.246022	High	6
chr1	180	1.42324	High	6	0.342126	High	6	40.8026	0.65575	High	5	66.8555	18.4639	High	8	50.0039	0.91969	High	5	-0.309177	-0.124125	Low	4
chr1	181	1.27796	High	6	0.190351	High	5	41.1509	1.00405	High	5	66.264	17.8724	High	8	57.6045	8.52025	High	6	-0.108981	0.0760711	High	5
chr1	182	0.963355	High	6	0.0340324	High	5	43.3382	3.19135	High	7	37.8997	-10.4919	Low	3	37.2796	-11.8046	Low	2	-0.149308	0.0357438	High	5
chr1	183	2.07167	High	7	0.087895	High	5	41.9301	1.78325	High	6	42.3785	-6.01309	Low	4	30.6317	-18.4525	Low	1	-0.228522	-0.0434706	Low	4
chr1	184	4.18128	High	8	0.105165	High	5	41.1391	0.99225	High	5	61.9047	13.5131	High	7	50.9962	1.91199	High	5	-0.353825	-0.168773	Low	4
chr1	185	2.57111	High	7	-0.268574	Low	3	39.8936	-0.25325	Low	4	35.6752	-12.7164	Low	3	44.6925	-4.39173	Low	4	-0.192516	-0.00746404	Low	4
chr1	186	0.896096	High	5	-0.543081	Low	2	37.7092	-2.43765	Low	2	55.1449	6.75333	High	6	24.1558	-24.9285	Low	0	-0.126264	0.058788	High	5
chr1	187	-2.14958	Low	2	-0.792961	Low	1	36.7066	-3.44025	Low	1	68.0174	19.6258	High	8	28.4359	-20.6483	Low	1	0.50025	0.685302	High	7
chr1	188	-3.28558	Low	0	-1.06262	Low	0	35.7133	-4.43355	Low	0	33.0341	-15.3575	Low	2	77.619	28.5348	High	9	1.19734	1.38239	High	8
chr1	189	-2.05385	Low	2	-1.11929	Low	0	34.2571	-5.88975	Low	0	29.1629	-19.2287	Low	2	73.4167	24.3324	High	8	2.2372	2.42226	High	9
chr1	190	-3.4158	Low	0	-1.10855	Low	0	33.983	-6.16385	Low	0	26.4135	-21.9782	Low	2	96.32	47.2358	High	9	3.03799	3.22304	High	9
chr1	191	-4.76964	Low	0	-1.07256	Low	0	33.6441	-6.50275	Low	0	17.5856	-30.806	Low	1	92.52	43.4358	High	9	3.42542	3.61047	High	9
chr1	192	-2.87206	Low	1	-0.795813	Low	1	34.3076	-5.83925	Low	0	9.08258	-39.309	Low	0	73.36	24.2758	High	8	2.67936	2.86442	High	9
chr1	193	-3.54755	Low	0	-0.783819	Low	1	36.2486	-3.89825	Low	1	39.3769	-9.01471	Low	3	33.5195	-15.5648	Low	2	1.75328	1.93833	High	9
chr1	194	-3.55831	Low	0	-0.866274	Low	1	36.4908	-3.65605	Low	1	50.335	1.9434	High	5	22.6882	-26.3961	Low	0	1.68991	1.87496	High	9
chr1	195	-4.01673	Low	0	-0.978154	Low	0	34.4261	-5.72075	Low	0	24.639	-23.7526	Low	1	80.5357	31.4515	High	9	2.39995	2.58501	High	9
chr1	196	-3.1095	Low	1	-0.75326	Low	1	34.207	-5.93985	Low	0	18.203	-30.1886	Low	1	76.1852	27.1009	High	9	2.20696	2.39201	High	9
chr1	197	-3.43944	Low	0	-0.494743	Low	2	34.9261	-5.22075	Low	0	37.0207	-11.3709	Low	3	83.7455	34.6612	High	9	1.09364	1.27869	High	8
chr1	198	-2.80931	Low	1	-0.638528	Low	2	36.289	-3.85785	Low	1	59.3268	10.9352	High	6	41.9737	-7.11055	Low	3	0.220839	0.405891	High	6
chr1	199	-2.99688	Low	1	-0.697097	Low	1	35.8997	-4.24715	Low	1	64.0506	15.659	High	7	20.5484	-28.5359	Low	0	0.524734	0.709786	High	7
chr1	200	-2.47601	Low	1	-0.322207	Low	3	37.2443	-2.90255	Low	2	41.8729	-6.51876	Low	4	68.6	19.5158	High	8	0.38935	0.574401	High	7
chr1	201	0.834217	High	5	0.496486	High	6	42.1856	2.03875	High	6	62.7068	14.3152	High	7	55.7331	6.6489	High	6	0.130103	0.315154	High	6
chr1	202	3.86368	High	8	0.896939	High	8	48.7769	8.63005	High	9	71.6407	23.2491	High	9	51.3693	2.28511	High	5	-0.71389	-0.528839	Low	2
chr1	203	5.49547	High	9	1.09264	High	8	45.5461	5.39925	High	8	70.6299	22.2383	High	9	38.0939	-10.9903	Low	2	-0.748457	-0.563405	Low	2
chr1	204	4.4072	High	8	0.791828	High	7	46.4077	6.26085	High	8	70.8177	22.4261	High	9	53.4049	4.3207	High	5	-0.702368	-0.517316	Low	2
chr1	205	4.417	High	8	0.923259	High	8	47.7656	7.61875	High	9	67.5808	19.1892	High	8	45.6096	-3.47462	Low	4	-0.706689	-0.521637	Low	2
chr1	206	3.14129	High	7	0.485181	High	6	47.0748	6.92796	High	9	66.7998	18.4081	High	8	48.7677	-0.316571	Low	4	-1.03075	-0.845696	Low	0
chr1	207	2.97327	High	7	0.503709	High	6	44.8146	4.66775	High	8	59.1261	10.7345	High	6	47.3137	-1.77059	Low	4	-1.13589	-0.950835	Low	0
chr1	208	1.48076	High	6	-0.0999434	Low	4	40.6088	0.46195	High	5	73.7692	25.3776	High	9	58.2154	9.13115	High	6	-0.762859	-0.577807	Low	1
chr1	209	0.658935	High	5	-0.1635	Low	4	43.182	3.03515	High	7	45.1988	-3.19284	Low	4	39.1408	-9.94346	Low	2	-0.10466	0.0803919	High	5
chr1	210	-0.672536	Low	4	-0.516987	Low	2	42.0552	1.90835	High	6	40.8963	-7.49529	Low	3	78.1058	29.0216	High	9	0.0710518	0.256104	High	6
chr1	211	-0.729238	Low	4	-0.296409	Low	3	41.1359	0.98905	High	5	27.3243	-21.0673	Low	2	49.1747	0.09046	High	5	-0.098899	0.0861529	High	5
chr1	212	-0.0677963	Low	4	-0.322059	Low	3	41.8297	1.68285	High	6	57.414	9.02234	High	6	26.4966	-22.5876	Low	1	-0.499292	-0.31424	Low	3
chr1	213	-0.679675	Low	4	-0.193298	Low	4	42.6893	2.54245	High	6	69.3721	20.9805	High	8	31.8701	-17.2141	Low	1	-0.398473	-0.213421	Low	3
chr1	214	-0.765113	Low	3	-0.395306	Low	3	41.2866	1.13975	High	5	40.8487	-7.54292	Low	3	27.1439	-21.9403	Low	1	-0.273171	-0.0881187	Low	4
chr1	215	-2.09906	Low	2	-0.672099	Low	1	40.6566	0.50975	High	5	52.6397	4.2481	High	5	37.6585	-11.4257	Low	2	0.151706	0.336758	High	6
chr1	216	-2.62715	Low	1	-0.865041	Low	1	37.2266	-2.92025	Low	2	26.7179	-21.6737	Low	2	67.3486	18.2644	High	8	0.387909	0.572961	High	7
chr1	217	-3.41917	Low	0	-0.930763	Low	0	36.3051	-3.84175	Low	1	20.6368	-27.7549	Low	1	48.8806	-0.203642	Low	4	0.331739	0.516791	High	7
chr1	218	-3.19134	Low	0	-0.843887	Low	1	37.7555	-2.39135	Low	2	18.0142	-30.3774	Low	1	68.6571	19.5729	High	8	0.55498	0.740031	High	7
chr1	219	-3.30626	Low	0	-0.650925	Low	1	38.5535	-1.59335	Low	3	43.7774	-4.61421	Low	4	75.7322	26.648	High	9	0.629873	0.814925	High	7
chr1	220	-1.85832	Low	2	-0.637378	Low	2	37.7551	-2.39175	Low	2	42.192	-6.19966	Low	4	53.35	4.26576	High	5	0.585225	0.770277	High	7
chr1	221	-1.90074	Low	2	-0.517465	Low	2	40.0435	-0.10335	Low	4	62.4156	14.024	High	7	43.0527	-6.0315	Low	3	0.454161	0.639213	High	7
chr1	222	-0.0396745	Low	4	-0.549835	Low	2	38.9738	-1.17305	Low	3	64.094	15.7024	High	7	42.1553	-6.92896	Low	3	0.0379258	0.222978	High	6
chr1	223	-1.38075	Low	3	0.128413	High	5	40.6775	0.53065	High	5	60.9852	12.5936	High	7	14.7056	-34.3787	Low	0	-0.152189	0.0328633	High	5
chr1	224	0.451162	High	5	0.286453	High	6	43.8791	3.73221	High	7	63.6585	15.2669	High	7	49.2188	0.134585	High	5	-0.556902	-0.37185	Low	2
chr1	225	0.664682	High	5	0.709208	High	7	42.743	2.59615	High	7	64.5432	16.1516	High	7	20.2647	-28.8196	Low	0	-0.59867	-0.413618	Low	2
chr1	226	4.31559	High	8	0.354255	High	6	40.1168	-0.03005	Low	4	64.1442	15.7526	High	7	32.2632	-16.8211	Low	1	-0.417197	-0.232145	Low	3
chr1	227	4.1489	High	8	0.622164	High	7	46.7329	6.58605	High	8	67.432	19.0403	High	8	41.0792	-8.00503	Low	3	-0.480568	-0.295516	Low	3
chr1	228	5.25022	High	8	0.265326	High	6	42.31	2.16315	High	6	62.1481	13.7565	High	7	48.5838	-0.500448	Low	4	-0.610192	-0.42514	Low	2
chr1	229	3.38519	High	7	0.161382	High	5	50.0766	9.92975	High	9	67.8488	19.4572	High	8	59.4753	10.391	High	7	-0.686525	-0.501474	Low	2
chr1	230	2.28195	High	7	-0.0735272	Low	4	44.0307	3.88385	High	7	64.2907	15.8991	High	7	32.2129	-16.8713	Low	1	-0.620273	-0.435222	Low	2
chr1	231	1.45371	High	6	-0.179307	Low	4	44.5584	4.41155	High	8	54.4387	6.04714	High	6	55.7508	6.66654	High	6	-0.579946	-0.394894	Low	2
chr1	232	0.021435	High	5	-0.298214	Low	3	42.3873	2.24045	High	6	52.0666	3.67496	High	5	42.8956	-6.18866	Low	3	-0.450323	-0.265271	Low	3
chr1	233	-0.158397	Low	4	-0.508121	Low	2	41.6348	1.48795	High	6	27.7986	-20.593	Low	2	51.5122	2.42796	High	5	-0.265969	-0.0809174	Low	4
chr1	234	-0.547819	Low	4	-0.315251	Low	3	40.6617	0.51485	High	5	57.195	8.80343	High	6	29.8307	-19.2536	Low	1	-0.0196846	0.165367	High	5
chr1	235	2.1907	High	7	0.143686	High	5	42.9106	2.76375	High	7	64.8013	16.4097	High	7	31.6522	-17.432	Low	1	-0.227082	-0.0420303	Low	4
chr1	236	4.31383	High	8	0.10724	High	5	42.7645	2.61761	High	7	69.9738	21.5821	High	9	48.9832	-0.100989	Low	4	-0.422958	-0.237906	Low	3
chr1	237	2.9262	High	7	-0.332244	Low	3	42.9946	2.84775	High	7	41.2694	-7.12219	Low	3	57.753	8.6688	High	6	0.222279	0.407331	High	6
chr1	238	-1.01655	Low	3	-0.99728	Low	0	39.3258	-0.82105	Low	4	32.6529	-15.7387	Low	2	69.9876	20.9033	High	8	1.55596	1.74101	High	9
chr1	239	-4.24337	Low	0	-1.10166	Low	0	37.6128	-2.53405	Low	2	24.1398	-24.2518	Low	1	50.4762	1.39195	High	5	2.96454	3.14959	High	9
chr1	240	-4.08472	Low	0	-1.0582	Low	0	37.4148	-2.73205	Low	2	16.596	-31.7957	Low	1	74.2971	25.2129	High	8	3.21082	3.39587	High	9
chr1	241	-3.50609	Low	0	-0.997292	Low	0	40.1745	0.02765	High	5	38.0277	-10.3639	Low	3	81.4903	32.406	High	9	2.48781	2.67286	High	9
chr1	242	-3.39189	Low	0	-0.661392	Low	1	39.0642	-1.08265	Low	3	46.2337	-2.15787	Low	4	52.9857	3.90148	High	5	1.61069	1.79574	High	9
chr1	243	-3.31334	Low	0	-0.491061	Low	2	40.9312	0.78435	High	5	36.7659	-11.6257	Low	3	71.0725	21.9882	High	8	0.658678	0.84373	High	7
chr1	244	-2.20279	Low	2	0.244554	High	6	39.2308	-0.91605	Low	4	33.0973	-15.2943	Low	2	62.8281	13.7439	High	7	0.253965	0.439017	High	6
chr1	245	-1.16496	Low	3	0.559559	High	7	42.3725	2.22565	High	6	53.6896	5.29803	High	5	46.5224	-2.56181	Low	4	-0.189635	-0.00458352	Low	4
chr1	246	-0.51983	Low	4	1.05289	High	8	43.8585	3.71165	High	7	46.9231	-1.46851	Low	4	44.7558	-4.32847	Low	4	-0.217	-0.0319485	Low	4
chr1	247	-0.427159	Low	4	0.271847	High	6	41.6345	1.48765	High	6	47.2843	-1.10735	Low	4	61.0496	11.9653	High	7	0.0739324	0.258984	High	6
chr1	248	-1.57936	Low	2	-0.080229	Low	4	41.28	1.13315	High	5	37.7747	-10.6169	Low	3	47.5901	-1.49416	Low	4	0.465683	0.650735	High	7
chr1	249	-2.19431	Low	2	NA	NA	NA	38.2388	-1.90801	Low	3	20.9494	-27.4422	Low	1	71.8269	22.7427	High	8	-0.536738	-0.351686	Low	3
chr1	250	-3.46585	Low	0	NA	NA	NA	45.0127	4.8659	High	8	50.28	1.88841	High	5	30.032	-19.0523	Low	1	-1.16469	-0.97964	Low	0
chr11	1	9.46278	High	9	1.25837	High	8	54.8079	14.661	High	9	72.0969	23.7053	High	9	55.9008	6.81658	High	6	-1.77963	-1.59458	Low	0
chr11	2	7.10985	High	9	1.64969	High	9	56.5633	16.4164	High	9	70.4388	22.0472	High	9	68.0075	18.9233	High	8	-1.70327	-1.51822	Low	0
chr11	3	4.69861	High	8	1.15485	High	8	53.6927	13.5458	High	9	64.8875	16.4959	High	8	64.4082	15.324	High	7	-1.63666	-1.45161	Low	0
chr11	4	2.4443	High	7	0.836053	High	7	47.3199	7.17305	High	9	67.8961	19.5045	High	8	52.2549	3.1707	High	5	-1.23539	-1.05034	Low	0
chr11	5	1.02953	High	6	-0.0414927	Low	4	40.1241	-0.02275	Low	4	31.6155	-16.7761	Low	2	23.939	-25.1452	Low	0	-0.829243	-0.644191	Low	1
chr11	6	-0.490569	Low	4	-0.097371	Low	4	38.2164	-1.93045	Low	3	23.655	-24.7366	Low	1	63.5465	14.4623	High	7	-0.54494	-0.359888	Low	3
chr11	7	-0.188794	Low	4	0.0579507	High	5	42.1605	2.01365	High	6	40.9765	-7.41509	Low	3	57.5649	8.48063	High	6	-0.658661	-0.473609	Low	2
chr11	8	0.851741	High	5	0.203788	High	5	40.0561	-0.09075	Low	4	26.737	-21.6546	Low	2	73.4343	24.3501	High	8	-0.981955	-0.796903	Low	1
chr11	9	1.68275	High	6	0.275902	High	6	44.5469	4.40005	High	8	61.9362	13.5446	High	7	57.756	8.67173	High	6	-0.851987	-0.666935	Low	1
chr11	10	4.01825	High	8	0.436812	High	6	42.4752	2.32835	High	6	73.2262	24.8346	High	9	34.2118	-14.8724	Low	2	-0.931592	-0.74654	Low	1
chr11	11	3.19277	High	7	0.341974	High	6	41.478	1.33115	High	6	66.4011	18.0095	High	8	23.8341	-25.2501	Low	0	-0.993327	-0.808275	Low	1
chr11	12	4.34717	High	8	0.421447	High	6	43.0131	2.86625	High	7	38.9699	-9.42167	Low	3	45.3369	-3.74732	Low	4	-1.43034	-1.24529	Low	0
chr11	13	2.35055	High	7	0.149634	High	5	43.6203	3.47345	High	7	68.6871	20.2955	High	8	39.8804	-9.20386	Low	3	-1.3881	-1.20305	Low	0
chr11	14	3.75269	High	8	0.184058	High	5	40.846	0.69915	High	5	53.9997	5.60813	High	5	46.1345	-2.94975	Low	4	-1.302	-1.11695	Low	0
chr11	15	0.392751	High	5	-0.205509	Low	4	40.0214	-0.12545	Low	4	55.6595	7.2679	High	6	33.0397	-16.0445	Low	2	-1.01282	-0.82777	Low	1
chr11	16	-0.533433	Low	4	-0.0916266	Low	4	41.5764	1.42955	High	6	19.4893	-28.9023	Low	1	63.0123	13.928	High	7	-0.86011	-0.675058	Low	1
chr11	17	-1.61005	Low	2	-0.0716916	Low	4	38.2217	-1.92515	Low	3	36.5617	-11.8299	Low	3	55.925	6.84076	High	6	-0.873107	-0.688055	Low	1
chr11	18	0.0188849	High	5	0.170293	High	5	45.3457	5.19885	High	8	63.6264	15.2348	High	7	56.8926	7.80834	High	6	-1.02907	-0.844016	Low	0
chr11	19	0.0262578	High	5	0.0815344	High	5	42.4223	2.27545	High	6	63.6534	15.2618	High	7	41.3741	-7.71016	Low	3	-1.24189	-1.05684	Low	0
chr11	20	-0.214669	Low	4	-0.0180354	Low	4	43.2956	3.14875	High	7	59.4721	11.0805	High	6	52.4107	3.32644	High	5	-1.05344	-0.868385	Low	0
chr11	21	-2.21662	Low	2	-0.251989	Low	3	40.974	0.82715	High	5	40.62	-7.77166	Low	3	51.5493	2.46506	High	5	-0.679781	-0.494729	Low	2
chr11	22	-2.49767	Low	1	-0.353318	Low	3	37.1286	-3.01825	Low	2	10.6082	-37.7834	Low	0	23.2857	-25.7985	Low	0	-0.416597	-0.231545	Low	3
chr11	23	-3.57762	Low	0	-0.442031	Low	2	36.4159	-3.73095	Low	1	21.2865	-27.1051	Low	1	55.98	6.89576	High	6	-0.198902	-0.0138504	Low	4
chr11	24	-3.71	Low	0	-0.436584	Low	2	35.9805	-4.16635	Low	1	37.5911	-10.8005	Low	3	93.4578	44.3736	High	9	-0.185906	-0.000853693	Low	4
chr11	25	-1.3282	Low	3	-0.467263	Low	2	35.2694	-4.87745	Low	0	46.6887	-1.70292	Low	4	91.3878	42.3035	High	9	0.0789025	0.263954	High	6
chr11	26	-3.9416	Low	0	-0.417122	Low	2	35.2487	-4.89815	Low	0	38.4768	-9.91477	Low	3	57.9412	8.85694	High	6	-0.00557613	0.179476	High	5
chr11	27	-3.08751	Low	1	-0.257593	Low	3	36.3914	-3.75545	Low	1	30.9368	-17.4549	Low	2	65.0217	15.9375	High	7	-0.254138	-0.0690865	Low	4
chr11	28	-2.57508	Low	1	-0.170222	Low	4	39.623	-0.52385	Low	4	57.5097	9.11814	High	6	27.2473	-21.837	Low	1	-0.512448	-0.327396	Low	3
chr11	29	-2.79535	Low	1	-0.236984	Low	3	36.6456	-3.50125	Low	1	49.0741	0.682519	High	5	68.3043	19.2201	High	8	0.122766	0.307818	High	6
chr11	30	-3.09903	Low	1	-0.370164	Low	3	36.5598	-3.58705	Low	1	41.0967	-7.29487	Low	3	48.3077	-0.776546	Low	4	0.459057	0.644108	High	7
chr11	31	-2.697	Low	1	-0.351484	Low	3	38.3996	-1.74725	Low	3	15.4618	-32.9298	Low	0	72.6864	23.6022	High	8	0.489924	0.674976	High	7
chr11	32	-1.4404	Low	3	-0.184015	Low	4	37.5094	-2.63745	Low	2	29.5579	-18.8338	Low	2	73.1891	24.1048	High	8	-0.241142	-0.0560897	Low	4
chr11	33	0.830326	High	5	0.0421796	High	5	41.2335	1.08665	High	5	49.2319	0.840261	High	5	44.5187	-4.56559	Low	3	-0.645664	-0.460613	Low	2
chr11	34	3.10214	High	7	0.369272	High	6	41.82	1.67315	High	6	67.0808	18.6892	High	8	42.3636	-6.7206	Low	3	-0.806499	-0.621447	Low	1
chr11	35	3.74945	High	8	0.664902	High	7	42.6588	2.51195	High	6	70.4862	22.0946	High	9	30.5013	-18.583	Low	1	-0.955961	-0.770909	Low	1
chr11	36	1.63215	High	6	0.501471	High	6	41.6787	1.53185	High	6	67.4909	19.0993	High	8	37.1486	-11.9356	Low	2	-0.640791	-0.455739	Low	2
chr11	37	-1.56392	Low	2	0.0670932	High	5	41.4468	1.29995	High	6	52.255	3.86337	High	5	66.6228	17.5385	High	8	0.294973	0.480025	High	6
chr11	38	-3.39966	Low	0	-0.376893	Low	3	35.6578	-4.48905	Low	0	23.6136	-24.778	Low	1	47.3125	-1.77174	Low	4	1.05691	1.24196	High	8
chr11	39	-1.59619	Low	2	-0.46493	Low	2	35.1418	-5.00505	Low	0	13.7652	-34.6264	Low	0	61.1515	12.0673	High	7	2.22661	2.41166	High	9
chr11	40	-3.82368	Low	0	-0.452496	Low	2	36.4186	-3.72825	Low	1	10.9447	-37.4469	Low	0	58.1905	9.10624	High	6	2.62626	2.81131	High	9
chr11	41	-2.57597	Low	1	-0.474504	Low	2	36.8069	-3.33995	Low	1	8.94976	-39.4419	Low	0	58.0645	8.98028	High	6	3.38657	3.57162	High	9
chr11	42	-3.8503	Low	0	-0.484872	Low	2	36.8112	-3.33565	Low	1	14.2582	-34.1334	Low	0	60.6667	11.5824	High	7	3.2436	3.42866	High	9
chr11	43	-1.88384	Low	2	-0.285191	Low	3	37.5256	-2.62125	Low	2	15.9775	-32.4141	Low	0	65.84	16.7558	High	8	2.04791	2.23296	High	9
chr11	44	-0.29322	Low	4	-0.170544	Low	4	40.3937	0.24685	High	5	38.9585	-9.43309	Low	3	61.945	12.8607	High	7	0.60202	0.787072	High	7
chr11	45	1.39709	High	6	-0.0876971	Low	4	47.7814	7.63455	High	9	46.8265	-1.56509	Low	4	54.6459	5.56171	High	6	-0.697651	-0.512599	Low	2
chr11	46	3.2892	High	7	0.0993445	High	5	47.6332	7.48635	High	9	51.2974	2.90576	High	5	46.3427	-2.7415	Low	4	-0.967333	-0.782281	Low	1
chr11	47	6.4577	High	9	0.495311	High	6	44.7602	4.61335	High	8	74.2179	25.8263	High	9	48.6228	-0.461458	Low	4	-0.840615	-0.655563	Low	1
chr11	48	5.3732	High	8	0.518211	High	6	46.233	6.08615	High	8	75.8277	27.4361	High	9	48.8911	-0.193158	Low	4	-0.353238	-0.168186	Low	4
chr11	49	1.23403	High	6	0.119989	High	5	39.6562	-0.49065	Low	4	36.967	-11.4246	Low	3	28.823	-20.2612	Low	1	0.632888	0.81794	High	7
chr11	50	-2.4965	Low	1	-0.387923	Low	3	36.47	-3.67685	Low	1	12.5796	-35.812	Low	0	66.931	17.8468	High	8	0.873327	1.05838	High	8
chr11	51	-0.301237	Low	4	-0.47108	Low	2	38.3687	-1.77819	Low	3	10.7232	-37.6684	Low	0	68.3014	19.2171	High	8	0.329089	0.514141	High	7
chr11	55	-0.357446	Low	4	-0.507832	Low	2	37.0268	-3.12008	Low	2	4.95139	-43.4402	Low	0	NA	NA	NA	NA	0.101647	0.286699	High	6
chr11	56	-1.34406	Low	3	-0.499814	Low	2	36.1888	-3.95805	Low	1	12.5929	-35.7988	Low	0	38.5263	-10.5579	Low	2	0.861955	1.04701	High	8
chr11	57	-0.0733114	Low	4	0.112094	High	5	37.9169	-2.22995	Low	2	20.5433	-27.8483	Low	1	44.5116	-4.57261	Low	3	1.84971	2.03476	High	9
chr11	58	1.63198	High	6	0.298266	High	6	44.6883	4.54145	High	8	55.9993	7.60771	High	6	43.0057	-6.07852	Low	3	0.736861	0.921913	High	7
chr11	59	3.109	High	7	0.456913	High	6	38.9092	-1.23765	Low	3	37.9857	-10.4059	Low	3	25.4453	-23.6389	Low	1	0.353458	0.53851	High	7
chr11	60	0.156182	High	5	0.0197801	High	5	40.1581	0.01125	High	5	57.6742	9.28258	High	6	10.2383	-38.846	Low	0	0.132514	0.317566	High	6
chr11	61	1.65125	High	6	0.351904	High	6	44.4352	4.28835	High	8	42.8186	-5.57303	Low	4	58.0878	9.00354	High	6	-0.275258	-0.0902061	Low	4
chr11	62	5.60562	High	9	1.53295	High	9	50.5347	10.3879	High	9	71.8866	23.495	High	9	51.1308	2.04659	High	5	-0.288255	-0.103203	Low	4
chr11	63	7.46032	High	9	1.83352	High	9	46.7443	6.59745	High	8	68.6535	20.2619	High	8	27.2196	-21.8646	Low	1	-0.281756	-0.0967045	Low	4
chr11	64	9.48022	High	9	1.88181	High	9	47.6786	7.53175	High	9	71.0981	22.7065	High	9	56.0487	6.96451	High	6	-0.0120745	0.172977	High	5
chr11	65	11.9734	High	9	5.8067	High	9	52.9616	12.8148	High	9	74.7885	26.3969	High	9	48.3289	-0.755368	Low	4	0.0382878	0.22334	High	6
chr11	66	13.1777	High	9	5.96394	High	9	50.5755	10.4286	High	9	76.5064	28.1147	High	9	41.993	-7.09119	Low	3	0.0626566	0.247709	High	6
chr11	67	12.7702	High	9	6.01188	High	9	49.9076	9.76075	High	9	77.9238	29.5322	High	9	47.6513	-1.43298	Low	4	-0.164786	0.020266	High	5
chr11	68	9.21403	High	9	1.17734	High	8	50.3375	10.1906	High	9	72.2781	23.8865	High	9	41.9747	-7.10957	Low	3	-0.416597	-0.231545	Low	3
chr11	69	5.88476	High	9	0.741392	High	7	49.6953	9.54845	High	9	70.2923	21.9007	High	9	62.644	13.5598	High	7	-0.559561	-0.374509	Low	2
chr11	70	2.286	High	7	0.609656	High	7	51.3107	11.1639	High	9	56.7359	8.34431	High	6	65.8225	16.7383	High	8	-0.718771	-0.533719	Low	2
chr11	71	0.308687	High	5	0.558949	High	7	50.6221	10.4753	High	9	44.4238	-3.96783	Low	4	46.5776	-2.5066	Low	4	-0.892602	-0.70755	Low	1
chr11	72	1.09996	High	6	0.706726	High	7	46.5888	6.44195	High	8	60.1988	11.8072	High	7	46.4429	-2.64138	Low	4	-0.822745	-0.637693	Low	1
chr11	73	2.71219	High	7	0.668343	High	7	46.2617	6.11485	High	8	74.2062	25.8146	High	9	51.3982	2.31398	High	5	-0.619671	-0.434619	Low	2
chr11	74	2.39306	High	7	0.635582	High	7	44.0461	3.89925	High	7	73.6731	25.2815	High	9	41.095	-7.9892	Low	3	-0.429594	-0.244542	Low	3
chr11	75	3.31364	High	7	0.629297	High	7	43.5105	3.36365	High	7	67.0618	18.6702	High	8	54.6496	5.5654	High	6	-0.44584	-0.260788	Low	3
chr11	76	2.40122	High	7	0.397961	High	6	46.4934	6.34655	High	8	69.8038	21.4122	High	8	52.6875	3.60326	High	5	-0.56281	-0.377759	Low	2
chr11	77	3.65507	High	8	0.385162	High	6	45.5663	5.41945	High	8	66.287	17.8954	High	8	55.7412	6.65694	High	6	-0.579056	-0.394004	Low	2
chr11	78	2.31253	High	7	0.203075	High	5	42.2591	2.11225	High	6	68.8755	20.4839	High	8	38.6889	-10.3953	Low	2	-0.518946	-0.333895	Low	3
chr11	79	0.571236	High	5	0.0246617	High	5	42.8581	2.71125	High	7	35.7584	-12.6332	Low	3	26.7482	-22.336	Low	1	-0.107925	0.0771266	High	5
chr11	80	-2.45276	Low	1	-0.312447	Low	3	40.1873	0.04045	High	5	15.4886	-32.903	Low	0	82.7907	33.7065	High	9	0.423316	0.608367	High	7
chr11	81	-2.39649	Low	1	-0.439267	Low	2	36.7559	-3.39095	Low	1	37.2336	-11.158	Low	3	75.1053	26.021	High	8	1.27785	1.4629	High	8
chr11	82	-1.45537	Low	3	-0.311275	Low	3	35.8399	-4.30695	Low	1	10.2559	-38.1357	Low	0	46.4583	-2.62591	Low	4	1.00817	1.19322	High	8
chr11	83	-1.18365	Low	3	-0.276583	Low	3	38.8699	-1.27695	Low	3	50.0569	1.66525	High	5	56.4774	7.39313	High	6	0.928563	1.11361	High	8
chr11	84	-0.986279	Low	3	-0.276863	Low	3	38.1421	-2.00475	Low	3	54.6927	6.30113	High	6	76.2414	27.1571	High	9	0.816466	1.00152	High	8
chr11	85	-1.28979	Low	3	-0.121358	Low	4	36.3931	-3.75375	Low	1	15.5137	-32.8779	Low	0	49.1556	0.0713168	High	5	0.785599	0.970651	High	8
chr11	86	-0.294792	Low	4	0.0531434	High	5	39.118	-1.02885	Low	3	59.3992	11.0076	High	6	22.6656	-26.4186	Low	0	0.252734	0.437786	High	6
chr11	87	-0.091466	Low	4	0.0907887	High	5	40.2441	0.09725	High	5	71.4896	23.0979	High	9	23.6942	-25.39	Low	0	-0.377607	-0.192555	Low	3
chr11	88	-1.21774	Low	3	-0.179908	Low	4	38.1336	-2.01321	Low	3	37.8515	-10.5401	Low	3	83.4082	34.3239	High	9	-0.029945	0.155107	High	5
chr11	89	-2.48111	Low	1	-0.317018	Low	3	36.1667	-3.98015	Low	1	38.5932	-9.79838	Low	3	62.3818	13.2976	High	7	0.242986	0.428038	High	6
chr11	90	-2.8818	Low	1	-0.35724	Low	3	36.8992	-3.24765	Low	1	17.043	-31.3486	Low	1	36.3814	-12.7029	Low	2	0.809968	0.99502	High	8
chr11	91	-3.85069	Low	0	-0.403652	Low	3	35.223	-4.92385	Low	0	14.4273	-33.9643	Low	0	39.1	-9.98424	Low	2	1.06828	1.25333	High	8
chr11	92	-2.43561	Low	1	-0.429896	Low	2	37.1002	-3.04665	Low	2	12.8786	-35.513	Low	0	78.3113	29.2271	High	9	1.04228	1.22734	High	8
chr11	93	-2.08158	Low	2	-0.287924	Low	3	39.646	-0.50085	Low	4	21.6372	-26.7544	Low	1	40.4331	-8.65117	Low	3	0.267355	0.452407	High	6
chr11	94	1.24747	High	6	-0.10192	Low	4	40.7127	0.56585	High	5	41.9247	-6.4669	Low	4	24.8889	-24.1953	Low	1	-0.449089	-0.264037	Low	3
chr11	95	4.81296	High	8	0.177575	High	5	40.5508	0.40395	High	5	47.8485	-0.543109	Low	4	63.0806	13.9964	High	7	-0.541691	-0.356639	Low	3
chr11	96	3.88515	High	8	0.20183	High	5	39.1304	-1.01645	Low	3	49.314	0.922397	High	5	23.52	-25.5642	Low	0	-0.328869	-0.143818	Low	4
chr11	97	0.515982	High	5	0.0121332	High	5	37.0593	-3.0876	Low	2	38.1267	-10.2649	Low	3	37.4881	-11.5961	Low	2	0.636137	0.821189	High	7
chr11	98	-3.20039	Low	0	-0.311717	Low	3	35.6018	-4.54505	Low	0	24.3221	-24.0695	Low	1	78.52	29.4358	High	9	1.62226	1.80731	High	9
chr11	99	-2.98373	Low	1	-0.502546	Low	2	35.4351	-4.71175	Low	0	28.2253	-20.1663	Low	2	90.0455	40.9612	High	9	2.99179	3.17684	High	9
chr11	100	-2.87937	Low	1	-0.441235	Low	2	34.8783	-5.26855	Low	0	27.0774	-21.3142	Low	2	33.3333	-15.7509	Low	2	2.38907	2.57412	High	9
chr11	101	-2.41231	Low	1	-0.39318	Low	3	37.7287	-2.41815	Low	2	36.8836	-11.508	Low	3	57.3817	8.29748	High	6	1.44518	1.63023	High	9
chr11	102	-0.937878	Low	3	-0.0962055	Low	4	38.1467	-2.00015	Low	3	40.9742	-7.41745	Low	3	37.5062	-11.578	Low	2	-0.151789	0.0332627	High	5
chr11	103	-1.53327	Low	2	-0.0828175	Low	4	39.266	-0.88085	Low	4	69.3932	21.0016	High	8	20.4481	-28.6362	Low	0	-0.0396925	0.145359	High	5
chr11	104	-1.38914	Low	3	-0.101845	Low	4	37.0842	-3.06265	Low	2	53.8837	5.49207	High	5	93.3158	44.2316	High	9	0.543535	0.728587	High	7
chr11	105	-2.12732	Low	2	-0.345616	Low	3	36.0424	-4.10445	Low	1	51.3974	3.00575	High	5	89.5181	40.4338	High	9	1.40294	1.588	High	9
chr11	106	-2.26766	Low	1	-0.388701	Low	3	35.5821	-4.56475	Low	0	52.21	3.81844	High	5	42.4035	-6.68073	Low	3	1.70024	1.88529	High	9
chr11	107	-1.9987	Low	2	-0.299708	Low	3	36.9788	-3.16805	Low	1	20.2923	-28.0993	Low	1	89.95	40.8658	High	9	1.06828	1.25333	High	8
chr11	108	-0.734991	Low	3	-0.128021	Low	4	39.773	-0.37385	Low	4	46.6604	-1.73122	Low	4	39.3322	-9.75208	Low	2	0.249484	0.434536	High	6
chr11	109	-0.535573	Low	4	-0.137558	Low	4	39.1865	-0.96035	Low	4	59.0264	10.6348	High	6	24.0508	-25.0334	Low	0	-0.237892	-0.0528406	Low	4
chr11	110	0.0887758	High	5	-0.140795	Low	4	38.2763	-1.87055	Low	3	39.8639	-8.52774	Low	3	30.9561	-18.1281	Low	1	-0.254138	-0.0690865	Low	4
chr11	111	1.45279	High	6	-0.161574	Low	4	39.6671	-0.47975	Low	4	51.6315	3.23991	High	5	27.8392	-21.245	Low	1	-0.34674	-0.161688	Low	4
chr11	112	1.18004	High	6	-0.129608	Low	4	41.6485	1.50165	High	6	59.293	10.9014	High	6	46.3233	-2.76097	Low	4	-0.522196	-0.337144	Low	3
chr11	113	1.38507	High	6	-0.165926	Low	4	42.2425	2.09565	High	6	51.9043	3.51272	High	5	51.335	2.25076	High	5	-0.540066	-0.355014	Low	3
chr11	114	0.0981746	High	5	-0.273302	Low	3	44.5727	4.42585	High	8	53.8327	5.44111	High	5	57.7	8.61576	High	6	-0.293129	-0.108077	Low	4
chr11	115	0.0501905	High	5	-0.274403	Low	3	41.4186	1.27175	High	6	36.4662	-11.9254	Low	3	40.4601	-8.62412	Low	3	-0.166411	0.0186414	High	5
chr11	116	0.758484	High	5	-0.17738	Low	4	42.164	2.01715	High	6	10.1357	-38.2559	Low	0	67.808	18.7237	High	8	-0.273633	-0.0885815	Low	4
chr11	117	0.213482	High	5	-0.00754924	Low	4	44.9992	4.85235	High	8	49.1619	0.770278	High	5	33.7277	-15.3566	Low	2	-0.54494	-0.359888	Low	3
chr11	118	5.36769	High	8	0.619904	High	7	48.6604	8.51355	High	9	58.1283	9.73664	High	6	44.5295	-4.55475	Low	4	-0.895851	-0.710799	Low	1
chr11	119	4.47901	High	8	0.738411	High	7	46.6363	6.48945	High	8	76.2598	27.8682	High	9	35.2977	-13.7866	Low	2	-1.04369	-0.858637	Low	0
chr11	120	5.04852	High	8	0.684304	High	7	49.1593	9.01245	High	9	60.6544	12.2628	High	7	52.0197	2.93545	High	5	-1.09405	-0.908999	Low	0
chr11	121	0.795448	High	5	0.238725	High	6	45.2685	5.12165	High	8	50.294	1.90237	High	5	31.6969	-17.3874	Low	1	-0.931592	-0.74654	Low	1
chr11	122	0.855654	High	5	0.224253	High	6	40.9919	0.84505	High	5	43.284	-5.10759	Low	4	51.75	2.66576	High	5	-0.639166	-0.454114	Low	2
chr11	123	-0.510039	Low	4	0.0668864	High	5	41.9689	1.82205	High	6	65.6223	17.2307	High	8	35.2455	-13.8387	Low	2	-0.0916794	0.0933725	High	5
chr11	124	-0.264632	Low	4	0.01264	High	5	41.9524	1.80555	High	6	64.9641	16.5725	High	8	44.8659	-4.21832	Low	4	0.0447862	0.229838	High	6
chr11	125	0.122809	High	5	-0.0852403	Low	4	40.7291	0.58225	High	5	59.179	10.7874	High	6	47.7642	-1.32	Low	4	-0.213524	-0.0284717	Low	4
chr11	126	1.01209	High	6	-0.138219	Low	4	44.0375	3.89065	High	7	52.0804	3.68875	High	5	50.6619	1.57768	High	5	-0.335368	-0.150316	Low	4
chr11	127	-0.393085	Low	4	-0.185339	Low	4	46.7253	6.57845	High	8	46.1067	-2.28495	Low	4	53.4135	4.3293	High	5	0.322591	0.507643	High	6
chr11	128	0.38894	High	5	-0.0944122	Low	4	38.4237	-1.72315	Low	3	12.7464	-35.6452	Low	0	51.7368	2.6526	High	5	0.452558	0.63761	High	7
chr11	129	0.175233	High	5	0.207289	High	5	42.0322	1.88535	High	6	34.9556	-13.436	Low	3	63.9417	14.8574	High	7	0.126016	0.311068	High	6
chr11	130	1.45849	High	6	0.0890847	High	5	41.993	1.84615	High	6	60.1775	11.7859	High	7	36.5966	-12.4877	Low	2	-0.736642	-0.55159	Low	2
chr11	131	-1.1763	Low	3	-0.125458	Low	4	43.6911	3.54425	High	7	46.6823	-1.70936	Low	4	69.9733	20.8891	High	8	0.0464107	0.231463	High	6
chr11	132	-2.66411	Low	1	-0.427948	Low	2	43.1807	3.03385	High	7	21.1925	-27.1991	Low	1	62.6381	13.5538	High	7	1.12189	1.30694	High	8
chr11	133	-2.35906	Low	1	-0.324326	Low	3	41.7811	1.63425	High	6	7.65407	-40.7375	Low	0	66.8909	17.8067	High	8	1.80909	1.99414	High	9
chr11	134	-3.2944	Low	0	-0.325953	Low	3	44.4036	4.25675	High	7	13.7941	-34.5975	Low	0	56.7394	7.65512	High	6	0.952932	1.13798	High	8
chr11	135	-2.90945	Low	1	NA	NA	NA	46.6006	6.45375	High	8	25.3312	-23.0604	Low	1	50.1095	1.02529	High	5	0.206433	0.391485	High	6
chr12	1	1.00889	High	6	1.00932	High	8	45.59	5.44315	High	8	62.1806	13.789	High	7	46.8014	-2.28286	Low	4	-1.2194	-1.03435	Low	0
chr12	2	0.923017	High	6	0.913838	High	8	42.7195	2.57265	High	7	66.3863	17.9947	High	8	59.3305	10.2463	High	7	-1.05029	-0.86524	Low	0
chr12	3	0.594325	High	5	0.499999	High	6	46.9074	6.76055	High	8	45.7191	-2.67256	Low	4	50.2708	1.18651	High	5	-0.889977	-0.704925	Low	1
chr12	4	-0.00284635	Low	4	0.028083	High	5	47.481	7.33415	High	9	45.2056	-3.18605	Low	4	54.9714	5.88716	High	6	-0.584986	-0.399935	Low	2
chr12	5	-0.895163	Low	3	-0.396649	Low	3	42.7842	2.63735	High	7	34.8353	-13.5563	Low	3	54.3126	5.22836	High	6	-0.379705	-0.194653	Low	3
chr12	6	4.43708	High	8	1.23658	High	8	43.9434	3.79655	High	7	24.0992	-24.2924	Low	1	51.1837	2.0995	High	5	-0.270221	-0.0851692	Low	4
chr12	7	5.29452	High	8	1.97921	High	9	49.0577	8.9109	High	9	73.7793	25.3877	High	9	46.9755	-2.10871	Low	4	-0.608447	-0.423395	Low	2
chr12	8	5.80437	High	9	2.04893	High	9	43.0801	2.93329	High	7	60.3722	11.9806	High	7	39.8016	-9.28264	Low	3	-0.972089	-0.787037	Low	1
chr12	9	0.804996	High	5	0.714521	High	7	43.4699	3.32305	High	7	67.0152	18.6236	High	8	31.5943	-17.4899	Low	1	-1.27708	-1.09203	Low	0
chr12	10	0.309589	High	5	0.104711	High	5	40.4929	0.34605	High	5	71.1857	22.794	High	9	33.6807	-15.4035	Low	2	-1.29076	-1.10571	Low	0
chr12	11	0.518628	High	5	0.931653	High	8	37.6997	-2.44715	Low	2	70.6283	22.2367	High	9	28.2802	-20.804	Low	1	-1.25362	-1.06857	Low	0
chr12	12	1.84676	High	6	0.866825	High	7	39.4827	-0.66415	Low	4	50.8961	2.50445	High	5	31.3073	-17.7769	Low	1	-0.846965	-0.661913	Low	1
chr12	13	2.49602	High	7	0.901274	High	8	42.3326	2.18575	High	6	65.2247	16.8331	High	8	25.4154	-23.6688	Low	1	-0.762897	-0.577845	Low	1
chr12	14	2.87194	High	7	0.268875	High	6	42.1972	2.05035	High	6	55.6333	7.24167	High	6	28.0411	-21.0431	Low	1	-0.538065	-0.353013	Low	3
chr12	15	1.95547	High	6	0.198769	High	5	39.7665	-0.38035	Low	4	35.627	-12.7646	Low	3	42.1979	-6.88638	Low	3	-0.586942	-0.40189	Low	2
chr12	16	0.939528	High	6	0.269576	High	6	37.4947	-2.65215	Low	2	53.0015	4.60991	High	5	47.7159	-1.36833	Low	4	-0.448132	-0.26308	Low	3
chr12	17	-1.08552	Low	3	-0.163347	Low	4	37.2517	-2.89515	Low	2	32.2284	-16.1632	Low	2	13.3418	-35.7425	Low	0	0.210725	0.395777	High	6
chr12	18	-2.78842	Low	1	-0.615981	Low	2	35.4938	-4.65305	Low	0	9.52064	-38.871	Low	0	18.6667	-30.4176	Low	0	0.425782	0.610834	High	7
chr12	19	-2.00264	Low	2	-0.434582	Low	2	35.8917	-4.25515	Low	1	21.7397	-26.6519	Low	1	49.9412	0.856938	High	5	0.37495	0.560002	High	7
chr12	20	-1.66888	Low	2	-0.283123	Low	3	39.2993	-0.84755	Low	4	61.5493	13.1577	High	7	38.9709	-10.1134	Low	2	0.719042	0.904094	High	7
chr12	21	-0.982116	Low	3	-0.0581948	Low	4	36.7428	-3.40405	Low	1	69.4849	21.0933	High	8	35.8583	-13.226	Low	2	1.15893	1.34398	High	8
chr12	22	-1.69933	Low	2	-0.418282	Low	2	36.5577	-3.58915	Low	1	44.1265	-4.26511	Low	4	42.2087	-6.87554	Low	3	1.39745	1.5825	High	9
chr12	23	-1.6047	Low	2	-0.573498	Low	2	37.4876	-2.65925	Low	2	34.8194	-13.5722	Low	3	36.4667	-12.6176	Low	2	1.48738	1.67243	High	9
chr12	24	-1.49163	Low	3	-0.691537	Low	1	36.6097	-3.53715	Low	1	11.8354	-36.5562	Low	0	40.4783	-8.60598	Low	3	1.52453	1.70958	High	9
chr12	25	-1.99196	Low	2	-0.801914	Low	1	36.9281	-3.21875	Low	1	18.5126	-29.8791	Low	1	67.283	18.1988	High	8	1.34662	1.53167	High	8
chr12	26	0.43684	High	5	-0.381922	Low	3	39.1205	-1.02635	Low	3	53.5579	5.16627	High	5	29.8018	-19.2824	Low	1	0.0210836	0.206135	High	5
chr12	27	3.13444	High	7	0.121674	High	5	39.2663	-0.88055	Low	4	63.5729	15.1813	High	7	24.9368	-24.1474	Low	1	-0.803954	-0.618902	Low	1
chr12	28	3.10906	High	7	0.197753	High	5	39.6627	-0.48415	Low	4	69.7335	21.3419	High	8	12.5962	-36.488	Low	0	-0.794178	-0.609127	Low	1
chr12	29	1.64393	High	6	0	Low	5	36.967	-3.17985	Low	1	46.0477	-2.34391	Low	4	65.3568	16.2725	High	7	-0.256536	-0.0714837	Low	4
chr12	30	-1.03119	Low	3	-0.558334	Low	2	38.4491	-1.69775	Low	3	54.9024	6.51076	High	6	42.0455	-7.03878	Low	3	0.376905	0.561957	High	7
chr12	31	-0.994218	Low	3	-0.432791	Low	2	39.3675	-0.77935	Low	4	51.6082	3.21657	High	5	27.1609	-21.9233	Low	1	0.226365	0.411417	High	6
chr12	32	-0.762122	Low	3	-0.00816621	Low	4	43.4478	3.30095	High	7	64.3152	15.9236	High	7	28.9238	-20.1605	Low	1	-0.264356	-0.079304	Low	4
chr12	33	-1.64074	Low	2	-0.0935885	Low	4	41.41	1.26315	High	6	65.0397	16.6481	High	8	29.2038	-19.8805	Low	1	-0.563481	-0.378429	Low	2
chr12	34	-2.4616	Low	1	-0.422584	Low	2	37.4868	-2.66005	Low	2	33.9354	-14.4562	Low	2	58.295	9.21073	High	6	-0.236985	-0.0519331	Low	4
chr12	35	-3.02666	Low	1	-1.10531	Low	0	41.6885	1.54162	High	6	17.6379	-30.7537	Low	1	49.0176	-0.0666331	Low	4	-1.45108	-1.26603	Low	0
chr12	36	-2.16084	Low	2	-1.14086	Low	0	NA	NA	NA	NA	NA	NA	NA	NA	NA	NA	NA	NA	NA	NA	NA	NA
chr12	38	-1.82287	Low	2	-1.15442	Low	0	39.575	-0.571803	Low	4	3.38451	-45.0071	Low	0	59.1538	10.0696	High	7	-0.985775	-0.800723	Low	1
chr12	39	-4.00087	Low	0	-1.00884	Low	0	37.7341	-2.41275	Low	2	38.747	-9.64461	Low	3	60.7149	11.6306	High	7	-0.37775	-0.192698	Low	3
chr12	40	-3.25306	Low	0	-0.894998	Low	1	36.965	-3.18185	Low	1	57.691	9.29943	High	6	35.1346	-13.9496	Low	2	1.7435	1.92855	High	9
chr12	41	-2.70445	Low	1	-0.851006	Low	1	36.6704	-3.47645	Low	1	43.5117	-4.87987	Low	4	18.5437	-30.5405	Low	0	2.03676	2.22181	High	9
chr12	42	-1.73211	Low	2	-0.545877	Low	2	36.1032	-4.04365	Low	1	16.0433	-32.3483	Low	0	73.3444	24.2602	High	8	1.43655	1.6216	High	9
chr12	43	-1.67696	Low	2	-0.616071	Low	2	39.4612	-0.68565	Low	4	43.5699	-4.82172	Low	4	44.6354	-4.44882	Low	4	1.06704	1.2521	High	8
chr12	44	-1.19167	Low	3	-0.199931	Low	4	37.5135	-2.63335	Low	2	30.7117	-17.6799	Low	2	73.1818	24.0976	High	8	0.161848	0.3469	High	6
chr12	45	-1.67003	Low	2	-0.286034	Low	3	37.4012	-2.74565	Low	2	44.7714	-3.62022	Low	4	12.2845	-36.7998	Low	0	0.171624	0.356675	High	6
chr12	46	0.808559	High	5	0.862768	High	7	38.2202	-1.92665	Low	3	44.622	-3.76961	Low	4	65.0227	15.9385	High	7	-0.195929	-0.0108767	Low	4
chr12	47	1.27648	High	6	0.873963	High	8	38.5254	-1.62145	Low	3	67.409	19.0174	High	8	10.3957	-38.6885	Low	0	-0.23894	-0.0538881	Low	4
chr12	48	4.06555	High	8	0.934712	High	8	39.4166	-0.73025	Low	4	61.8167	13.4251	High	7	47.9403	-1.14394	Low	4	-0.573256	-0.388204	Low	2
chr12	49	6.1888	High	9	1.22969	High	8	43.7567	3.60985	High	7	69.7806	21.389	High	8	49.1291	0.0449081	High	5	-0.639728	-0.454676	Low	2
chr12	50	8.06176	High	9	1.91626	High	9	47.1504	7.00355	High	9	74.4775	26.0859	High	9	47.8895	-1.19476	Low	4	-0.659279	-0.474227	Low	2
chr12	51	6.85842	High	9	2.3597	High	9	45.7729	5.62605	High	8	75.4706	27.0789	High	9	41.1306	-7.95361	Low	3	-0.671009	-0.485957	Low	2
chr12	52	4.27061	High	8	2.05591	High	9	43.4664	3.31955	High	7	69.7014	21.3098	High	8	45.6974	-3.38683	Low	4	-0.725751	-0.540699	Low	2
chr12	53	6.70213	High	9	2.61512	High	9	48.2362	8.08935	High	9	65.9116	17.52	High	8	61.7791	12.6948	High	7	-0.82937	-0.644318	Low	1
chr12	54	6.72926	High	9	2.62206	High	9	48.3657	8.21885	High	9	74.5672	26.1756	High	9	28.8114	-20.2729	Low	1	-0.69838	-0.513328	Low	2
chr12	55	3.9257	High	8	1.50589	High	9	47.0304	6.88355	High	8	72.3301	23.9385	High	9	55.8311	6.74682	High	6	-0.409031	-0.223979	Low	3
chr12	56	4.85416	High	8	1.95814	High	9	38.0719	-2.07495	Low	2	40.2159	-8.1757	Low	3	21.4783	-27.606	Low	0	-0.315188	-0.130136	Low	4
chr12	57	7.86413	High	9	2.9816	High	9	47.1425	6.99565	High	9	75.9376	27.546	High	9	28.0695	-21.0147	Low	1	-0.340603	-0.155551	Low	4
chr12	58	10.6075	High	9	3.3719	High	9	47.2893	7.14245	High	9	73.7626	25.371	High	9	41.1123	-7.97191	Low	3	-0.561526	-0.376474	Low	2
chr12	59	4.70989	High	8	1.28072	High	8	41.841	1.69415	High	6	59.157	10.7654	High	6	40.5266	-8.55759	Low	3	-0.495053	-0.310002	Low	3
chr12	60	-0.774823	Low	3	-0.574346	Low	2	36.8935	-3.25335	Low	1	46.5855	-1.8061	Low	4	21.5441	-27.5401	Low	0	-0.0590741	0.125978	High	5
chr12	61	-3.52006	Low	0	-1.02623	Low	0	35.0675	-5.07935	Low	0	46.7101	-1.68147	Low	4	93.1724	44.0882	High	9	1.26059	1.44565	High	8
chr12	62	-3.35462	Low	0	-0.745185	Low	1	35.6149	-4.53195	Low	0	33.5994	-14.7922	Low	2	64.2083	15.1241	High	7	1.6086	1.79365	High	9
chr12	63	-3.05008	Low	1	-0.586999	Low	2	36.5955	-3.55135	Low	1	46.2018	-2.18977	Low	4	19.2228	-29.8614	Low	0	1.23713	1.42219	High	8
chr12	64	-1.29537	Low	3	-0.129938	Low	4	39.3946	-0.75225	Low	4	52.151	3.75935	High	5	50.3786	1.2944	High	5	-0.184198	0.000853693	High	5
chr12	65	-0.0377516	Low	4	-0.0957657	Low	4	40.0046	-0.14225	Low	4	64.3864	15.9947	High	7	26.4697	-22.6146	Low	1	-0.518514	-0.333462	Low	3
chr12	66	0.716397	High	5	-0.0234591	Low	4	39.6097	-0.53715	Low	4	60.3697	11.9781	High	7	20.7952	-28.2891	Low	0	-0.487233	-0.302181	Low	3
chr12	67	0.352781	High	5	0.287122	High	6	39.7156	-0.43125	Low	4	39.9678	-8.42385	Low	3	47.1037	-1.98054	Low	4	-0.352334	-0.167282	Low	4
chr12	68	0.392514	High	5	0.197651	High	5	38.6334	-1.51345	Low	3	18.7301	-29.6615	Low	1	27.4326	-21.6516	Low	1	-0.201794	-0.0167419	Low	4
chr12	69	2.05671	High	7	1.6945	High	9	39.8726	-0.27425	Low	4	37.5963	-10.7953	Low	3	11.5277	-37.5566	Low	0	-0.0141076	0.170944	High	5
chr12	70	1.75484	High	6	1.69198	High	9	40.249	0.10215	High	5	72.0093	23.6177	High	9	18.2651	-30.8192	Low	0	-0.0199728	0.165079	High	5
chr12	71	0.41147	High	5	1.6563	High	9	38.9608	-1.18605	Low	3	61.2583	12.8666	High	7	21.64	-27.4442	Low	0	-0.107951	0.0771012	High	5
chr12	72	-1.18906	Low	3	0.300496	High	6	37.5593	-2.58755	Low	2	64.0743	15.6827	High	7	68.7556	19.6713	High	8	-0.25067	-0.0656185	Low	4
chr12	73	-2.2898	Low	1	-0.372214	Low	3	37.1752	-2.97165	Low	2	37.9068	-10.4848	Low	3	41.7416	-7.34267	Low	3	0.150118	0.33517	High	6
chr12	74	-2.51864	Low	1	-0.487388	Low	2	35.5953	-4.55155	Low	0	9.26453	-39.1271	Low	0	0	-49.0842	Low	0	0.3554	0.540452	High	7
chr12	75	-3.3879	Low	0	-0.813538	Low	1	35.1648	-4.98205	Low	0	19.0929	-29.2987	Low	1	55.0161	5.93189	High	6	0.416007	0.601059	High	7
chr12	76	-1.84107	Low	2	-0.510347	Low	2	35.354	-4.79285	Low	0	40.4097	-7.98188	Low	3	55.87	6.78576	High	6	-0.182243	0.00280876	High	5
chr12	77	-1.05973	Low	3	-0.53533	Low	2	39.2909	-0.85595	Low	4	64.7847	16.3931	High	7	23.7689	-25.3153	Low	0	-0.38557	-0.200518	Low	3
chr12	78	-1.34062	Low	3	-0.556088	Low	2	38.2682	-1.87865	Low	3	42.3199	-6.07175	Low	4	18.0375	-31.0467	Low	0	0.142298	0.32735	High	6
chr12	79	-2.20346	Low	2	-0.664959	Low	1	35.6114	-4.53545	Low	0	32.2089	-16.1827	Low	2	70.1111	21.0269	High	8	0.599783	0.784835	High	7
chr12	80	-2.36429	Low	1	-0.436551	Low	2	36.156	-3.99085	Low	1	49.4356	1.04394	High	5	81.8627	32.7785	High	9	0.484434	0.669486	High	7
chr12	81	-1.71662	Low	2	-0.409909	Low	3	36.7945	-3.35235	Low	1	57.3162	8.92462	High	6	15.1165	-33.9677	Low	0	0.136432	0.321484	High	6
chr12	82	-2.08819	Low	2	-0.643007	Low	2	35.2805	-4.86635	Low	0	38.0716	-10.32	Low	3	82.4239	33.3397	High	9	0.437512	0.622564	High	7
chr12	83	-2.8	Low	1	-0.686206	Low	1	35.7325	-4.41435	Low	0	31.5136	-16.878	Low	2	43.7765	-5.30777	Low	3	0.554816	0.739868	High	7
chr12	84	-3.70351	Low	0	-0.771834	Low	1	37.0251	-3.12175	Low	2	39.643	-8.74862	Low	3	36.1313	-12.9529	Low	2	1.18435	1.3694	High	8
chr12	85	-3.69527	Low	0	-0.679651	Low	1	34.9262	-5.22065	Low	0	40.0425	-8.34907	Low	3	76.125	27.0408	High	9	1.49129	1.67634	High	9
chr12	86	-4.34161	Low	0	-0.944847	Low	0	34.4058	-5.74105	Low	0	64.1225	15.7309	High	7	67.85	18.7658	High	8	1.97419	2.15925	High	9
chr12	87	-4.35528	Low	0	-0.925744	Low	0	35.0089	-5.13795	Low	0	55.8538	7.4622	High	6	89.2381	40.1539	High	9	1.24691	1.43196	High	8
chr12	88	-3.00884	Low	1	-0.922976	Low	0	34.7466	-5.40025	Low	0	49.459	1.06736	High	5	99.3333	50.2491	High	9	0.394501	0.579553	High	7
chr12	89	-1.51911	Low	2	-0.771599	Low	1	36.0603	-4.08655	Low	1	60.7213	12.3297	High	7	17.5735	-31.5107	Low	0	-0.379705	-0.194653	Low	3
chr12	90	-0.386079	Low	4	-0.639883	Low	2	38.01	-2.13685	Low	2	59.9757	11.5841	High	6	18.519	-30.5652	Low	0	-0.627998	-0.442946	Low	2
chr12	91	-0.588085	Low	4	-0.629457	Low	2	36.5254	-3.62145	Low	1	53.2397	4.84809	High	5	12.2118	-36.8724	Low	0	-0.758987	-0.573935	Low	1
chr12	92	-0.403035	Low	4	-0.725842	Low	1	35.4943	-4.65255	Low	0	53.7279	5.33624	High	5	93.6667	44.5824	High	9	-0.766807	-0.581756	Low	1
chr12	93	1.0545	High	6	-0.355296	Low	3	38.5026	-1.64425	Low	3	57.4527	9.06108	High	6	38.4368	-10.6475	Low	2	-0.84501	-0.659958	Low	1
chr12	94	1.05082	High	6	-0.11468	Low	4	40.6268	0.47995	High	5	61.9109	13.5193	High	7	25.7441	-23.3402	Low	1	-0.800044	-0.614992	Low	1
chr12	95	1.27191	High	6	0.206529	High	5	41.4001	1.25325	High	6	53.8055	5.41393	High	5	53.5377	4.45343	High	5	-0.667099	-0.482047	Low	2
chr12	96	0.468982	High	5	0.171994	High	5	41.6012	1.45435	High	6	63.636	15.2444	High	7	59.9207	10.8365	High	7	-0.620178	-0.435126	Low	2
chr12	97	-0.563539	Low	4	-0.146026	Low	4	41.1969	1.05005	High	5	68.4333	20.0416	High	8	24.1756	-24.9087	Low	0	-0.37775	-0.192698	Low	3
chr12	98	-1.4391	Low	3	-0.3907	Low	3	38.2299	-1.91695	Low	3	25.1359	-23.2557	Low	1	24.7802	-24.304	Low	1	-0.174423	0.010629	High	5
chr12	99	-2.70254	Low	1	-0.773103	Low	1	40.0037	-0.14315	Low	4	36.5051	-11.8865	Low	3	18.2323	-30.852	Low	0	0.234186	0.419238	High	6
chr12	100	-1.62265	Low	2	-0.571226	Low	2	38.4014	-1.74545	Low	3	32.2572	-16.1344	Low	2	43.6089	-5.4753	Low	3	0.240051	0.425103	High	6
chr12	101	-1.38305	Low	3	-0.582135	Low	2	39.1003	-1.04655	Low	3	40.2905	-8.10109	Low	3	17.9344	-31.1498	Low	0	0.251781	0.436833	High	6
chr12	102	0.634217	High	5	-0.100838	Low	4	39.7228	-0.42405	Low	4	29.0436	-19.348	Low	2	63.8497	14.7654	High	7	0.109062	0.294113	High	6
chr12	103	-0.820899	Low	3	-0.274078	Low	3	39.2489	-0.89795	Low	4	55.7615	7.3699	High	6	13.482	-35.6023	Low	0	0.578277	0.763329	High	7
chr12	104	0.915192	High	6	0.417437	High	6	39.1747	-0.97215	Low	4	24.6335	-23.7581	Low	1	71.251	22.1668	High	8	0.318253	0.503305	High	6
chr12	105	0.32214	High	5	0.479413	High	6	43.0129	2.86605	High	7	67.9783	19.5867	High	8	24.4621	-24.6221	Low	0	-0.025838	0.159214	High	5
chr12	106	1.30108	High	6	0.628626	High	7	41.4229	1.27605	High	6	67.2659	18.8743	High	8	35.9561	-13.1282	Low	2	-0.778538	-0.593486	Low	1
chr12	107	-0.467482	Low	4	0.0808084	High	5	42.0493	1.90245	High	6	56.6388	8.24719	High	6	57.2041	8.11988	High	6	-0.790268	-0.605216	Low	1
chr12	108	-0.722057	Low	4	-0.293128	Low	3	42.1881	2.04125	High	6	48.3253	-0.0663581	Low	4	28.9045	-20.1797	Low	1	-0.714021	-0.528969	Low	2
chr12	109	2.36713	High	7	-0.0104877	Low	4	44.6329	4.48605	High	8	42.7226	-5.66901	Low	4	48.7194	-0.364862	Low	4	-0.897797	-0.712745	Low	1
chr12	110	5.42927	High	9	0.668969	High	7	45.9733	5.82641	High	8	68.8481	20.4565	High	8	50.3554	1.27112	High	5	-0.901707	-0.716655	Low	1
chr12	111	5.80252	High	9	0.876117	High	8	46.4052	6.25835	High	8	73.9581	25.5665	High	9	36.0692	-13.015	Low	2	-0.934943	-0.749891	Low	1
chr12	112	6.37987	High	9	1.59507	High	9	47.3012	7.15435	High	9	62.3501	13.9585	High	7	52.0876	3.00337	High	5	-0.362109	-0.177057	Low	4
chr12	113	4.32847	High	8	1.17505	High	8	44.1901	4.04325	High	7	75.3545	26.9629	High	9	29.3442	-19.7401	Low	1	-0.303457	-0.118405	Low	4
chr12	114	3.07751	High	7	0.8313	High	7	47.4052	7.25835	High	9	66.7848	18.3932	High	8	65.4068	16.3225	High	8	-0.215479	-0.0304273	Low	4
chr12	115	0.467687	High	5	-0.230632	Low	3	45.9377	5.79085	High	8	36.803	-11.5886	Low	3	65.7402	16.6559	High	8	-0.38166	-0.196608	Low	3
chr12	116	0.779833	High	5	-0.114245	Low	4	43.336	3.18915	High	7	40.2526	-8.13902	Low	3	65.674	16.5897	High	8	-0.430536	-0.245484	Low	3
chr12	117	1.24563	High	6	0.0793938	High	5	42.406	2.25915	High	6	41.4444	-6.94724	Low	3	34.5833	-14.5009	Low	2	-0.473548	-0.288496	Low	3
chr12	118	1.32817	High	6	0.612887	High	7	46.4922	6.34535	High	8	61.2466	12.855	High	7	39.0684	-10.0158	Low	2	-0.444222	-0.25917	Low	3
chr12	119	-1.08876	Low	3	-0.0344187	Low	4	43.6197	3.47285	High	7	48.8258	0.434167	High	5	30.0683	-19.016	Low	1	0.0680051	0.253057	High	6
chr12	120	2.67101	High	7	0.80491	High	7	43.2369	3.09005	High	7	31.1967	-17.1949	Low	2	50.2656	1.18139	High	5	0.238096	0.423148	High	6
chr12	121	3.71686	High	8	0.992775	High	8	46.309	6.16215	High	8	71.0966	22.705	High	9	41.8475	-7.2367	Low	3	-0.00824238	0.17681	High	5
chr12	122	9.37297	High	9	1.84351	High	9	47.0062	6.85939	High	8	70.4945	22.1029	High	9	43.7081	-5.37616	Low	3	-0.502874	-0.317822	Low	3
chr12	123	10.1108	High	9	1.6279	High	9	48.4119	8.26509	High	9	75.8462	27.4546	High	9	41.8122	-7.27208	Low	3	-0.727706	-0.542654	Low	2
chr12	124	9.84419	High	9	2.22544	High	9	47.4651	7.31828	High	9	76.3349	27.9433	High	9	38.7518	-10.3325	Low	2	-0.876291	-0.691239	Low	1
chr12	125	7.9805	High	9	1.32468	High	8	48.7671	8.62025	High	9	62.4681	14.0765	High	7	60.361	11.2768	High	7	-0.725751	-0.540699	Low	2
chr12	126	2.20696	High	7	0.454844	High	6	48.953	8.80615	High	9	66.1549	17.7633	High	8	56.9662	7.88192	High	6	0.584142	0.769194	High	7
chr12	127	-0.431373	Low	4	-1.05138	Low	0	41.1081	0.96125	High	5	18.1875	-30.2041	Low	1	58.9053	9.82102	High	7	2.21271	2.39776	High	9
chr12	128	-3.70688	Low	0	-1.00808	Low	0	40.9305	0.78365	High	5	18.3674	-30.0243	Low	1	62.9783	13.894	High	7	3.55193	3.73698	High	9
chr12	129	-3.28416	Low	0	-1.08782	Low	0	42.562	2.41515	High	6	8.48056	-39.911	Low	0	50.1386	1.05434	High	5	3.94294	4.128	High	9
chr12	130	-3.19763	Low	0	-0.964589	Low	0	44.5904	4.44355	High	8	12.947	-35.4447	Low	0	51.7899	2.70562	High	5	3.68292	3.86797	High	9
chr12	131	-3.27058	Low	0	-0.40394	Low	3	45.1072	4.96035	High	8	43.7087	-4.6829	Low	4	57.6353	8.55107	High	6	2.51184	2.69689	High	9
chr12	132	-0.26759	Low	4	0.652505	High	7	49.063	8.91615	High	9	46.5255	-1.86609	Low	4	51.4297	2.34543	High	5	0.429692	0.614744	High	7
chr12	133	5.715	High	9	1.3527	High	8	52.9403	12.7935	High	9	64.8638	16.4722	High	8	63.449	14.3648	High	7	-1.21647	-1.03142	Low	0
chr12	134	10.0151	High	9	NA	NA	NA	50.0321	9.88528	High	9	54.8059	6.41426	High	6	62.3654	13.2812	High	7	-1.95549	-1.77043	Low	0
chr13	19	-0.449882	Low	4	-0.988681	Low	0	NA	NA	NA	NA	0.256895	-48.1347	Low	0	NA	NA	NA	NA	NA	NA	NA	NA
chr13	20	-0.81377	Low	3	0.328131	High	6	41.5063	1.35948	High	6	24.4924	-23.8992	Low	1	57.0693	7.98507	High	6	-0.590564	-0.405512	Low	2
chr13	21	3.36498	High	7	1.26301	High	8	42.2788	2.13195	High	6	59.5641	11.1725	High	6	54.1027	5.01844	High	6	-0.764415	-0.579363	Low	1
chr13	22	5.45773	High	9	1.56828	High	9	42.5318	2.38495	High	6	67.4713	19.0797	High	8	47.087	-1.99723	Low	4	-0.662699	-0.477647	Low	2
chr13	23	2.60309	High	7	0.396296	High	6	40.7982	0.65135	High	5	35.5317	-12.8599	Low	3	34.4459	-14.6384	Low	2	-0.281784	-0.0967318	Low	4
chr13	24	1.10771	High	6	-0.145158	Low	4	39.6432	-0.50365	Low	4	27.8579	-20.5337	Low	2	37.4498	-11.6344	Low	2	-0.247532	-0.0624806	Low	4
chr13	25	1.87182	High	6	0.0925098	High	5	42.5907	2.44385	High	6	45.8394	-2.55222	Low	4	64.6408	15.5565	High	7	-0.541263	-0.356211	Low	3
chr13	26	3.22653	High	7	0.242426	High	6	41.9928	1.84595	High	6	49.2297	0.838076	High	5	59.7096	10.6253	High	7	-0.865093	-0.680041	Low	1
chr13	27	2.87659	High	7	0.269486	High	6	40.8637	0.71685	High	5	38.5556	-9.836	Low	3	48.4962	-0.588056	Low	4	-0.804894	-0.619842	Low	1
chr13	28	3.88516	High	8	0.511046	High	6	43.4601	3.31325	High	7	59.0348	10.6432	High	6	46.154	-2.93027	Low	4	-0.70214	-0.517088	Low	2
chr13	29	2.8433	High	7	0.394361	High	6	42.0137	1.86685	High	6	48.281	-0.110611	Low	4	62.4115	13.3273	High	7	-0.661661	-0.476609	Low	2
chr13	30	3.00378	High	7	0.48457	High	6	40.9649	0.81805	High	5	46.6578	-1.73384	Low	4	63.8574	14.7732	High	7	-0.78206	-0.597008	Low	1
chr13	31	3.18089	High	7	0.161083	High	5	42.7984	2.65155	High	7	65.8602	17.4686	High	8	40.3162	-8.76808	Low	3	-0.900382	-0.71533	Low	1
chr13	32	4.02702	High	8	0.666339	High	7	43.0027	2.85585	High	7	53.8176	5.42595	High	5	29.968	-19.1163	Low	1	-1.00002	-0.81497	Low	1
chr13	33	5.55924	High	9	1.06996	High	8	39.1118	-1.03505	Low	3	46.1554	-2.2362	Low	4	49.427	0.342788	High	5	-0.941899	-0.756847	Low	1
chr13	34	2.64779	High	7	0.650321	High	7	39.9481	-0.19875	Low	4	58.3074	9.91577	High	6	61.4441	12.3599	High	7	-0.781022	-0.59597	Low	1
chr13	35	0.747324	High	5	0.0772596	High	5	38.4507	-1.69615	Low	3	58.6998	10.3082	High	6	64.3692	15.285	High	7	-0.625334	-0.440282	Low	2
chr13	36	-2.20066	Low	2	-0.573626	Low	2	36.8226	-3.32425	Low	1	43.1526	-5.23899	Low	4	29.9551	-19.1292	Low	1	-0.47795	-0.292898	Low	3
chr13	37	-0.721602	Low	4	-0.378507	Low	3	39.0823	-1.06455	Low	3	44.89	-3.50159	Low	4	76.5781	27.4939	High	9	-0.466533	-0.281481	Low	3
chr13	38	-0.506528	Low	4	0.00407574	High	5	38.8843	-1.26255	Low	3	45.9601	-2.43154	Low	4	59.7143	10.63	High	7	-0.344059	-0.159007	Low	4
chr13	39	-0.31714	Low	4	0.0990459	High	5	35.6752	-4.47165	Low	0	54.7755	6.38394	High	6	69.6212	20.537	High	8	-0.293201	-0.108149	Low	4
chr13	40	-1.50228	Low	2	0.129671	High	5	37.8193	-2.32755	Low	2	38.3049	-10.0867	Low	3	56.225	7.14076	High	6	-0.47276	-0.287709	Low	3
chr13	41	4.42465	High	8	1.07163	High	8	39.9388	-0.20805	Low	4	44.8713	-3.52027	Low	4	26.8806	-22.2036	Low	1	-0.921141	-0.736089	Low	1
chr13	42	7.98004	High	9	1.80714	High	9	40.9508	0.80395	High	5	64.4861	16.0945	High	7	17.9115	-31.1728	Low	0	-1.10174	-0.916686	Low	0
chr13	43	7.86119	High	9	1.83135	High	9	39.0539	-1.09295	Low	3	65.1886	16.797	High	8	24.0582	-25.026	Low	0	-1.20761	-1.02255	Low	0
chr13	44	4.0191	High	8	0.642217	High	7	40.1753	0.02845	High	5	67.8414	19.4498	High	8	88.8333	39.7491	High	9	-1.14429	-0.959241	Low	0
chr13	45	2.56438	High	7	0.959888	High	8	40.1015	-0.04535	Low	4	67.9021	19.5104	High	8	58.5651	9.48084	High	6	-1.24082	-1.05577	Low	0
chr13	46	3.62814	High	8	1.1076	High	8	41.8468	1.69995	High	6	69.7517	21.36	High	8	28.7764	-20.3078	Low	1	-1.16609	-0.981037	Low	0
chr13	47	3.58786	High	8	1.18333	High	8	40.912	0.76515	High	5	48.4942	0.102578	High	5	48.2364	-0.847875	Low	4	-1.09759	-0.912534	Low	0
chr13	48	5.31245	High	8	0.43924	High	6	38.6632	-1.48365	Low	3	53.387	4.99544	High	5	21.7282	-27.3561	Low	0	-0.997946	-0.812894	Low	1
chr13	49	5.94753	High	9	0.511157	High	6	39.3703	-0.77655	Low	4	62.3006	13.909	High	7	27.2912	-21.793	Low	1	-1.08306	-0.898004	Low	0
chr13	50	8.59591	High	9	1.70339	High	9	39.4372	-0.70965	Low	4	70.4578	22.0662	High	9	43.4115	-5.67272	Low	3	-1.08617	-0.901117	Low	0
chr13	51	4.74742	High	8	2.08851	High	9	40.8823	0.73545	High	5	66.9728	18.5812	High	8	20.4599	-28.6243	Low	0	-1.09655	-0.911497	Low	0
chr13	52	4.51993	High	8	2.08482	High	9	40.4172	0.27035	High	5	49.0848	0.693198	High	5	41.17	-7.91428	Low	3	-1.03116	-0.846108	Low	0
chr13	53	1.66624	High	6	0.908133	High	8	41.5553	1.40845	High	6	64.8165	16.4249	High	7	35.377	-13.7073	Low	2	-0.80697	-0.621918	Low	1
chr13	54	0.506993	High	5	-0.140084	Low	4	41.0209	0.87405	High	5	34.2928	-14.0989	Low	2	61.2083	12.1241	High	7	0.107435	0.292487	High	6
chr13	55	-2.29491	Low	1	-0.326698	Low	3	35.8942	-4.25265	Low	1	7.27893	-41.1127	Low	0	60.4167	11.3324	High	7	1.05713	1.24218	High	8
chr13	56	-2.98542	Low	1	-0.621259	Low	2	35.0885	-5.05835	Low	0	12.0743	-36.3174	Low	0	16.4118	-32.6725	Low	0	1.9404	2.12545	High	9
chr13	57	-1.64477	Low	2	-0.562278	Low	2	34.2733	-5.87355	Low	0	20.8509	-27.5407	Low	1	53.4	4.31576	High	5	1.99852	2.18357	High	9
chr13	58	-2.55337	Low	1	-0.916152	Low	0	34.3198	-5.82705	Low	0	10.5259	-37.8657	Low	0	59.1132	10.029	High	7	1.85944	2.04449	High	9
chr13	59	-2.57374	Low	1	-0.913528	Low	0	34.4673	-5.67955	Low	0	13.6243	-34.7673	Low	0	81.8406	32.7563	High	9	1.52627	1.71132	High	9
chr13	60	-1.27465	Low	3	-0.770266	Low	1	36.6662	-3.48065	Low	1	12.6206	-35.771	Low	0	59.1786	10.0943	High	7	0.765474	0.950526	High	8
chr13	61	-2.97831	Low	1	-0.718242	Low	1	37.5853	-2.56155	Low	2	42.5113	-5.88033	Low	4	9.91935	-39.1649	Low	0	0.453061	0.638113	High	7
chr13	62	-3.19114	Low	0	-0.751107	Low	1	36.8954	-3.25145	Low	1	18.8512	-29.5404	Low	1	68.1556	19.0713	High	8	0.424	0.609052	High	7
chr13	63	-3.06107	Low	1	-0.946985	Low	0	34.5913	-5.55555	Low	0	21.2208	-27.1708	Low	1	58.2963	9.21206	High	6	0.679327	0.864379	High	7
chr13	64	-1.80546	Low	2	-0.82031	Low	1	33.7282	-6.41865	Low	0	28.5431	-19.8485	Low	2	77.7143	28.63	High	9	0.934655	1.11971	High	8
chr13	65	-1.80546	Low	2	-0.829429	Low	1	34.6023	-5.54455	Low	0	33.807	-14.5847	Low	2	85.0682	35.9839	High	9	1.25537	1.44042	High	8
chr13	66	-3.17506	Low	0	-0.819691	Low	1	34.2821	-5.86475	Low	0	40.4875	-7.90412	Low	3	86.28	37.1958	High	9	1.90615	2.0912	High	9
chr13	67	-3.01118	Low	1	-1.01228	Low	0	34.8995	-5.24735	Low	0	45.2303	-3.16131	Low	4	90.8235	41.7393	High	9	2.05768	2.24273	High	9
chr13	68	-2.88114	Low	1	-0.923882	Low	0	34.8046	-5.34225	Low	0	54.8372	6.44554	High	6	61.2	12.1158	High	7	2.14487	2.32992	High	9
chr13	69	-2.89545	Low	1	-0.823693	Low	1	34.7101	-5.43675	Low	0	35.7129	-12.6787	Low	3	81.125	32.0408	High	9	1.84698	2.03204	High	9
chr13	70	-1.70268	Low	2	-0.8612	Low	1	33.4872	-6.65965	Low	0	33.0498	-15.3418	Low	2	50	0.915761	High	5	1.6311	1.81615	High	9
chr13	71	-1.74511	Low	2	-0.944505	Low	0	34.478	-5.66885	Low	0	34.6016	-13.79	Low	2	54	4.91576	High	6	0.983437	1.16849	High	8
chr13	72	-3.9631	Low	0	-1.01842	Low	0	34.4392	-5.70765	Low	0	18.4142	-29.9775	Low	1	49.6667	0.582428	High	5	0.36899	0.554042	High	7
chr13	73	-0.414408	Low	4	-0.215234	Low	4	35.2664	-4.88045	Low	0	16.2216	-32.17	Low	0	79.4215	30.3372	High	9	0.0264776	0.211529	High	5
chr13	74	1.49008	High	6	0.218802	High	6	38.4025	-1.74435	Low	3	62.4019	14.0103	High	7	18.06	-31.0242	Low	0	-0.236115	-0.0510635	Low	4
chr13	75	1.43781	High	6	0.338857	High	6	38.1592	-1.98765	Low	3	52.4084	4.01675	High	5	19.6909	-29.3933	Low	0	-0.152044	0.0330078	High	5
chr13	76	-0.130084	Low	4	0.121547	High	5	37.6691	-2.47775	Low	2	36.7108	-11.6808	Low	3	64.0638	14.9796	High	7	-0.245457	-0.0604047	Low	4
chr13	77	2.63509	High	7	0.399659	High	6	37.473	-2.67385	Low	2	53.0101	4.61849	High	5	21.137	-27.9473	Low	0	-0.374158	-0.189106	Low	3
chr13	78	2.99527	High	7	0.349224	High	6	37.994	-2.15285	Low	2	42.9008	-5.49078	Low	4	37.8654	-11.2189	Low	2	-0.27867	-0.0936181	Low	4
chr13	79	3.39015	High	7	0.133143	High	5	37.2592	-2.88765	Low	2	17.8554	-30.5362	Low	1	77.5373	28.4531	High	9	-0.139589	0.0454628	High	5
chr13	80	-0.270204	Low	4	-0.311448	Low	3	37.6989	-2.44795	Low	2	33.7814	-14.6102	Low	2	69.4781	20.3938	High	8	-0.0866554	0.0983965	High	5
chr13	81	-0.970766	Low	3	-0.125421	Low	4	38.4537	-1.69315	Low	3	41.0332	-7.35841	Low	3	14.4084	-34.6759	Low	0	0.0773355	0.262387	High	6
chr13	82	-3.21284	Low	0	-0.431236	Low	2	35.6242	-4.52265	Low	0	18.5702	-29.8214	Low	1	44.2791	-4.80517	Low	3	0.519488	0.70454	High	7
chr13	83	-2.81591	Low	1	-0.665798	Low	1	34.5532	-5.59365	Low	0	32.443	-15.9486	Low	2	68.2	19.1158	High	8	1.00108	1.18613	High	8
chr13	84	-3.03576	Low	1	-0.913726	Low	0	34.0001	-6.14675	Low	0	46.5491	-1.84249	Low	4	98.8333	49.7491	High	9	1.11837	1.30342	High	8
chr13	85	-1.72248	Low	2	-0.979665	Low	0	34.8297	-5.31715	Low	0	41.8227	-6.56889	Low	4	87.0667	37.9824	High	9	0.66791	0.852962	High	7
chr13	86	-4.07376	Low	0	-0.863031	Low	1	34.8082	-5.33865	Low	0	42.7849	-5.60676	Low	4	86.6538	37.5696	High	9	0.0825251	0.267577	High	6
chr13	87	-4.11906	Low	0	-0.905435	Low	1	34.4499	-5.69699	Low	0	41.5707	-6.82087	Low	3	66.6667	17.5824	High	8	0.129231	0.314283	High	6
chr13	88	-4.06741	Low	0	-0.828829	Low	1	34.422	-5.72485	Low	0	45.9554	-2.43626	Low	4	93.8205	44.7363	High	9	0.719806	0.904858	High	7
chr13	89	-2.83138	Low	1	-0.933166	Low	0	34.54	-5.60685	Low	0	45.7645	-2.62714	Low	4	56.8311	7.74684	High	6	1.38926	1.57431	High	9
chr13	90	-2.80699	Low	1	-0.926912	Low	0	34.1882	-5.95865	Low	0	41.7072	-6.68441	Low	4	85.0833	35.9991	High	9	1.29274	1.47779	High	8
chr13	91	-2.11339	Low	2	-0.955208	Low	0	34.8941	-5.25275	Low	0	43.5642	-4.82738	Low	4	83.375	34.2908	High	9	0.953337	1.13839	High	8
chr13	92	-3.48295	Low	0	-0.956893	Low	0	36.4477	-3.69915	Low	1	49.1693	0.777735	High	5	38.0678	-11.0164	Low	2	1.21593	1.40098	High	8
chr13	93	-3.21149	Low	0	-0.853238	Low	1	36.102	-4.04485	Low	1	47.892	-0.499569	Low	4	7.94211	-41.1421	Low	0	1.85633	2.04138	High	9
chr13	94	-3.84233	Low	0	-0.598396	Low	2	36.1566	-3.99025	Low	1	25.2876	-23.1041	Low	1	73.4328	24.3486	High	8	2.15317	2.33822	High	9
chr13	95	-0.836531	Low	3	-0.312486	Low	3	36.8912	-3.25565	Low	1	15.5675	-32.8242	Low	0	32.5217	-16.5625	Low	2	1.33529	1.52034	High	8
chr13	96	0.978393	High	6	0.47638	High	6	41.0857	0.93885	High	5	43.7281	-4.66351	Low	4	59.9748	10.8906	High	7	0.0866768	0.271729	High	6
chr13	97	2.69545	High	7	0.678515	High	7	39.5246	-0.62225	Low	4	44.2825	-4.10908	Low	4	56.3588	7.27457	High	6	-0.617031	-0.431979	Low	2
chr13	98	2.86836	High	7	1.31733	High	8	38.9515	-1.19535	Low	3	42.7881	-5.60354	Low	4	64.268	15.1838	High	7	-0.767529	-0.582477	Low	1
chr13	99	6.04791	High	9	2.39787	High	9	41.5806	1.43375	High	6	37.8971	-10.4945	Low	3	26.6094	-22.4748	Low	1	-0.772718	-0.587667	Low	1
chr13	100	7.23502	High	9	2.74083	High	9	43.6549	3.50805	High	7	58.7285	10.3369	High	6	38.8994	-10.1849	Low	2	-0.872358	-0.687307	Low	1
chr13	101	4.98982	High	8	2.2525	High	9	42.8266	2.67975	High	7	58.4919	10.1003	High	6	50.148	1.06377	High	5	-0.661661	-0.476609	Low	2
chr13	102	0.70954	High	5	0.503293	High	6	41.0523	0.90545	High	5	43.2684	-5.12321	Low	4	50.8684	1.78418	High	5	-0.20913	-0.0240777	Low	4
chr13	103	0.871019	High	5	0.112279	High	5	36.9777	-3.16915	Low	1	42.5899	-5.80167	Low	4	64.8178	15.7335	High	7	-0.0586316	0.12642	High	5
chr13	104	-0.481271	Low	4	-0.294274	Low	3	38.8983	-1.24855	Low	3	46.7468	-1.64482	Low	4	29.0795	-20.0048	Low	1	0.120928	0.30598	High	6
chr13	105	-1.4501	Low	3	-0.532261	Low	2	36.0041	-4.14275	Low	1	12.2348	-36.1568	Low	0	45	-4.08424	Low	4	0.111587	0.296639	High	6
chr13	106	-4.09736	Low	0	-0.520827	Low	2	35.9371	-4.20975	Low	1	14.1676	-34.224	Low	0	37.5833	-11.5009	Low	2	0.0690322	0.254084	High	6
chr13	107	-2.49011	Low	1	-0.186638	Low	4	37.6445	-2.50235	Low	2	15.599	-32.7926	Low	0	55.5472	6.46293	High	6	-0.172802	0.0122494	High	5
chr13	108	-1.77779	Low	2	0.164753	High	5	39.5851	-0.56175	Low	4	13.2913	-35.1003	Low	0	46.4234	-2.66082	Low	4	-0.0793899	0.105662	High	5
chr13	109	-2.10787	Low	2	-0.108662	Low	4	37.2596	-2.88725	Low	2	19.7467	-28.6449	Low	1	48.8308	-0.253393	Low	4	0.261047	0.446099	High	6
chr13	110	-1.93509	Low	2	0.359804	High	6	38.76	-1.38685	Low	3	57.0876	8.69597	High	6	88.3096	39.2254	High	9	0.288033	0.473085	High	6
chr13	111	2.99923	High	7	1.90539	High	9	42.6492	2.50235	High	6	59.1934	10.8017	High	6	51.2	2.11576	High	5	-0.201864	-0.0168122	Low	4
chr13	112	3.17702	High	7	1.81074	High	9	45.8135	5.66665	High	8	61.978	13.5863	High	7	50.6213	1.53703	High	5	-0.546453	-0.361401	Low	3
chr13	113	5.83318	High	9	2.46817	High	9	48.1097	7.9629	High	9	29.9412	-18.4505	Low	2	54.3913	5.3071	High	6	-0.673078	-0.488026	Low	2
chr13	114	4.49764	High	8	1.44761	High	9	48.9531	8.80625	High	9	62.4587	14.0671	High	7	61.9661	12.8818	High	7	-0.902458	-0.717406	Low	1
chr13	115	5.87258	High	9	2.53953	High	9	52.3455	12.1986	High	9	60.9869	12.5953	High	7	69.2423	20.158	High	8	-1.81894	-1.63389	Low	0
chr13	116	4.51132	High	8	NA	NA	NA	43.2887	3.14189	High	7	68.6917	20.3001	High	8	9.9	-39.1842	Low	0	-2.36073	-2.17568	Low	0
chr14	20	-1.59239	Low	2	0.572976	High	7	41.1391	0.99225	High	5	23.3135	-25.0781	Low	1	55.7692	6.68499	High	6	-0.471176	-0.286124	Low	3
chr14	21	1.59392	High	6	1.81218	High	9	39.1122	-1.03465	Low	3	44.0306	-4.36099	Low	4	32.6875	-16.3967	Low	2	-0.377169	-0.192118	Low	3
chr14	22	1.9704	High	6	0.668015	High	7	43.4586	3.31175	High	7	62.9444	14.5528	High	7	46.3946	-2.68962	Low	4	-0.133608	0.0514442	High	5
chr14	23	6.49795	High	9	1.24431	High	8	39.4507	-0.69615	Low	4	46.869	-1.52259	Low	4	46.8	-2.28424	Low	4	-0.36435	-0.179299	Low	4
chr14	24	6.21422	High	9	1.42197	High	8	46.5927	6.44585	High	8	72.3925	24.0009	High	9	33.0853	-15.999	Low	2	-0.519603	-0.334551	Low	3
chr14	25	6.78721	High	9	1.44666	High	9	46.3543	6.20745	High	8	63.8501	15.4585	High	7	43.38	-5.70419	Low	3	-0.286012	-0.10096	Low	4
chr14	26	0.682312	High	5	0.191216	High	5	39.1153	-1.03155	Low	3	35.6396	-12.752	Low	3	72.1011	23.0169	High	8	0.856307	1.04136	High	8
chr14	27	-2.00019	Low	2	-1.00186	Low	0	36.6474	-3.49945	Low	1	20.0337	-28.3579	Low	1	71.7419	22.6577	High	8	2.11542	2.30047	High	9
chr14	28	-2.92059	Low	1	-0.861557	Low	1	34.8758	-5.27105	Low	0	35.2689	-13.1227	Low	3	90.5	41.4158	High	9	2.88599	3.07104	High	9
chr14	29	-2.8549	Low	1	-0.819169	Low	1	34.9006	-5.24625	Low	0	38.8285	-9.56312	Low	3	82.5116	33.4274	High	9	2.45869	2.64374	High	9
chr14	30	-4.23402	Low	0	-0.794307	Low	1	35.7292	-4.41765	Low	0	22.58	-25.8116	Low	1	77.3161	28.2319	High	9	1.42177	1.60682	High	9
chr14	31	-1.44777	Low	3	-0.181992	Low	4	37.5355	-2.61135	Low	2	19.3915	-29.0002	Low	1	68.3228	19.2386	High	8	0.213931	0.398983	High	6
chr14	32	-0.653169	Low	4	0.160189	High	5	39.3878	-0.75905	Low	4	68.1744	19.7828	High	8	27.3272	-21.757	Low	1	-0.59082	-0.405768	Low	2
chr14	33	-0.215014	Low	4	0.0731483	High	5	39.0758	-1.07105	Low	3	63.5293	15.1376	High	7	20.8605	-28.2238	Low	0	-0.77456	-0.589508	Low	1
chr14	34	-1.72023	Low	2	-0.373119	Low	3	37.7191	-2.42775	Low	2	36.679	-11.7126	Low	3	68.9329	19.8487	High	8	-0.683402	-0.49835	Low	2
chr14	35	0.978526	High	6	0.0474368	High	5	41.1969	1.05005	High	5	57.9337	9.54204	High	6	36.6945	-12.3897	Low	2	-0.710464	-0.525413	Low	2
chr14	36	1.74124	High	6	0.149709	High	5	42.2309	2.08405	High	6	75.5145	27.1229	High	9	20.1733	-28.9109	Low	0	-0.696221	-0.511169	Low	2
chr14	37	1.28163	High	6	0.152942	High	5	38.5656	-1.58125	Low	3	51.6661	3.27453	High	5	67.9605	18.8763	High	8	-0.582274	-0.397222	Low	2
chr14	38	-1.80937	Low	2	-0.439407	Low	2	38.097	-2.04985	Low	2	55.0239	6.63225	High	6	71.313	22.2288	High	8	-0.381442	-0.196391	Low	3
chr14	39	-0.919006	Low	3	-0.217667	Low	3	37.7016	-2.44525	Low	2	60.2312	11.8395	High	7	64.6489	15.5647	High	7	-0.352956	-0.167904	Low	4
chr14	40	-1.61954	Low	2	-0.467329	Low	2	38.8323	-1.31455	Low	3	64.1837	15.7921	High	7	20.323	-28.7612	Low	0	-0.209098	-0.0240457	Low	4
chr14	41	-2.3346	Low	1	-0.48666	Low	2	36.2091	-3.93775	Low	1	21.8342	-26.5574	Low	1	56.3684	7.28418	High	6	0.350667	0.535719	High	7
chr14	42	-4.35476	Low	0	-0.896417	Low	1	34.5295	-5.61735	Low	0	12.6879	-35.7037	Low	0	71.5263	22.4421	High	8	0.891916	1.07697	High	8
chr14	43	-4.45564	Low	0	-0.803775	Low	1	34.7024	-5.44445	Low	0	32.6514	-15.7402	Low	2	95.48	46.3958	High	9	1.36052	1.54557	High	8
chr14	44	-4.44494	Low	0	-0.913578	Low	0	34.1403	-6.00655	Low	0	34.3633	-14.0283	Low	2	94.9231	45.8388	High	9	1.10841	1.29347	High	8
chr14	45	-2.67638	Low	1	-0.61253	Low	2	35.4696	-4.67725	Low	0	33.4164	-14.9752	Low	2	61.4375	12.3533	High	7	0.585683	0.770735	High	7
chr14	46	-2.51821	Low	1	-0.768659	Low	1	38.1807	-1.96615	Low	3	53.5467	5.15509	High	5	22.6686	-26.4156	Low	0	0.132743	0.317795	High	6
chr14	47	-2.34769	Low	1	-0.851529	Low	1	35.5613	-4.58555	Low	0	12.413	-35.9786	Low	0	24.125	-24.9592	Low	0	0.719571	0.904623	High	7
chr14	48	-4.48987	Low	0	-1.14791	Low	0	34.8675	-5.27935	Low	0	8.13596	-40.2557	Low	0	24.1304	-24.9538	Low	0	1.84907	2.03412	High	9
chr14	49	-4.68463	Low	0	-1.19309	Low	0	35.6117	-4.53515	Low	0	8.99144	-39.4002	Low	0	83.8488	34.7646	High	9	2.30771	2.49276	High	9
chr14	50	0.571564	High	5	1.90194	High	9	37.462	-2.68485	Low	2	26.1922	-22.1994	Low	2	46.8667	-2.21757	Low	4	1.38189	1.56694	High	9
chr14	51	3.25312	High	7	2.26912	High	9	41.436	1.28915	High	6	73.3238	24.9322	High	9	12.7543	-36.3299	Low	0	0.0102504	0.195302	High	5
chr14	52	4.66785	High	8	2.61222	High	9	40.426	0.27915	High	5	62.9481	14.5565	High	7	47.2198	-1.86442	Low	4	-0.657764	-0.472712	Low	2
chr14	53	0.89884	High	5	0.0463048	High	5	40.0849	-0.06195	Low	4	66.1744	17.7828	High	8	51.7745	2.69027	High	5	-0.690524	-0.505472	Low	2
chr14	54	-0.561373	Low	4	-0.29725	Low	3	39.3854	-0.76145	Low	4	65.4658	17.0742	High	8	9.88443	-39.1998	Low	0	-0.4726	-0.287548	Low	3
chr14	55	2.17649	High	7	0.122522	High	5	39.7059	-0.44095	Low	4	52.5009	4.1093	High	5	58.6646	9.58036	High	7	-0.626429	-0.441377	Low	2
chr14	56	3.32165	High	7	-0.0393043	Low	4	41.8368	1.68995	High	6	73.0333	24.6417	High	9	21.5683	-27.5159	Low	0	-0.610761	-0.425709	Low	2
chr14	57	3.31464	High	7	0.128301	High	5	40.2222	0.07535	High	5	49.3186	0.927035	High	5	19.1477	-29.9365	Low	0	-0.576577	-0.391525	Low	2
chr14	58	1.33283	High	6	-0.233966	Low	3	39.5791	-0.56775	Low	4	31.032	-17.3597	Low	2	54.2511	5.16684	High	6	-0.341561	-0.156509	Low	4
chr14	59	0.350251	High	5	-0.330627	Low	3	39.417	-0.72985	Low	4	46.3607	-2.03088	Low	4	44.5733	-4.51095	Low	4	-0.334439	-0.149387	Low	4
chr14	60	0.934661	High	6	-0.323228	Low	3	39.9536	-0.19325	Low	4	56.4725	8.08085	High	6	59.5612	10.4769	High	7	-0.327318	-0.142266	Low	4
chr14	61	1.09245	High	6	-0.0691502	Low	4	38.2383	-1.90855	Low	3	45.7051	-2.6865	Low	4	53.5814	4.49721	High	5	-0.481146	-0.296094	Low	3
chr14	62	1.2122	High	6	-0.00378869	Low	4	40.307	0.16015	High	5	63.8498	15.4582	High	7	74.8682	25.784	High	8	-0.489692	-0.30464	Low	3
chr14	63	0.577673	High	5	-0.0478523	Low	4	39.0215	-1.12535	Low	3	59.3173	10.9257	High	6	59.2746	10.1904	High	7	-0.405656	-0.220604	Low	3
chr14	64	1.32312	High	6	0.257374	High	6	38.1909	-1.95595	Low	3	60.454	12.0624	High	7	16.0714	-33.0128	Low	0	-0.391413	-0.206361	Low	3
chr14	65	1.77337	High	6	0.47184	High	6	41.6301	1.48325	High	6	71.393	23.0014	High	9	21.8574	-27.2268	Low	0	-0.414202	-0.22915	Low	3
chr14	66	0.903345	High	5	0.431003	High	6	44.5766	4.42975	High	8	65.6075	17.2159	High	8	53.1403	4.05607	High	5	-0.549514	-0.364462	Low	3
chr14	67	-0.492865	Low	4	-0.0720044	Low	4	40.2806	0.13375	High	5	42.0646	-6.32699	Low	4	13.7815	-35.3028	Low	0	-0.565182	-0.38013	Low	2
chr14	68	1.95931	High	6	0.345853	High	6	38.607	-1.53985	Low	3	62.236	13.8443	High	7	22.3912	-26.6931	Low	0	-0.58085	-0.395798	Low	2
chr14	69	7.57533	High	9	1.2232	High	8	40.6484	0.50155	High	5	70.3089	21.9173	High	9	42.1423	-6.94189	Low	3	-0.761741	-0.576689	Low	1
chr14	70	8.29803	High	9	1.36021	High	8	45.7741	5.62725	High	8	69.4104	21.0188	High	8	48.7849	-0.299293	Low	4	-0.716162	-0.53111	Low	2
chr14	71	6.1655	High	9	1.11783	High	8	43.2951	3.14825	High	7	63.0068	14.6152	High	7	72.1723	23.088	High	8	-0.82726	-0.642208	Low	1
chr14	72	0.515987	High	5	0.473544	High	6	41.1788	1.03195	High	5	66.0815	17.6899	High	8	28.2706	-20.8136	Low	1	-0.602215	-0.417163	Low	2
chr14	73	0.607122	High	5	0.607728	High	7	41.0905	0.94365	High	5	44.5476	-3.84402	Low	4	70.4685	21.3842	High	8	-0.59082	-0.405768	Low	2
chr14	74	2.42365	High	7	0.554501	High	7	44.8918	4.74495	High	8	65.2466	16.855	High	8	47.2692	-1.81506	Low	4	-0.58085	-0.395798	Low	2
chr14	75	7.83956	High	9	1.04955	High	8	45.7159	5.56905	High	8	73.5888	25.1972	High	9	43.4745	-5.60978	Low	3	-0.693372	-0.508321	Low	2
chr14	76	7.71908	High	9	0.859965	High	7	45.3083	5.16145	High	8	73.9431	25.5515	High	9	41.0645	-8.01972	Low	3	-0.747497	-0.562445	Low	2
chr14	77	6.82532	High	9	0.657633	High	7	43.8956	3.74875	High	7	59.0211	10.6295	High	6	39.0784	-10.0058	Low	2	-0.7418	-0.556748	Low	2
chr14	78	2.42601	High	7	-0.00302697	Low	4	47.3513	7.20445	High	9	64.4387	16.0471	High	7	41.8057	-7.27853	Low	3	-0.506784	-0.321732	Low	3
chr14	79	0.502906	High	5	-0.396961	Low	3	43.4618	3.31495	High	7	45.1338	-3.25777	Low	4	39.355	-9.72928	Low	2	-0.0111146	0.173937	High	5
chr14	80	-2.95392	Low	1	-0.671383	Low	1	38.7596	-1.38725	Low	3	23.4243	-24.9673	Low	1	41.1905	-7.89376	Low	3	0.478858	0.663909	High	7
chr14	81	-2.40844	Low	1	-0.460821	Low	2	37.9528	-2.19405	Low	2	42.8575	-5.53412	Low	4	83.4667	34.3824	High	9	0.326453	0.511505	High	7
chr14	82	-2.57794	Low	1	-0.615297	Low	2	38.5671	-1.57975	Low	3	52.3302	3.93861	High	5	30.1409	-18.9433	Low	1	0.550074	0.735126	High	7
chr14	83	-2.71732	Low	1	-0.819987	Low	1	37.8252	-2.32165	Low	2	23.3919	-24.9997	Low	1	23	-26.0842	Low	0	1.29358	1.47863	High	8
chr14	84	-3.10138	Low	1	-1.26932	Low	0	35.2836	-4.86325	Low	0	21.6994	-26.6922	Low	1	71.7	22.6158	High	8	1.96159	2.14665	High	9
chr14	85	-3.21684	Low	0	-1.25164	Low	0	35.6713	-4.47555	Low	0	43.3176	-5.07406	Low	4	87.5263	38.4421	High	9	2.02569	2.21074	High	9
chr14	86	-4.40918	Low	0	-1.10215	Low	0	36.6491	-3.49775	Low	1	41.4112	-6.98044	Low	3	72.1556	23.0713	High	8	1.97869	2.16374	High	9
chr14	87	-4.33211	Low	0	-1.1195	Low	0	36.522	-3.62485	Low	1	35.3761	-13.0155	Low	3	49.942	0.85779	High	5	2.48005	2.6651	High	9
chr14	88	-3.35203	Low	0	-0.970912	Low	0	36.8638	-3.28305	Low	1	30.9761	-17.4155	Low	2	71.0556	21.9713	High	8	2.14533	2.33038	High	9
chr14	89	-0.334442	Low	4	-0.393687	Low	3	40.3388	0.19195	High	5	28.8591	-19.5325	Low	2	74.8845	25.8002	High	8	0.998741	1.18379	High	8
chr14	90	1.91492	High	6	0.123777	High	5	42.1293	1.98245	High	6	45.1233	-3.26829	Low	4	25.7013	-23.383	Low	1	-0.367199	-0.182147	Low	3
chr14	91	4.59768	High	8	0.782369	High	7	43.4297	3.28285	High	7	50.584	2.19241	High	5	53.1658	4.0816	High	5	-0.800198	-0.615146	Low	1
chr14	92	2.50735	High	7	0.621063	High	7	45.4024	5.25555	High	8	67.0488	18.6572	High	8	54.5817	5.49751	High	6	-0.844352	-0.6593	Low	1
chr14	93	2.77079	High	7	0.725413	High	7	43.0884	2.94155	High	7	59.5636	11.172	High	6	48.0493	-1.03493	Low	4	-0.754619	-0.569567	Low	2
chr14	94	0.48317	High	5	0.354645	High	6	45.6949	5.54805	High	8	63.7393	15.3477	High	7	44.5704	-4.51379	Low	4	-0.636399	-0.451347	Low	2
chr14	95	1.34552	High	6	0.370361	High	6	45.0877	4.94085	High	8	36.2857	-12.1059	Low	3	42.4735	-6.61071	Low	3	-0.449811	-0.264759	Low	3
chr14	96	0.694396	High	5	-0.000575012	Low	4	46.5472	6.40035	High	8	40.9465	-7.44506	Low	3	58.1229	9.03865	High	6	-0.324469	-0.139417	Low	4
chr14	97	-0.133585	Low	4	-0.243333	Low	3	44.6111	4.46425	High	8	52.3994	4.00783	High	5	42.688	-6.39626	Low	3	-0.347258	-0.162206	Low	4
chr14	98	-2.1561	Low	2	-0.819702	Low	1	43.1066	2.95975	High	7	26.926	-21.4656	Low	2	45.5154	-3.56881	Low	4	-0.110818	0.0742336	High	5
chr14	99	-2.53592	Low	1	-0.7222	Low	1	41.3309	1.18405	High	5	9.7109	-38.6807	Low	0	22.8415	-26.2428	Low	0	-0.23616	-0.0511081	Low	4
chr14	100	0.691157	High	5	-0.184497	Low	4	45.4699	5.32305	High	8	30.7278	-17.6638	Low	2	58.9549	9.87071	High	7	-0.34441	-0.159358	Low	4
chr14	101	1.28863	High	6	-0.0373289	Low	4	48.648	8.50115	High	9	72.3142	23.9225	High	9	44.6445	-4.43972	Low	4	-0.546666	-0.361614	Low	3
chr14	102	4.4488	High	8	1.31351	High	8	48.6186	8.47175	High	9	46.9928	-1.39877	Low	4	65.1437	16.0594	High	7	-0.533847	-0.348795	Low	3
chr14	103	5.54371	High	9	2.14969	High	9	47.1185	6.97165	High	9	71.7696	23.378	High	9	48.7612	-0.323053	Low	4	-0.448386	-0.263334	Low	3
chr14	104	7.20741	High	9	2.61347	High	9	48.4049	8.25805	High	9	77.2571	28.8655	High	9	48.9508	-0.13348	Low	4	-0.586547	-0.401495	Low	2
chr14	105	7.90304	High	9	2.1057	High	9	50.8982	10.7514	High	9	67.6362	19.2446	High	8	59.8786	10.7943	High	7	-0.693372	-0.508321	Low	2
chr14	106	2.9345	High	7	2.39317	High	9	56.9804	16.8335	High	9	75.589	27.1974	High	9	51.1597	2.07545	High	5	-0.894204	-0.709152	Low	1
chr14	107	0.68352	High	5	3.30588	High	9	46.9431	6.79625	High	8	33.4165	-14.9751	Low	2	41.4714	-7.61284	Low	3	-1.62062	-1.43556	Low	0
chr14	108	-3.21982	Low	0	NA	NA	NA	41.4513	1.30442	High	6	16.8284	-31.5633	Low	1	33.6923	-15.3919	Low	2	-1.92186	-1.73681	Low	0
chr15	22	-4.60439	Low	0	-1.07177	Low	0	41.7032	1.55632	High	6	12.5374	-35.8542	Low	0	56.9	7.81576	High	6	-2.0846	-1.89955	Low	0
chr15	23	-3.83925	Low	0	-0.767124	Low	1	42.1336	1.98673	High	6	37.716	-10.6756	Low	3	60.6892	11.605	High	7	-2.12362	-1.93857	Low	0
chr15	24	-3.72047	Low	0	-0.588219	Low	2	42.7597	2.61284	High	7	37.3379	-11.0538	Low	3	47.0425	-2.04177	Low	4	-0.285723	-0.100671	Low	4
chr15	25	-3.28997	Low	0	-0.226429	Low	3	39.1897	-0.95715	Low	4	10.3145	-38.0771	Low	0	62.0426	12.9583	High	7	0.525415	0.710467	High	7
chr15	26	-3.19734	Low	0	-0.832596	Low	1	42.1652	2.01835	High	6	14.0288	-34.3628	Low	0	40.5699	-8.51431	Low	3	2.12921	2.31426	High	9
chr15	27	-2.80649	Low	1	-1.07494	Low	0	41.951	1.80415	High	6	9.91544	-38.4762	Low	0	54.2641	5.17985	High	6	2.26063	2.44569	High	9
chr15	28	-3.99134	Low	0	-0.925661	Low	0	41.0556	0.9088	High	5	12.4411	-35.9505	Low	0	73.3463	24.2621	High	8	1.32012	1.50518	High	8
chr15	29	-3.93509	Low	0	-0.604266	Low	2	43.4967	3.34985	High	7	35.8248	-12.5668	Low	3	67.8646	18.7804	High	8	0.081856	0.266908	High	6
chr15	30	-3.59856	Low	0	0.182207	High	5	44.8624	4.71553	High	8	32.6045	-15.7871	Low	2	57.8564	8.7722	High	6	-1.36382	-1.17877	Low	0
chr15	31	-1.02141	Low	3	-0.256896	Low	3	42.1546	2.00775	High	6	57.9208	9.52922	High	6	33.8113	-15.2729	Low	2	-0.981864	-0.796812	Low	1
chr15	32	-1.6427	Low	2	-0.280526	Low	3	44.7939	4.64705	High	8	57.6124	9.22081	High	6	48.0228	-1.0614	Low	4	-1.37614	-1.19109	Low	0
chr15	33	-2.05538	Low	2	-0.928411	Low	0	42.2835	2.13665	High	6	48.212	-0.179627	Low	4	24.0982	-24.9861	Low	0	-0.269295	-0.0842429	Low	4
chr15	34	-2.45758	Low	1	-0.133505	Low	4	40.4717	0.32485	High	5	48.21	-0.181601	Low	4	70.2908	21.2065	High	8	-0.546519	-0.361467	Low	3
chr15	35	-1.19936	Low	3	-0.0157625	Low	4	41.5389	1.39205	High	6	65.9638	17.5722	High	8	21.6575	-27.4268	Low	0	-0.0167126	0.168339	High	5
chr15	36	-1.27746	Low	3	-0.06194	Low	4	38.1869	-1.95995	Low	3	58.5773	10.1857	High	6	44.0524	-5.03188	Low	3	-0.0105521	0.1745	High	5
chr15	37	-2.67725	Low	1	-0.95607	Low	0	36.7745	-3.37235	Low	1	39.1194	-9.2722	Low	3	42.6667	-6.41757	Low	3	0.777997	0.963049	High	8
chr15	38	-3.37166	Low	0	-1.18181	Low	0	37.2686	-2.87825	Low	2	31.4515	-16.9401	Low	2	63.9324	14.8481	High	7	0.775944	0.960995	High	8
chr15	39	-2.69695	Low	1	-0.339631	Low	3	38.9452	-1.20165	Low	3	31.7387	-16.6529	Low	2	32.4009	-16.6834	Low	2	0.258458	0.44351	High	6
chr15	40	0.632347	High	5	0.14399	High	5	39.662	-0.48485	Low	4	60.165	11.7734	High	7	61.3662	12.282	High	7	-0.398666	-0.213614	Low	3
chr15	41	4.30884	High	8	1.23407	High	8	45.1282	4.98135	High	8	75.6029	27.2113	High	9	38.9052	-10.1791	Low	2	-0.445897	-0.260845	Low	3
chr15	42	7.82716	High	9	1.66328	High	9	46.5196	6.37275	High	8	75.191	26.7994	High	9	50.7001	1.61582	High	5	-0.486967	-0.301915	Low	3
chr15	43	7.06552	High	9	1.98197	High	9	45.1518	5.00495	High	8	72.3284	23.9368	High	9	57.5583	8.47409	High	6	-0.542412	-0.35736	Low	3
chr15	44	6.07041	High	9	2.096	High	9	42.9397	2.79285	High	7	71.8382	23.4466	High	9	28.3579	-20.7263	Low	1	-0.583482	-0.39843	Low	2
chr15	45	5.19581	High	8	1.77238	High	9	41.9047	1.75785	High	6	70.0722	21.6805	High	9	23.8738	-25.2105	Low	0	-0.421255	-0.236203	Low	3
chr15	46	1.40104	High	6	0.603304	High	7	43.5523	3.40545	High	7	65.174	16.7823	High	8	49.7612	0.677011	High	5	0.340599	0.525651	High	7
chr15	47	-1.74275	Low	2	-0.838856	Low	1	38.2118	-1.93505	Low	3	26.3838	-22.0078	Low	2	47.7778	-1.30646	Low	4	0.968974	1.15403	High	8
chr15	48	-4.04704	Low	0	-1.50672	Low	0	37.2232	-2.92365	Low	2	38.1579	-10.2337	Low	3	86.6753	37.5911	High	9	1.42896	1.61401	High	9
chr15	49	-2.24536	Low	2	-0.906443	Low	1	39.4542	-0.69265	Low	4	61.8008	13.4092	High	7	41.1254	-7.95884	Low	3	0.823174	1.00823	High	8
chr15	50	-0.905451	Low	3	-0.213463	Low	4	37.6838	-2.46305	Low	2	69.6186	21.2269	High	8	30.6347	-18.4495	Low	1	0.233816	0.418868	High	6
chr15	51	-0.250959	Low	4	0.23994	High	6	39.6125	-0.53435	Low	4	72.4989	24.1073	High	9	32.3424	-16.7418	Low	2	-0.322686	-0.137634	Low	4
chr15	52	2.85662	High	7	0.946069	High	8	41.0205	0.87365	High	5	63.0458	14.6542	High	7	41.0756	-8.00864	Low	3	-0.302151	-0.117099	Low	4
chr15	53	1.56711	High	6	0.383173	High	6	41.5922	1.44535	High	6	70.6709	22.2793	High	9	30.4291	-18.6551	Low	1	0.0510533	0.236105	High	6
chr15	54	-0.283257	Low	4	-0.315885	Low	3	39.4322	-0.71465	Low	4	22.4744	-25.9172	Low	1	70.5016	21.4173	High	8	0.804693	0.989745	High	8
chr15	55	-3.72095	Low	0	-1.26376	Low	0	36.6145	-3.53235	Low	1	11.2251	-37.1665	Low	0	49.6615	0.5773	High	5	1.20307	1.38813	High	8
chr15	56	-3.0953	Low	1	-0.748209	Low	1	39.5402	-0.60665	Low	4	50.7388	2.34714	High	5	27.5492	-21.535	Low	1	0.790318	0.97537	High	8
chr15	57	0.633203	High	5	0.0945345	High	5	38.2243	-1.92255	Low	3	65.3023	16.9107	High	8	12.2682	-36.816	Low	0	-0.117335	0.0677171	High	5
chr15	58	0.658015	High	5	0.979155	High	8	40.3583	0.21145	High	5	61.9616	13.57	High	7	39.9728	-9.11142	Low	3	-0.0762645	0.108787	High	5
chr15	59	3.92783	High	8	1.81874	High	9	41.0557	0.90885	High	5	57.9073	9.51566	High	6	84.9139	35.8296	High	9	0.0387322	0.223784	High	6
chr15	60	2.05352	High	6	1.72066	High	9	41.5608	1.41395	High	6	73.9865	25.5949	High	9	18.4392	-30.645	Low	0	0.39399	0.579042	High	7
chr15	61	2.02304	High	6	1.05833	High	8	40.639	0.49215	High	5	62.7749	14.3833	High	7	65.0661	15.9818	High	7	0.291314	0.476366	High	6
chr15	62	-0.899268	Low	3	0.128359	High	5	41.0866	0.93975	High	5	26.9565	-21.4351	Low	2	53.2035	4.1193	High	5	0.118819	0.303871	High	6
chr15	63	1.42344	High	6	0.434969	High	6	41.0896	0.94275	High	5	59.2024	10.8108	High	6	53.1601	4.07587	High	5	-0.131709	0.0533425	High	5
chr15	64	4.15436	High	8	1.49106	High	9	43.2935	3.14665	High	7	69.0845	20.6929	High	8	42.0579	-7.02633	Low	3	-0.44179	-0.256738	Low	3
chr15	65	8.39968	High	9	1.9697	High	9	43.0036	2.85675	High	7	73.8327	25.4411	High	9	40.4107	-8.67352	Low	3	-0.480807	-0.295755	Low	3
chr15	66	7.11749	High	9	1.83338	High	9	46.4518	6.30495	High	8	71.9597	23.568	High	9	48.3991	-0.685119	Low	4	-0.22001	-0.0349586	Low	4
chr15	67	8.21299	High	9	1.52327	High	9	45.7998	5.65295	High	8	68.197	19.8054	High	8	37.2934	-11.7909	Low	2	-0.291883	-0.106832	Low	4
chr15	68	5.19792	High	8	1.18725	High	8	43.3747	3.22785	High	7	73.5312	25.1396	High	9	39.9609	-9.12338	Low	3	-0.123495	0.0615566	High	5
chr15	69	3.66174	High	8	0.704623	High	7	44.6872	4.54035	High	8	61.3708	12.9792	High	7	63.6332	14.5489	High	7	-0.252867	-0.0678148	Low	4
chr15	70	-0.498906	Low	4	-0.235096	Low	3	44.1036	3.95675	High	7	66.1932	17.8016	High	8	33.785	-15.2993	Low	2	-0.119388	0.0656636	High	5
chr15	71	-1.33417	Low	3	-0.230249	Low	3	46.6966	6.54975	High	8	66.065	17.6734	High	8	53.7034	4.61914	High	6	-0.211796	-0.0267445	Low	4
chr15	72	0.228571	High	5	0.823844	High	7	41.3494	1.20255	High	5	68.8679	20.4763	High	8	36.7226	-12.3617	Low	2	-0.283669	-0.0986175	Low	4
chr15	73	1.06453	High	6	0.982527	High	8	42.1553	2.00845	High	6	70.6504	22.2588	High	9	32.5304	-16.5538	Low	2	-0.478753	-0.293701	Low	3
chr15	74	2.94617	High	7	0.991633	High	8	42.1465	1.99965	High	6	57.1326	8.74095	High	6	48.4396	-0.644678	Low	4	-0.647141	-0.462089	Low	2
chr15	75	6.60068	High	9	0.791325	High	7	49.9761	9.82925	High	9	70.4843	22.0927	High	9	57.1313	8.0471	High	6	-0.560894	-0.375842	Low	2
chr15	76	6.60917	High	9	0.825754	High	7	49.3006	9.15375	High	9	76.9159	28.5243	High	9	32.8684	-16.2158	Low	2	-0.44179	-0.256738	Low	3
chr15	77	5.16049	High	8	0.820486	High	7	41.8281	1.68125	High	6	70.6655	22.2739	High	9	53.6793	4.59506	High	6	-0.308312	-0.12326	Low	4
chr15	78	2.80275	High	7	0.0682079	High	5	42.8421	2.69525	High	7	59.889	11.4974	High	6	42.1662	-6.91803	Low	3	-0.513663	-0.328611	Low	3
chr15	79	2.75817	High	7	0.203436	High	5	48.2637	8.11685	High	9	68.3491	19.9575	High	8	51.3394	2.25518	High	5	-0.667676	-0.482625	Low	2
chr15	80	2.04802	High	6	0.0694066	High	5	45.0298	4.88295	High	8	43.7753	-4.61636	Low	4	62.7173	13.6331	High	7	-0.739549	-0.554497	Low	2
chr15	81	-0.21763	Low	4	0.190524	High	5	43.2089	3.06205	High	7	44.8345	-3.55711	Low	4	39.2408	-9.84345	Low	2	-0.540359	-0.355307	Low	3
chr15	82	-1.45363	Low	3	0.925782	High	8	42.2145	2.06765	High	6	29.1186	-19.273	Low	2	38.4498	-10.6344	Low	2	-0.963382	-0.77833	Low	1
chr15	83	-0.262192	Low	4	1.58663	High	9	43.8107	3.66389	High	7	43.886	-4.50558	Low	4	39.9101	-9.17413	Low	3	-1.2057	-1.02065	Low	0
chr15	84	-1.84861	Low	2	1.10287	High	8	43.5894	3.44255	High	7	49.5404	1.1488	High	5	50.02	0.935808	High	5	-1.06195	-0.876899	Low	0
chr15	85	1.4794	High	6	1.14387	High	8	41.652	1.50516	High	6	31.3021	-17.0895	Low	2	76.3154	27.2311	High	9	-0.815529	-0.630477	Low	1
chr15	86	2.66248	High	7	0.636577	High	7	44.7058	4.55891	High	8	72.9242	24.5326	High	9	39.627	-9.45719	Low	3	0.0120366	0.197088	High	5
chr15	87	2.31952	High	7	0.323706	High	6	41.7763	1.62945	High	6	41.8109	-6.58071	Low	4	35.8187	-13.2655	Low	2	1.12093	1.30599	High	8
chr15	88	-1.19839	Low	3	-1.16436	Low	0	38.3001	-1.84675	Low	3	17.5476	-30.844	Low	1	37.913	-11.1712	Low	2	2.47009	2.65514	High	9
chr15	89	-1.99721	Low	2	-1.00474	Low	0	43.437	3.29015	High	7	27.8025	-20.5891	Low	2	61.125	12.0408	High	7	2.07171	2.25676	High	9
chr15	90	2.90885	High	7	0.565753	High	7	46.4687	6.32185	High	8	52.8056	4.41397	High	5	56.8306	7.74639	High	6	0.975134	1.16019	High	8
chr15	91	5.72122	High	9	1.53125	High	9	46.8577	6.71085	High	8	72.7241	24.3325	High	9	50.6242	1.53994	High	5	-0.0413548	0.143697	High	5
chr15	92	3.6311	High	8	1.03137	High	8	44.1683	4.02145	High	7	64.0159	15.6243	High	7	36.1697	-12.9146	Low	2	0.127033	0.312085	High	6
chr15	93	3.53847	High	8	0.723429	High	7	42.9757	2.82885	High	7	37.2024	-11.1892	Low	3	38.6233	-10.461	Low	2	0.198906	0.383958	High	6
chr15	94	0.448486	High	5	-0.0766666	Low	4	44.3999	4.25305	High	7	55.8663	7.4747	High	6	51.3666	2.28234	High	5	0.455595	0.640647	High	7
chr15	95	0.623196	High	5	-0.426877	Low	2	39.1219	-1.02495	Low	3	13.3255	-35.0661	Low	0	62.2719	13.1877	High	7	0.775944	0.960995	High	8
chr15	96	-2.53551	Low	1	-1.342	Low	0	38.5922	-1.55465	Low	3	29.6	-18.7916	Low	2	84.5672	35.4829	High	9	0.929957	1.11501	High	8
chr15	97	-2.78363	Low	1	-1.48313	Low	0	39.5543	-0.59255	Low	4	16.5027	-31.8889	Low	1	50.4218	1.33752	High	5	1.75547	1.94052	High	9
chr15	98	-3.72701	Low	0	-1.48872	Low	0	38.3295	-1.81735	Low	3	11.6293	-36.7623	Low	0	38.8205	-10.2637	Low	2	2.11073	2.29578	High	9
chr15	99	-1.57247	Low	2	-0.870824	Low	1	40.6132	0.46635	High	5	22.9467	-25.4449	Low	1	54.4891	5.40489	High	6	1.74931	1.93436	High	9
chr15	100	-0.0570576	Low	4	-0.306267	Low	3	43.7164	3.56955	High	7	67.3358	18.9442	High	8	35.7447	-13.3395	Low	2	0.626037	0.811089	High	7
chr15	101	3.6212	High	8	0.590415	High	7	42.9321	2.78525	High	7	42.4622	-5.92939	Low	4	51.4421	2.35783	High	5	-0.567054	-0.382002	Low	2
chr15	102	0.717491	High	5	0.397209	High	6	45.8518	5.70495	High	8	66.0056	17.614	High	8	60.162	11.0778	High	7	-1.47881	-1.29376	Low	0
chr15	103	1.54839	High	6	NA	NA	NA	43.1464	2.99952	High	7	56.1881	7.79653	High	6	41.6765	-7.40771	Low	3	-2.02197	-1.83692	Low	0
chr16	1	8.78072	High	9	0.969182	High	8	57.2546	17.1077	High	9	75.9819	27.5903	High	9	56.7649	7.68066	High	6	-1.14722	-0.962164	Low	0
chr16	2	10.5393	High	9	1.73164	High	9	57.7248	17.578	High	9	73.1774	24.7857	High	9	63.9318	14.8476	High	7	-1.12984	-0.944783	Low	0
chr16	3	11.0506	High	9	1.5137	High	9	55.0483	14.9015	High	9	77.0862	28.6946	High	9	52.2438	3.15954	High	5	-0.863329	-0.678277	Low	1
chr16	4	11.2521	High	9	1.56658	High	9	49.3806	9.23375	High	9	74.0808	25.6892	High	9	48.7538	-0.33047	Low	4	-0.673588	-0.488536	Low	2
chr16	5	5.47808	High	9	0.17213	High	5	51.5886	11.4418	High	9	76.713	28.3214	High	9	40.0855	-8.99878	Low	3	-0.117401	0.0676508	High	5
chr16	6	0.190871	High	5	-0.397154	Low	3	45.9891	5.84225	High	8	36.5047	-11.8869	Low	3	47.4075	-1.6767	Low	4	0.853029	1.03808	High	8
chr16	7	-4.14764	Low	0	-0.947095	Low	0	41.3297	1.18285	High	5	9.81148	-38.5801	Low	0	58.3333	9.24909	High	6	1.9654	2.15045	High	9
chr16	8	-3.673	Low	0	-0.598823	Low	2	41.2698	1.12295	High	5	12.595	-35.7966	Low	0	40.0339	-9.05034	Low	3	2.14935	2.3344	High	9
chr16	9	-2.41549	Low	1	-0.396166	Low	3	43.8906	3.74371	High	7	40.7401	-7.65148	Low	3	57.1945	8.11029	High	6	1.4715	1.65655	High	9
chr16	10	-1.79666	Low	2	-0.103332	Low	4	43.7523	3.60545	High	7	43.3277	-5.0639	Low	4	26.8108	-22.2734	Low	1	0.354778	0.53983	High	7
chr16	11	0.229075	High	5	0.0771357	High	5	44.7299	4.58305	High	8	53.8202	5.42861	High	5	61.7817	12.6975	High	7	-0.288313	-0.103261	Low	4
chr16	12	-0.134005	Low	4	0.2249	High	6	48.5139	8.36705	High	9	70.9721	22.5805	High	9	47.1546	-1.92962	Low	4	-0.582339	-0.397287	Low	2
chr16	13	-0.784226	Low	3	-0.0456791	Low	4	46.32	6.17315	High	8	46.4326	-1.95905	Low	4	55.7799	6.69568	High	6	-0.259345	-0.0742928	Low	4
chr16	14	-1.66669	Low	2	-0.115747	Low	4	42.0605	1.91365	High	6	31.2668	-17.1248	Low	2	28.5342	-20.55	Low	1	-0.396943	-0.211891	Low	3
chr16	15	-0.622421	Low	4	0.357923	High	6	43.8096	3.66275	High	7	72.2499	23.8583	High	9	30.1476	-18.9366	Low	1	-0.737318	-0.552266	Low	2
chr16	16	0.13527	High	5	0.938425	High	8	46.588	6.44115	High	8	71.2211	22.8295	High	9	54.1649	5.08062	High	6	-1.48614	-1.30109	Low	0
chr16	17	-1.0804	Low	3	0.604294	High	7	46.2204	6.07355	High	8	52.5886	4.19699	High	5	58.2431	9.15888	High	6	-1.01831	-0.833256	Low	0
chr16	18	-2.16921	Low	2	0.637109	High	7	43.4984	3.35155	High	7	14.9925	-33.3991	Low	0	48.6099	-0.474373	Low	4	-0.992237	-0.807185	Low	1
chr16	19	-0.951503	Low	3	0.390128	High	6	44.5281	4.38125	High	8	49.1203	0.728658	High	5	10.2768	-38.8074	Low	0	-0.577993	-0.392941	Low	2
chr16	20	-0.591767	Low	4	0.427731	High	6	44.939	4.79215	High	8	63.32	14.9284	High	7	32.2793	-16.8049	Low	1	-0.709798	-0.524746	Low	2
chr16	21	0.174864	High	5	1.95961	High	9	42.7427	2.59585	High	7	37.8559	-10.5357	Low	3	25.9399	-23.1443	Low	1	-0.743111	-0.558059	Low	2
chr16	22	0.0848155	High	5	3.06838	High	9	43.9574	3.81055	High	7	60.0512	11.6596	High	7	28.7805	-20.3038	Low	1	-0.790909	-0.605857	Low	1
chr16	23	1.33165	High	6	3.40198	High	9	44.0546	3.90775	High	7	60.0575	11.6659	High	7	44.8772	-4.20705	Low	4	-0.877813	-0.692761	Low	1
chr16	24	1.62174	High	6	1.34606	High	8	45.0867	4.93985	High	8	54.3386	5.947	High	6	44.5475	-4.53672	Low	4	-0.375217	-0.190165	Low	3
chr16	25	0.846426	High	5	-0.0406736	Low	4	43.7688	3.62195	High	7	70.3491	21.9575	High	9	40.0629	-9.02132	Low	3	-0.00732248	0.177729	High	5
chr16	26	-1.63968	Low	2	-0.54584	Low	2	42.6437	2.49685	High	6	41.2916	-7.09998	Low	3	47.4289	-1.6553	Low	4	0.97035	1.1554	High	8
chr16	27	-1.68621	Low	2	-0.587766	Low	2	41.7011	1.55425	High	6	16.7596	-31.632	Low	1	22.9123	-26.172	Low	0	0.937036	1.12209	High	8
chr16	28	-0.319241	Low	4	0.148397	High	5	47.6889	7.54205	High	9	54.0268	5.63514	High	5	48.6643	-0.419966	Low	4	0.369262	0.554314	High	7
chr16	29	1.41732	High	6	1.82224	High	9	49.2375	9.09065	High	9	71.876	23.4843	High	9	45.1071	-3.9771	Low	4	-0.890848	-0.705797	Low	1
chr16	30	5.5572	High	9	3.33392	High	9	48.9846	8.83775	High	9	71.2957	22.904	High	9	45.3076	-3.77669	Low	4	-0.860432	-0.67538	Low	1
chr16	31	6.31472	High	9	2.91078	High	9	50.5961	10.4492	High	9	76.9581	28.5665	High	9	39.0506	-10.0336	Low	2	-0.433153	-0.248101	Low	3
chr16	32	4.60806	High	8	1.28436	High	8	45.9846	5.83775	High	8	55.9106	7.51897	High	6	46.5445	-2.53975	Low	4	-0.0797426	0.105309	High	5
chr16	33	-0.941365	Low	3	-0.26352	Low	3	41.7479	1.60105	High	6	14.5467	-33.8449	Low	0	46.4091	-2.67515	Low	4	-0.365078	-0.180026	Low	4
chr16	34	-4.16245	Low	0	-0.678266	Low	1	42.3994	2.25255	High	6	18.583	-29.8086	Low	1	70.8252	21.741	High	8	-0.0652586	0.119793	High	5
chr16	35	-4.20179	Low	0	-0.737577	Low	1	41.5855	1.43868	High	6	11.6663	-36.7253	Low	0	67.7195	18.6353	High	8	-0.591029	-0.405977	Low	2
chr16	36	-0.605338	Low	4	-0.996958	Low	0	37.5497	-2.59712	Low	2	4.73313	-43.6585	Low	0	0	-49.0842	Low	0	-0.951681	-0.76663	Low	1
chr16	46	-4.01651	Low	0	-0.837721	Low	1	NA	NA	NA	NA	NA	NA	NA	NA	NA	NA	NA	NA	NA	NA	NA	NA
chr16	47	-2.93401	Low	1	-0.553242	Low	2	41.8682	1.72131	High	6	35.6145	-12.7772	Low	3	34.8865	-14.1978	Low	2	-1.21674	-1.03169	Low	0
chr16	48	-1.15594	Low	3	-0.290693	Low	3	39.8124	-0.33445	Low	4	46.1807	-2.21089	Low	4	14.7556	-34.3287	Low	0	-0.573648	-0.388596	Low	2
chr16	49	-0.645154	Low	4	-0.399554	Low	3	43.5583	3.41145	High	7	51.2888	2.89723	High	5	36.3038	-12.7805	Low	2	0.182418	0.36747	High	6
chr16	50	0.425541	High	5	-0.456997	Low	2	47.0284	6.88155	High	8	25.987	-22.4046	Low	2	46.5488	-2.53542	Low	4	0.0535105	0.238562	High	6
chr16	51	-0.839516	Low	3	-0.692374	Low	1	45.751	5.60415	High	8	50.0823	1.69066	High	5	42.1142	-6.97001	Low	3	0.427199	0.61225	High	7
chr16	52	-1.68006	Low	2	-0.575663	Low	2	41.8659	1.71905	High	6	24.0676	-24.324	Low	1	68.9874	19.9032	High	8	0.408369	0.593421	High	7
chr16	53	-0.174154	Low	4	-0.366253	Low	3	39.5395	-0.60735	Low	4	23.0574	-25.3342	Low	1	68.3898	19.3056	High	8	0.438786	0.623838	High	7
chr16	54	-0.521645	Low	4	-0.263553	Low	3	40.0363	-0.11055	Low	4	52.6395	4.24784	High	5	26.3388	-22.7454	Low	1	-0.0116677	0.173384	High	5
chr16	55	-0.357112	Low	4	-0.321575	Low	3	43.2548	3.10795	High	7	40.2586	-8.133	Low	3	53.0782	3.99392	High	5	-0.218789	-0.0337375	Low	4
chr16	56	-1.50542	Low	2	-0.496344	Low	2	43.8956	3.74875	High	7	31.9265	-16.4651	Low	2	63.6989	14.6147	High	7	-0.373769	-0.188717	Low	3
chr16	57	1.21709	High	6	-0.172985	Low	4	44.7795	4.63265	High	8	64.6446	16.253	High	7	53.7742	4.68991	High	6	-0.537438	-0.352386	Low	3
chr16	58	3.7441	High	8	0.0889594	High	5	49.5146	9.36775	High	9	77.5666	29.175	High	9	47.5448	-1.53948	Low	4	-0.593926	-0.408874	Low	2
chr16	59	1.38822	High	6	-0.167322	Low	4	44.8363	4.68945	High	8	68.0629	19.6713	High	8	37.1663	-11.9179	Low	2	0.123034	0.308086	High	6
chr16	60	-1.49981	Low	3	-0.612196	Low	2	37.3606	-2.78625	Low	2	16.4124	-31.9793	Low	1	25.5135	-23.5707	Low	1	1.41935	1.60441	High	9
chr16	61	-2.11002	Low	2	-0.980804	Low	0	36.6369	-3.50995	Low	1	9.20044	-39.1912	Low	0	47.2353	-1.84894	Low	4	2.53028	2.71533	High	9
chr16	62	-0.842606	Low	3	-0.983739	Low	0	36.1212	-4.02565	Low	1	29.6223	-18.7693	Low	2	57.96	8.87576	High	6	3.02563	3.21069	High	9
chr16	63	-2.92662	Low	1	-0.913406	Low	0	36.878	-3.26885	Low	1	20.8563	-27.5353	Low	1	79.0833	29.9991	High	9	2.42744	2.6125	High	9
chr16	64	-2.52955	Low	1	-0.909498	Low	0	36.2325	-3.91435	Low	1	7.00426	-41.3874	Low	0	74.9259	25.8417	High	8	2.39123	2.57629	High	9
chr16	65	-3.41933	Low	0	-0.764693	Low	1	37.0086	-3.13825	Low	2	6.75209	-41.6395	Low	0	45.1	-3.98424	Low	4	2.07114	2.25619	High	9
chr16	66	-1.98819	Low	2	-0.448299	Low	2	41.0169	0.87005	High	5	10.2909	-38.1008	Low	0	63.4726	14.3884	High	7	1.53523	1.72028	High	9
chr16	67	2.21679	High	7	0.283977	High	6	46.7365	6.58965	High	8	61.6342	13.2426	High	7	53.2141	4.12984	High	5	0.543071	0.728123	High	7
chr16	68	4.43273	High	8	0.79505	High	7	50.4735	10.3267	High	9	77.9956	29.604	High	9	43.2941	-5.7901	Low	3	-0.26369	-0.078638	Low	4
chr16	69	6.5736	High	9	1.17676	High	8	46.886	6.73915	High	8	69.5688	21.1772	High	8	54.3568	5.27256	High	6	-0.239067	-0.0540151	Low	4
chr16	70	5.37777	High	9	1.21578	High	8	44.2186	4.07175	High	7	76.6519	28.2603	High	9	30.5346	-18.5496	Low	1	-0.398391	-0.213339	Low	3
chr16	71	4.7435	High	8	0.876086	High	8	47.7507	7.60385	High	9	71.4034	23.0118	High	9	51.1378	2.05359	High	5	-0.388253	-0.203201	Low	3
chr16	72	2.02755	High	6	0.745622	High	7	42.5884	2.44155	High	6	52.7939	4.40227	High	5	35.7134	-13.3708	Low	2	-0.446189	-0.261137	Low	3
chr16	73	0.455852	High	5	0.158816	High	5	41.0397	0.89285	High	5	59.4921	11.1005	High	6	63.4619	14.3777	High	7	-0.0855363	0.0995156	High	5
chr16	74	-0.0572302	Low	4	0.27512	High	6	42.5942	2.44735	High	6	49.9233	1.5317	High	5	43.4101	-5.67414	Low	3	-0.146369	0.0386827	High	5
chr16	75	2.03319	High	6	0.0577921	High	5	43.4499	3.30305	High	7	64.9378	16.5462	High	8	41.0697	-8.01454	Low	3	-0.160853	0.0241987	High	5
chr16	76	0.212201	High	5	-0.101137	Low	4	44.3793	4.23245	High	7	67.0738	18.6822	High	8	37.6309	-11.4534	Low	2	0.264977	0.450029	High	6
chr16	77	-0.839499	Low	3	-0.488897	Low	2	36.5044	-3.64245	Low	1	14.1384	-34.2532	Low	0	65.375	16.2908	High	7	0.790748	0.9758	High	8
chr16	78	-3.10165	Low	1	-0.535761	Low	2	41.218	1.07115	High	5	20.7792	-27.6124	Low	1	56.597	7.51278	High	6	1.03408	1.21913	High	8
chr16	79	-1.64573	Low	2	-0.509602	Low	2	42.5612	2.41435	High	6	17.213	-31.1786	Low	1	53.7251	4.64091	High	6	0.580729	0.765781	High	7
chr16	80	-1.52958	Low	2	-0.486176	Low	2	42.7879	2.64105	High	7	19.709	-28.6827	Low	1	54.2508	5.16653	High	6	0.204144	0.389196	High	6
chr16	81	-0.217213	Low	4	-0.18432	Low	4	41.4839	1.33705	High	6	53.105	4.7134	High	5	16.209	-32.8753	Low	0	-0.159405	0.0256471	High	5
chr16	82	-0.978984	Low	3	-0.150216	Low	4	47.5312	7.38435	High	9	69.2066	20.815	High	8	45.917	-3.16725	Low	4	-0.0913299	0.093722	High	5
chr16	83	-1.34638	Low	3	-0.131547	Low	4	41.8288	1.68195	High	6	26.254	-22.1377	Low	2	41.0214	-8.06281	Low	3	0.328707	0.513759	High	7
chr16	84	-1.21037	Low	3	-0.381011	Low	3	43.404	3.25715	High	7	34.3851	-14.0065	Low	2	49.3553	0.271091	High	5	0.279461	0.464513	High	6
chr16	85	1.7889	High	6	0.0219411	High	5	49.1867	9.03985	High	9	66.1479	17.7562	High	8	55.5414	6.45715	High	6	-0.0536714	0.131381	High	5
chr16	86	3.82381	High	8	-0.0307009	Low	4	53.7656	13.6188	High	9	71.4426	23.051	High	9	64.1241	15.0399	High	7	-0.389701	-0.204649	Low	3
chr16	87	3.38382	High	7	-0.170481	Low	4	48.7769	8.63005	High	9	63.2536	14.862	High	7	69.3668	20.2826	High	8	-0.383907	-0.198855	Low	3
chr16	88	1.92724	High	6	-0.200465	Low	4	50.8908	10.7439	High	9	71.4402	23.0486	High	9	66.9987	17.9144	High	8	-0.654759	-0.469707	Low	2
chr16	89	5.46003	High	9	0.792008	High	7	56.8422	16.6954	High	9	69.9561	21.5645	High	8	68.5294	19.4452	High	8	-0.921265	-0.736213	Low	1
chr16	90	3.83851	High	8	1.25377	High	8	54.6063	14.4595	High	9	73.7272	25.3356	High	9	54.3185	5.23424	High	6	-1.80045	-1.61539	Low	0
chr16	91	4.74518	High	8	NA	NA	NA	48.2362	8.08937	High	9	66.6397	18.2481	High	8	55.8174	6.73317	High	6	-2.00974	-1.82469	Low	0
chr17	1	5.39563	High	9	0.796304	High	7	50.7546	10.6077	High	9	61.0757	12.6841	High	7	66.1914	17.1072	High	8	-1.30045	-1.1154	Low	0
chr17	2	4.50604	High	8	0.679272	High	7	51.9443	11.7974	High	9	74.8075	26.4159	High	9	53.4226	4.33832	High	5	-1.24948	-1.06443	Low	0
chr17	3	4.09964	High	8	0.426198	High	6	47.9146	7.76775	High	9	72.021	23.6293	High	9	47.2976	-1.78669	Low	4	-0.970982	-0.78593	Low	1
chr17	4	2.4027	High	7	0.334677	High	6	46.941	6.79415	High	8	64.593	16.2013	High	7	52.3263	3.24205	High	5	-0.909092	-0.72404	Low	1
chr17	5	1.62112	High	6	-0.0340602	Low	4	49.5677	9.42085	High	9	72.3243	23.9327	High	9	42.8217	-6.26257	Low	3	-0.788954	-0.603902	Low	1
chr17	6	0.897773	High	5	-0.0832707	Low	4	45.4855	5.33865	High	8	50.3276	1.93597	High	5	39.842	-9.24221	Low	3	-0.810797	-0.625745	Low	1
chr17	7	2.99354	High	7	0.345595	High	6	46.4312	6.28435	High	8	64.0766	15.685	High	7	51.2907	2.20642	High	5	-0.625129	-0.440077	Low	2
chr17	8	4.20379	High	8	0.50359	High	6	51.161	11.0142	High	9	75.5372	27.1456	High	9	47.6129	-1.47131	Low	4	-0.583263	-0.398211	Low	2
chr17	9	4.06241	High	8	0.384336	High	6	46.8821	6.73525	High	8	57.358	8.9664	High	6	45.7685	-3.31576	Low	4	-0.545037	-0.359985	Low	3
chr17	10	-0.657032	Low	4	-0.775672	Low	1	45.9389	5.79205	High	8	63.0837	14.6921	High	7	57.8712	8.78696	High	6	-0.625129	-0.440077	Low	2
chr17	11	-3.22675	Low	0	-1.16317	Low	0	43.3697	3.22285	High	7	32.8834	-15.5083	Low	2	57.6062	8.52199	High	6	-0.535935	-0.350883	Low	3
chr17	12	-4.04534	Low	0	-1.27735	Low	0	42.4772	2.33035	High	6	22.8921	-25.4995	Low	1	53.2475	4.16327	High	5	-0.408516	-0.223464	Low	3
chr17	13	-4.46434	Low	0	-1.34234	Low	0	41.2065	1.05965	High	5	21.726	-26.6656	Low	1	57.3792	8.29496	High	6	-0.191903	-0.00685092	Low	4
chr17	14	-4.67639	Low	0	-1.34966	Low	0	39.9575	-0.18935	Low	4	16.549	-31.8426	Low	1	63.7092	14.6249	High	7	-0.122732	0.0623196	High	5
chr17	15	-3.19698	Low	0	-0.912429	Low	0	40.5825	0.43565	High	5	19.9746	-28.417	Low	1	76.0625	26.9783	High	9	-0.455843	-0.270791	Low	3
chr17	16	-1.3033	Low	3	-0.50511	Low	2	43.4429	3.29605	High	7	62.9252	14.5336	High	7	60.5989	11.5146	High	7	-0.938217	-0.753165	Low	1
chr17	17	2.28529	High	7	0.402994	High	6	45.4092	5.26235	High	8	70.3125	21.9209	High	9	39.6192	-9.465	Low	3	-1.04925	-0.864202	Low	0
chr17	18	2.33546	High	7	0.489617	High	6	51.0887	10.9419	High	9	74.9666	26.575	High	9	53.5914	4.5072	High	5	-1.2513	-1.06625	Low	0
chr17	19	2.50979	High	7	0.680561	High	7	48.3798	8.23295	High	9	71.5299	23.1383	High	9	47.4776	-1.60669	Low	4	-1.2422	-1.05715	Low	0
chr17	20	-0.784058	Low	3	0.0552184	High	5	46.6457	6.49885	High	8	71.0387	22.6471	High	9	47.4	-1.68424	Low	4	-1.33686	-1.15181	Low	0
chr17	21	-1.99436	Low	2	-0.409677	Low	3	43.7739	3.62705	High	7	61.5698	13.1781	High	7	41.3204	-7.7638	Low	3	-0.727065	-0.542013	Low	2
chr17	22	-4.51705	Low	0	-1.02147	Low	0	45.7532	5.60636	High	8	37.6393	-10.7523	Low	3	43.987	-5.09725	Low	3	-1.17303	-0.987981	Low	0
chr17	23	-5.49815	Low	0	-1.3734	Low	0	38.3632	-1.78367	Low	3	5.10485	-43.2868	Low	0	51.0976	2.01332	High	5	-1.30227	-1.11722	Low	0
chr17	25	-5.69555	Low	0	-1.27917	Low	0	NA	NA	NA	NA	0.0330501	-48.3586	Low	0	NA	NA	NA	NA	NA	NA	NA	NA
chr17	26	-3.27563	Low	0	-0.564075	Low	2	44.6112	4.46434	High	8	47.4292	-0.962395	Low	4	45.867	-3.21722	Low	4	-1.28225	-1.0972	Low	0
chr17	27	1.06096	High	6	0.684969	High	7	45.4288	5.28195	High	8	68.3199	19.9283	High	8	38.482	-10.6022	Low	2	-0.186442	-0.00139009	Low	4
chr17	28	2.16983	High	7	0.975331	High	8	47.6191	7.47225	High	9	76.4775	28.0859	High	9	33.4911	-15.5931	Low	2	0.241323	0.426375	High	6
chr17	29	1.17231	High	6	1.05458	High	8	41.3411	1.19425	High	5	70.2743	21.8827	High	9	25.1397	-23.9445	Low	1	0.363282	0.548334	High	7
chr17	30	-0.469699	Low	4	0.524915	High	7	44.074	3.92715	High	7	67.6989	19.3073	High	8	50.1394	1.05514	High	5	0.0301711	0.215223	High	5
chr17	31	-0.717407	Low	4	0.099046	High	5	44.2694	4.12255	High	7	64.6959	16.3043	High	7	41.0314	-8.05286	Low	3	0.323236	0.508288	High	6
chr17	32	-1.94497	Low	2	-0.674932	Low	1	43.8236	3.67675	High	7	16.4208	-31.9708	Low	1	59.0572	9.97297	High	7	0.776485	0.961537	High	8
chr17	33	-2.54663	Low	1	-0.952787	Low	0	44.7592	4.61235	High	8	21.925	-26.4666	Low	1	59.9124	10.8282	High	7	0.900264	1.08532	High	8
chr17	34	-2.47435	Low	1	-0.381801	Low	3	43.52	3.37315	High	7	59.1014	10.7098	High	6	27.7171	-21.3671	Low	1	0.0829592	0.268011	High	6
chr17	35	-0.0705039	Low	4	0.181979	High	5	46.0598	5.91293	High	8	59.2731	10.8815	High	6	34.1422	-14.942	Low	2	-0.552318	-0.367266	Low	3
chr17	36	1.34971	High	6	0.867185	High	8	44.1785	4.03165	High	7	67.8786	19.487	High	8	48.7792	-0.305082	Low	4	-0.63241	-0.447358	Low	2
chr17	37	4.32171	High	8	1.88266	High	9	48.5406	8.39375	High	9	69.2409	20.8493	High	8	37.5284	-11.5559	Low	2	-0.0535617	0.13149	High	5
chr17	38	7.46686	High	9	2.29573	High	9	47.8718	7.72495	High	9	75.0537	26.6621	High	9	48.0709	-1.01334	Low	4	0.0465536	0.231606	High	6
chr17	39	5.47246	High	9	2.29378	High	9	46.702	6.55515	High	8	75.9676	27.576	High	9	36.4621	-12.6221	Low	2	0.328697	0.513749	High	7
chr17	40	6.68137	High	9	1.63682	High	9	45.6179	5.47105	High	8	66.3372	17.9456	High	8	49.003	-0.0812626	Low	4	0.299572	0.484624	High	6
chr17	41	4.54489	High	8	1.21572	High	8	49.1025	8.95565	High	9	77.7849	29.3933	High	9	43.2371	-5.84711	Low	3	0.310494	0.495546	High	6
chr17	42	5.93873	High	9	0.765898	High	7	47.6822	7.53535	High	9	74.7495	26.3579	High	9	44.3301	-4.75415	Low	3	0.0429131	0.227965	High	6
chr17	43	3.71325	High	8	0.545914	High	7	49.2765	9.12965	High	9	75.7626	27.371	High	9	45.1752	-3.90901	Low	4	-0.248331	-0.0632795	Low	4
chr17	44	2.65679	High	7	1.17781	High	8	49.974	9.82715	High	9	72.6014	24.2098	High	9	48.1719	-0.912346	Low	4	-0.808977	-0.623925	Low	1
chr17	45	2.29768	High	7	1.33052	High	8	43.754	3.60715	High	7	70.1417	21.7501	High	9	52.4188	3.33459	High	5	-0.850843	-0.665792	Low	1
chr17	46	1.44432	High	6	1.01533	High	8	44.6305	4.48365	High	8	73.7617	25.3701	High	9	58.9484	9.86411	High	7	-0.510451	-0.3254	Low	3
chr17	47	3.13885	High	7	0.207192	High	5	45.4092	5.26235	High	8	64.9332	16.5416	High	8	61.9116	12.8274	High	7	0.08842	0.273472	High	6
chr17	48	5.0421	High	8	1.44202	High	8	47.4078	7.26095	High	9	70.2638	21.8722	High	9	50.3217	1.23744	High	5	0.163051	0.348103	High	6
chr17	49	3.75709	High	8	1.24902	High	8	50.6088	10.4619	High	9	77.1865	28.7949	High	9	49.4915	0.407264	High	5	0.445195	0.630246	High	7
chr17	50	-0.163342	Low	4	0.944274	High	8	42.1173	1.97045	High	6	50.189	1.79737	High	5	14.9518	-34.1325	Low	0	1.45727	1.64232	High	9
chr17	51	-4.58132	Low	0	-1.10702	Low	0	37.2228	-2.92405	Low	2	10.2919	-38.0997	Low	0	75.1311	26.0469	High	8	2.78243	2.96748	High	9
chr17	52	-5.79617	Low	0	-1.44885	Low	0	35.6891	-4.45775	Low	0	8.46696	-39.9247	Low	0	26.3333	-22.7509	Low	1	3.45229	3.63735	High	9
chr17	53	-4.33489	Low	0	-1.39451	Low	0	37.3166	-2.83025	Low	2	13.1623	-35.2293	Low	0	28.4333	-20.6509	Low	1	2.45478	2.63983	High	9
chr17	54	-3.35931	Low	0	-1.25344	Low	0	39.9047	-0.24215	Low	4	42.1481	-6.2435	Low	4	36.7117	-12.3726	Low	2	1.29162	1.47668	High	8
chr17	55	0.214999	High	5	-0.48199	Low	2	41.6342	1.48735	High	6	60.3712	11.9795	High	7	18.8177	-30.2665	Low	0	0.277729	0.462781	High	6
chr17	56	0.975106	High	6	-0.192428	Low	4	46.386	6.23915	High	8	67.6198	19.2282	High	8	53.1092	4.02498	High	5	0.272268	0.45732	High	6
chr17	57	3.31685	High	7	0.437334	High	6	44.2176	4.07075	High	7	59.6403	11.2487	High	6	43.5102	-5.57408	Low	3	0.163051	0.348103	High	6
chr17	58	0.809563	High	5	0.0420679	High	5	41.9344	1.78755	High	6	70.1631	21.7715	High	9	21.3241	-27.7602	Low	0	0.188535	0.373587	High	6
chr17	59	0.101126	High	5	0.132458	High	5	41.7669	1.62005	High	6	71.8069	23.4153	High	9	44.4701	-4.61411	Low	3	0.334158	0.519209	High	7
chr17	60	-2.2708	Low	1	-0.198776	Low	4	40.2778	0.13095	High	5	65.7822	17.3906	High	8	71.6483	22.5641	High	8	0.459757	0.644809	High	7
chr17	61	-0.258483	Low	4	0.516312	High	6	43.3896	3.24275	High	7	71.5489	23.1573	High	9	51.2618	2.17758	High	5	0.663628	0.84868	High	7
chr17	62	0.663753	High	5	1.00776	High	8	43.0519	2.90505	High	7	69.3684	20.9768	High	8	45.6267	-3.45757	Low	4	0.170333	0.355384	High	6
chr17	63	1.8186	High	6	0.716442	High	7	45.2295	5.08262	High	8	73.7161	25.3245	High	9	46.3041	-2.78014	Low	4	0.204918	0.38997	High	6
chr17	64	-0.611268	Low	4	-0.0378465	Low	4	42.8484	2.70155	High	7	44.7251	-3.66652	Low	4	35.6124	-13.4719	Low	2	0.0447333	0.229785	High	6
chr17	65	-0.761133	Low	3	-0.359945	Low	3	43.5708	3.42395	High	7	62.2568	13.8651	High	7	52.7371	3.65289	High	5	0.578075	0.763127	High	7
chr17	66	-0.538841	Low	4	-0.0915723	Low	4	43.4963	3.34945	High	7	68.6559	20.2643	High	8	26.6269	-22.4574	Low	1	0.363282	0.548334	High	7
chr17	67	-0.0403987	Low	4	-0.284447	Low	3	42.8117	2.66485	High	7	64.0803	15.6887	High	7	39.3471	-9.73713	Low	2	0.629043	0.814095	High	7
chr17	68	-2.55348	Low	1	-0.945291	Low	0	38.1409	-2.00595	Low	3	60.9762	12.5846	High	7	51.4043	2.32002	High	5	1.38992	1.57497	High	9
chr17	69	-4.712	Low	0	-1.36797	Low	0	37.216	-2.93085	Low	2	36.9965	-11.3951	Low	3	44.2466	-4.83766	Low	3	2.25455	2.4396	High	9
chr17	70	-5.63338	Low	0	-0.702604	Low	1	38.1175	-2.02935	Low	3	14.2717	-34.1199	Low	0	33.1111	-15.9731	Low	2	2.24727	2.43232	High	9
chr17	71	-4.63023	Low	0	-0.549784	Low	2	45.7578	5.61095	High	8	44.2147	-4.17686	Low	4	66.8798	17.7955	High	8	1.49185	1.67691	High	9
chr17	72	-3.3837	Low	0	-0.290622	Low	3	49.1702	9.02335	High	9	50.8276	2.43601	High	5	49.0689	-0.0153087	Low	4	0.707315	0.892366	High	7
chr17	73	1.81434	High	6	0.370296	High	6	51.4836	11.3368	High	9	55.8259	7.4343	High	6	51.1659	2.08162	High	5	0.439734	0.624786	High	7
chr17	74	4.22556	High	8	0.970389	High	8	51.2262	11.0793	High	9	79.2263	30.8347	High	9	41.4986	-7.58568	Low	3	0.212199	0.397251	High	6
chr17	75	6.50992	High	9	1.33601	High	8	50.4569	10.3101	High	9	74.1087	25.7171	High	9	51.4617	2.37742	High	5	0.137568	0.322619	High	6
chr17	76	4.73649	High	8	0.646008	High	7	49.9802	9.83335	High	9	63.8233	15.4316	High	7	65.7727	16.6885	High	8	0.00468722	0.189739	High	5
chr17	77	2.12048	High	7	0.0717888	High	5	50.861	10.7142	High	9	76.4699	28.0783	High	9	56.4225	7.33827	High	6	-0.208285	-0.0232334	Low	4
chr17	78	1.44287	High	6	0.635865	High	7	54.3474	14.2006	High	9	65.0672	16.6756	High	8	56.5777	7.49343	High	6	-0.36847	-0.183418	Low	3
chr17	79	3.33489	High	7	1.35325	High	8	51.04	10.8932	High	9	74.0963	25.7047	High	9	65.4001	16.3159	High	7	-0.332064	-0.147012	Low	4
chr17	80	8.50014	High	9	2.40577	High	9	58.2242	18.0773	High	9	78.6353	30.2437	High	9	55.036	5.95178	High	6	-0.284737	-0.0996851	Low	4
chr17	81	6.24557	High	9	2.60709	High	9	53.6318	13.4849	High	9	75.8829	27.4913	High	9	60.6258	11.5416	High	7	-1.457	-1.27194	Low	0
chr17	82	3.90191	High	8	NA	NA	NA	53.4194	13.2725	High	9	70.9946	22.603	High	9	58.6061	9.52189	High	6	-2.19603	-2.01098	Low	0
chr18	1	0.0496814	High	5	1.45073	High	9	42.298	2.15113	High	6	53.9001	5.50852	High	5	53.2964	4.21219	High	5	0.0387692	0.223821	High	6
chr18	2	0.926491	High	6	1.62619	High	9	36.5784	-3.56845	Low	1	35.1077	-13.2839	Low	3	68.2368	19.1526	High	8	-0.128142	0.0569103	High	5
chr18	3	3.17078	High	7	1.2442	High	8	39.0561	-1.09075	Low	3	60.6578	12.2662	High	7	60.3875	11.3032	High	7	-0.0386966	0.146355	High	5
chr18	4	3.20316	High	7	0.613663	High	7	41.6368	1.48995	High	6	74.1279	25.7362	High	9	32.9109	-16.1734	Low	2	0.237625	0.422676	High	6
chr18	5	1.17658	High	6	-0.300028	Low	3	37.6326	-2.51425	Low	2	28.9341	-19.4575	Low	2	78.1653	29.0811	High	9	0.878114	1.06317	High	8
chr18	6	-1.87911	Low	2	-0.67007	Low	1	39.887	-0.25985	Low	4	16.0953	-32.2963	Low	0	63.7068	14.6226	High	7	1.20076	1.38581	High	8
chr18	7	0.0115414	High	5	0.683573	High	7	39.8797	-0.26715	Low	4	34.5696	-13.822	Low	2	71.9295	22.8452	High	8	0.646516	0.831568	High	7
chr18	8	0.414819	High	5	1.78652	High	9	41.7807	1.63385	High	6	56.5811	8.18952	High	6	39.591	-9.49322	Low	3	0.0331789	0.218231	High	5
chr18	9	5.90668	High	9	3.58668	High	9	42.639	2.49215	High	6	59.1531	10.7614	High	6	46.5653	-2.51895	Low	4	-0.35974	-0.174688	Low	4
chr18	10	6.55149	High	9	2.43015	High	9	41.0755	0.92865	High	5	72.8139	24.4223	High	9	17.3565	-31.7277	Low	0	-0.396476	-0.211425	Low	3
chr18	11	6.29923	High	9	1.49788	High	9	42.6405	2.49365	High	6	54.5912	6.19963	High	6	66.9502	17.8659	High	8	-0.338976	-0.153924	Low	4
chr18	12	4.67633	High	8	0.321968	High	6	42.4006	2.25375	High	6	65.533	17.1413	High	8	60.623	11.5387	High	7	-0.455574	-0.270522	Low	3
chr18	13	6.16982	High	9	1.29854	High	8	43.7058	3.55895	High	7	73.4362	25.0445	High	9	45.7094	-3.3748	Low	4	-0.599325	-0.414273	Low	2
chr18	14	4.34795	High	8	1.18588	High	8	43.8687	3.72185	High	7	44.6815	-3.7101	Low	4	62.6191	13.5349	High	7	-0.484324	-0.299272	Low	3
chr18	15	-1.33819	Low	3	0.198647	High	5	40.8206	0.67375	High	5	25.9206	-22.471	Low	2	67.7767	18.6925	High	8	-0.739881	-0.554829	Low	2
chr18	16	-0.815378	Low	3	-1.03665	Low	0	37.2401	-2.90673	Low	2	7.4299	-40.9617	Low	0	71.8718	22.7876	High	8	-1.42989	-1.24483	Low	0
chr18	17	-0.929244	Low	3	-1.26892	Low	0	NA	NA	NA	NA	NA	NA	NA	NA	NA	NA	NA	NA	NA	NA	NA	NA
chr18	18	-3.60953	Low	0	-0.821404	Low	1	NA	NA	NA	NA	9.4743e-05	-48.3915	Low	0	NA	NA	NA	NA	NA	NA	NA	NA
chr18	19	0.166106	High	5	-0.0940162	Low	4	39.1402	-1.00669	Low	3	35.6899	-12.7017	Low	3	12.6639	-36.4204	Low	0	-1.73176	-1.54671	Low	0
chr18	20	2.60834	High	7	0.461679	High	6	42.1473	2.00045	High	6	69.4966	21.1049	High	8	36.8661	-12.2181	Low	2	-1.40752	-1.22247	Low	0
chr18	21	5.84901	High	9	0.956838	High	8	41.6862	1.53935	High	6	70.7561	22.3645	High	9	32.97	-16.1143	Low	2	-0.858076	-0.673025	Low	1
chr18	22	4.24681	High	8	0.416492	High	6	42.3711	2.22425	High	6	73.5556	25.164	High	9	18.6521	-30.4321	Low	0	-0.409254	-0.224202	Low	3
chr18	23	3.64161	High	8	0.162869	High	5	40.2284	0.08155	High	5	39.8132	-8.57839	Low	3	49.3959	0.31168	High	5	0.0699152	0.254967	High	6
chr18	24	-0.381816	Low	4	-0.591918	Low	2	39.0148	-1.13205	Low	3	32.8951	-15.4965	Low	2	17.4	-31.6842	Low	0	0.617766	0.802818	High	7
chr18	25	-2.39444	Low	1	-0.692472	Low	1	39.6509	-0.49595	Low	4	31.3802	-17.0114	Low	2	46.8904	-2.19383	Low	4	1.1145	1.29956	High	8
chr18	26	-4.19013	Low	0	-0.913843	Low	0	37.2728	-2.87405	Low	2	23.6276	-24.7641	Low	1	69.6377	20.5534	High	8	1.69111	1.87616	High	9
chr18	27	-2.18461	Low	2	-1.10159	Low	0	35.2471	-4.89975	Low	0	25.6216	-22.77	Low	2	53	3.91576	High	5	1.94507	2.13012	High	9
chr18	28	-4.81574	Low	0	-0.787282	Low	1	34.6257	-5.52115	Low	0	21.1801	-27.2115	Low	1	60.6061	11.5218	High	7	1.22631	1.41136	High	8
chr18	29	-1.2784	Low	3	0.354849	High	6	36.1763	-3.97055	Low	1	31.5423	-16.8493	Low	2	62.7803	13.6961	High	7	0.167346	0.352398	High	6
chr18	30	-0.304727	Low	4	0.499145	High	6	40.307	0.16015	High	5	56.83	8.43834	High	6	19.5635	-29.5207	Low	0	-0.129739	0.0553131	High	5
chr18	31	-0.00559323	Low	4	0.14937	High	5	36.8097	-3.33715	Low	1	20.8732	-27.5184	Low	1	19.6014	-29.4828	Low	0	0.0555401	0.240592	High	6
chr18	32	-0.242574	Low	4	-0.503975	Low	2	35.8633	-4.28355	Low	1	19.4269	-28.9647	Low	1	81.6031	32.5189	High	9	0.199291	0.384343	High	6
chr18	33	3.38409	High	7	0.831116	High	7	38.6813	-1.46555	Low	3	63.8145	15.4229	High	7	56.2467	7.16243	High	6	-0.38849	-0.203438	Low	3
chr18	34	4.34047	High	8	1.42898	High	8	41.4703	1.32345	High	6	62.8261	14.4345	High	7	26.5643	-22.52	Low	1	-0.893216	-0.708164	Low	1
chr18	35	1.18289	High	6	0.911995	High	8	42.3401	2.19325	High	6	46.3134	-2.07825	Low	4	49.8404	0.756187	High	5	-0.225573	-0.0405208	Low	4
chr18	36	-3.34577	Low	0	-0.233291	Low	3	41.2451	1.09825	High	5	31.9275	-16.4641	Low	2	59.7039	10.6197	High	7	0.782281	0.967332	High	8
chr18	37	-3.72769	Low	0	-0.630328	Low	2	36.7924	-3.35445	Low	1	27.1555	-21.2361	Low	2	71.88	22.7958	High	8	1.51541	1.70046	High	9
chr18	38	-3.91181	Low	0	-0.668446	Low	1	36.7286	-3.41825	Low	1	41.4978	-6.89381	Low	3	95.6	46.5158	High	9	1.49944	1.68449	High	9
chr18	39	-4.17901	Low	0	-0.698919	Low	1	35.5948	-4.55205	Low	0	44.2344	-4.1572	Low	4	89.2	40.1158	High	9	1.08096	1.26601	High	8
chr18	40	-4.02247	Low	0	-0.929772	Low	0	37.8008	-2.34605	Low	2	37.5074	-10.8842	Low	3	79.6111	30.5269	High	9	1.6352	1.82025	High	9
chr18	41	-3.45086	Low	0	-0.932752	Low	0	36.363	-3.78385	Low	1	12.4322	-35.9594	Low	0	48.7586	-0.325618	Low	4	1.5809	1.76595	High	9
chr18	42	-2.93618	Low	1	-0.833924	Low	1	36.1448	-4.00205	Low	1	21.2453	-27.1463	Low	1	39.7222	-9.36202	Low	3	1.33013	1.51518	High	8
chr18	43	2.37369	High	7	0.223038	High	6	40.478	0.33115	High	5	46.6845	-1.70714	Low	4	38.0383	-11.046	Low	2	-0.0850163	0.100036	High	5
chr18	44	3.37069	High	7	0.795818	High	7	44.0257	3.87885	High	7	67.0559	18.6643	High	8	41.1225	-7.96171	Low	3	-0.885229	-0.700178	Low	1
chr18	45	3.98463	High	8	1.44704	High	9	43.5267	3.37985	High	7	54.5429	6.15126	High	6	61.6759	12.5916	High	7	-1.26537	-1.08032	Low	0
chr18	46	5.15114	High	8	1.53317	High	9	44.5965	4.44965	High	8	65.0597	16.6681	High	8	28.0477	-21.0365	Low	1	-1.25259	-1.06754	Low	0
chr18	47	6.57862	High	9	2.34048	High	9	44.7377	4.59085	High	8	69.9542	21.5625	High	8	43.9441	-5.14017	Low	3	-1.37877	-1.19372	Low	0
chr18	48	7.32957	High	9	1.70987	High	9	44.0516	3.90475	High	7	52.5607	4.16908	High	5	51.9721	2.88788	High	5	-1.34683	-1.16178	Low	0
chr18	49	0.929002	High	6	0.559953	High	7	42.284	2.13715	High	6	53.8078	5.4162	High	5	35.1196	-13.9646	Low	2	-0.236753	-0.0517014	Low	4
chr18	50	-2.06709	Low	2	-0.806385	Low	1	38.7641	-1.38275	Low	3	14.1819	-34.2098	Low	0	42.9459	-6.13829	Low	3	1.01867	1.20372	High	8
chr18	51	-3.503	Low	0	-0.802562	Low	1	36.7778	-3.36905	Low	1	8.83006	-39.5616	Low	0	21.0606	-28.0236	Low	0	1.25187	1.43692	High	8
chr18	52	-2.43027	Low	1	-0.390793	Low	3	37.978	-2.16885	Low	2	37.0664	-11.3252	Low	3	17.8553	-31.2289	Low	0	0.10186	0.286912	High	6
chr18	53	0.187124	High	5	0.070178	High	5	38.2737	-1.87316	Low	3	50.0003	1.60872	High	5	21.8361	-27.2482	Low	0	-0.64245	-0.457398	Low	2
chr18	54	0.247558	High	5	-0.0366746	Low	4	38.5349	-1.61195	Low	3	18.0423	-30.3493	Low	1	77.0965	28.0123	High	9	-0.685575	-0.500524	Low	2
chr18	55	3.96588	High	8	0.989932	High	8	39.5998	-0.54705	Low	4	45.8148	-2.57682	Low	4	47.0738	-2.01047	Low	4	-0.489116	-0.304064	Low	3
chr18	56	5.91823	High	9	1.42836	High	8	43.0366	2.88975	High	7	67.8403	19.4487	High	8	37.6407	-11.4436	Low	2	-0.957105	-0.772053	Low	1
chr18	57	6.22597	High	9	1.31533	High	8	43.5649	3.41805	High	7	61.4908	13.0992	High	7	50.7277	1.64345	High	5	-0.934744	-0.749692	Low	1
chr18	58	1.36463	High	6	-0.121619	Low	4	40.5403	0.39345	High	5	54.4279	6.03631	High	6	54.8949	5.81069	High	6	-0.586547	-0.401495	Low	2
chr18	59	-0.532272	Low	4	-0.347258	Low	3	36.2059	-3.94095	Low	1	29.0334	-19.3582	Low	2	66.9615	17.8773	High	8	-0.519463	-0.334411	Low	3
chr18	60	2.46926	High	7	0.317821	High	6	39.1787	-0.96815	Low	4	35.6455	-12.7462	Low	3	57.6863	8.60204	High	6	-0.727103	-0.542052	Low	2
chr18	61	4.65812	High	8	0.744997	High	7	42.2334	2.08655	High	6	66.9135	18.5219	High	8	35.5732	-13.5111	Low	2	-1.03856	-0.853512	Low	0
chr18	62	2.08026	High	7	0.10723	High	5	39.0176	-1.12925	Low	3	63.6853	15.2937	High	7	34.9106	-14.1736	Low	2	-0.161683	0.0233685	High	5
chr18	63	-2.92923	Low	1	-0.777887	Low	1	35.5338	-4.61305	Low	0	29.4143	-18.9773	Low	2	54.6667	5.58243	High	6	0.782281	0.967332	High	8
chr18	64	-4.95414	Low	0	-1.09578	Low	0	34.7594	-5.38745	Low	0	47.084	-1.30761	Low	4	95.3699	46.2856	High	9	1.33333	1.51838	High	8
chr18	65	-3.01258	Low	1	-1.1266	Low	0	34.2626	-5.88425	Low	0	41.9139	-6.47767	Low	4	92	42.9158	High	9	1.19596	1.38102	High	8
chr18	66	-3.68735	Low	0	-0.553994	Low	2	35.0764	-5.07045	Low	0	51.9207	3.52909	High	5	32.22	-16.8642	Low	1	0.90367	1.08872	High	8
chr18	67	-1.04032	Low	3	-0.344123	Low	3	35.4953	-4.65155	Low	0	38.9699	-9.4217	Low	3	19.8485	-29.2358	Low	0	0.708808	0.89386	High	7
chr18	68	-1.23942	Low	3	-0.325033	Low	3	37.3935	-2.75335	Low	2	46.1535	-2.23815	Low	4	53.2948	4.21058	High	5	0.633738	0.81879	High	7
chr18	69	-1.97701	Low	2	-0.878861	Low	1	38.0395	-2.10735	Low	2	38.5439	-9.8477	Low	3	74.6849	25.6007	High	8	1.08575	1.27081	High	8
chr18	70	-4.55131	Low	0	-1.1417	Low	0	35.0278	-5.11905	Low	0	21.534	-26.8576	Low	1	64.4615	15.3773	High	7	1.34291	1.52796	High	8
chr18	71	-3.37867	Low	0	-0.883082	Low	1	36.9078	-3.23905	Low	1	31.4387	-16.9529	Low	2	89.4803	40.3961	High	9	1.0027	1.18775	High	8
chr18	72	0.688135	High	5	-0.0356541	Low	4	39.8004	-0.34645	Low	4	40.5458	-7.8458	Low	3	66.9434	17.8592	High	8	-0.263906	-0.0788544	Low	4
chr18	73	0.647452	High	5	-0.0828621	Low	4	41.9582	1.81132	High	6	39.0288	-9.36278	Low	3	45.5257	-3.5585	Low	4	-0.444393	-0.259342	Low	3
chr18	74	4.23861	High	8	0.289002	High	6	41.2711	1.12425	High	5	19.681	-28.7107	Low	1	58.1681	9.08388	High	6	-0.634464	-0.449412	Low	2
chr18	75	0.0079132	High	5	-0.565288	Low	2	45.0634	4.91655	High	8	46.841	-1.55061	Low	4	60.5657	11.4815	High	7	0.213666	0.398718	High	6
chr18	76	0.984671	High	6	-0.419598	Low	2	41.2433	1.09641	High	5	20.4133	-27.9783	Low	1	38.0199	-11.0644	Low	2	-0.0818218	0.10323	High	5
chr18	77	1.7664	High	6	-0.106232	Low	4	45.5808	5.43395	High	8	24.8281	-23.5636	Low	1	57.3571	8.27281	High	6	-0.345365	-0.160313	Low	4
chr18	78	1.89799	High	6	0.458762	High	6	49.9662	9.81935	High	9	50.6002	2.2086	High	5	67.5234	18.4392	High	8	-2.13746	-1.95241	Low	0
chr18	79	3.58332	High	8	NA	NA	NA	50.341	10.1942	High	9	47.7379	-0.653693	Low	4	46.225	-2.85924	Low	4	-3.00635	-2.8213	Low	0
chr19	1	7.92755	High	9	1.3992	High	8	54.6053	14.4585	High	9	67.712	19.3204	High	8	61.8821	12.7979	High	7	-1.38568	-1.20063	Low	0
chr19	2	7.0861	High	9	1.07831	High	8	59.1154	18.9686	High	9	78.6325	30.2409	High	9	57.2478	8.16354	High	6	-1.1986	-1.01355	Low	0
chr19	3	7.51853	High	9	1.32119	High	8	54.5939	14.4471	High	9	74.8525	26.4608	High	9	60.9546	11.8704	High	7	-0.651359	-0.466307	Low	2
chr19	4	5.44742	High	9	0.77663	High	7	55.5435	15.3966	High	9	77.4144	29.0228	High	9	64.3367	15.2525	High	7	-0.860075	-0.675023	Low	1
chr19	5	4.41497	High	8	0.834586	High	7	54.1033	13.9565	High	9	77.2377	28.8461	High	9	60.9488	11.8646	High	7	-0.992431	-0.807379	Low	1
chr19	6	2.59678	High	7	0.565877	High	7	53.1106	12.9637	High	9	73.398	25.0064	High	9	67.7767	18.6925	High	8	-1.00261	-0.817561	Low	1
chr19	7	1.37518	High	6	0.411783	High	6	49.0239	8.87705	High	9	71.8114	23.4198	High	9	64.4436	15.3593	High	7	-1.15788	-0.972825	Low	0
chr19	8	0.496762	High	5	0.0932742	High	5	50.7438	10.5969	High	9	66.912	18.5204	High	8	55.6184	6.53412	High	6	-1.27242	-1.08736	Low	0
chr19	9	0.944535	High	6	0.145674	High	5	50.3909	10.244	High	9	69.434	21.0424	High	8	55.5862	6.50193	High	6	-0.997522	-0.81247	Low	1
chr19	10	2.03356	High	6	0.729686	High	7	44.9572	4.81035	High	8	60.2184	11.8268	High	7	40.1543	-8.92997	Low	3	-0.544456	-0.359404	Low	3
chr19	11	3.25163	High	7	1.29257	High	8	52.1683	12.0214	High	9	76.4027	28.0111	High	9	49.1528	0.068539	High	5	0.0969633	0.282015	High	6
chr19	12	4.16138	High	8	1.32661	High	8	49.9286	9.78175	High	9	70.5897	22.1981	High	9	59.5595	10.4752	High	7	0.0180586	0.20311	High	5
chr19	13	3.5069	High	8	0.772766	High	7	46.7575	6.61065	High	8	50.526	2.13442	High	5	47.4757	-1.60857	Low	4	0.127507	0.312559	High	6
chr19	14	3.25707	High	7	0.278897	High	6	50.4187	10.2719	High	9	69.839	21.4473	High	8	51.3688	2.28454	High	5	-0.407009	-0.221957	Low	3
chr19	15	2.21488	High	7	0.368464	High	6	50.2549	10.1081	High	9	71.9411	23.5495	High	9	50.4168	1.33257	High	5	-0.480823	-0.295771	Low	3
chr19	16	1.71472	High	6	0.465057	High	6	47.8502	7.70335	High	9	62.1322	13.7406	High	7	56.0474	6.96314	High	6	-0.905891	-0.720839	Low	1
chr19	17	1.09469	High	6	0.721428	High	7	49.9133	9.76645	High	9	73.2199	24.8283	High	9	54.131	5.04679	High	6	-0.587726	-0.402674	Low	2
chr19	18	2.97247	High	7	0.459499	High	6	52.4378	12.291	High	9	73.7818	25.3902	High	9	56.1243	7.04008	High	6	-0.760808	-0.575756	Low	1
chr19	19	3.19689	High	7	0.65542	High	7	54.4154	14.2685	High	9	77.5232	29.1316	High	9	55.9111	6.82686	High	6	-0.529184	-0.344132	Low	3
chr19	20	1.6422	High	6	0.652893	High	7	50.7766	10.6297	High	9	72.3585	23.9669	High	9	57.6558	8.57152	High	6	-0.0404837	0.144568	High	5
chr19	21	-1.69794	Low	2	0.404927	High	6	40.6026	0.455782	High	5	21.8257	-26.5659	Low	1	50	0.915761	High	5	0.399856	0.584908	High	7
chr19	22	-4.28564	Low	0	-0.445165	Low	2	40.9462	0.79935	High	5	28.8758	-19.5159	Low	2	63.2622	14.178	High	7	1.25254	1.43759	High	8
chr19	23	-4.37986	Low	0	-0.651737	Low	1	41.2984	1.15155	High	5	9.69349	-38.6981	Low	0	64.6235	15.5392	High	7	1.40271	1.58776	High	9
chr19	24	-4.92825	Low	0	-0.710773	Low	1	41.3637	1.21685	High	6	16.6626	-31.729	Low	1	67.951	18.8667	High	8	0.662023	0.847075	High	7
chr19	25	-5.18742	Low	0	-0.912485	Low	0	39.867	-0.279886	Low	4	13.0663	-35.3253	Low	0	55.1471	6.06282	High	6	-1.53713	-1.35208	Low	0
chr19	26	-4.40928	Low	0	-1.65141	Low	0	NA	NA	NA	NA	NA	NA	NA	NA	NA	NA	NA	NA	NA	NA	NA	NA
chr19	27	-3.94723	Low	0	-2.07595	Low	0	NA	NA	NA	NA	NA	NA	NA	NA	NA	NA	NA	NA	NA	NA	NA	NA
chr19	28	-5.60469	Low	0	-1.99116	Low	0	36.5356	-3.6113	Low	1	7.65305	-40.7386	Low	0	NA	NA	NA	NA	-0.753172	-0.56812	Low	2
chr19	29	-5.51739	Low	0	-1.95315	Low	0	41.9065	1.75965	High	6	16.3885	-32.0031	Low	1	49.3295	0.245307	High	5	1.27035	1.45541	High	8
chr19	30	-4.5265	Low	0	-1.75251	Low	0	44.6625	4.51565	High	8	16.386	-32.0056	Low	1	46.4298	-2.65441	Low	4	2.99353	3.17858	High	9
chr19	31	-4.42559	Low	0	-1.78564	Low	0	47.2675	7.12065	High	9	34.8954	-13.4962	Low	3	46.1354	-2.9488	Low	4	2.64737	2.83242	High	9
chr19	32	-3.89545	Low	0	-1.67563	Low	0	44.2931	4.14625	High	7	16.8627	-31.5289	Low	1	51.1706	2.0864	High	5	2.0874	2.27245	High	9
chr19	33	-3.61132	Low	0	-1.42481	Low	0	42.8809	2.73405	High	7	32.9886	-15.403	Low	2	25.7314	-23.3529	Low	1	1.63179	1.81684	High	9
chr19	34	-2.78842	Low	1	-0.763745	Low	1	48.4325	8.28565	High	9	66.6212	18.2296	High	8	57.9113	8.82705	High	6	0.522031	0.707083	High	7
chr19	35	-1.71088	Low	2	-0.355631	Low	3	46.8027	6.65585	High	8	60.4249	12.0333	High	7	44.7678	-4.31644	Low	4	-0.37901	-0.193959	Low	3
chr19	36	0.132039	High	5	0.1443	High	5	46.8769	6.73005	High	8	60.3535	11.9619	High	7	49.0202	-0.0640076	Low	4	-0.165204	0.0198478	High	5
chr19	37	2.79113	High	7	0.236965	High	6	50.5316	10.3848	High	9	63.8644	15.4728	High	7	50.9294	1.84514	High	5	0.186049	0.371101	High	6
chr19	38	3.34691	High	7	0.767626	High	7	42.2828	2.13595	High	6	29.9883	-18.4033	Low	2	62.6011	13.5169	High	7	0.402401	0.587453	High	7
chr19	39	3.40797	High	8	1.59754	High	9	47.7133	7.56645	High	9	59.9489	11.5573	High	6	60.9759	11.8916	High	7	0.488942	0.673994	High	7
chr19	40	1.33982	High	6	1.46988	High	9	51.2968	11.15	High	9	70.0743	21.6827	High	9	60.2007	11.1164	High	7	0.183504	0.368556	High	6
chr19	41	1.92629	High	6	1.24447	High	8	46.408	6.26115	High	8	66.7268	18.3352	High	8	50.1359	1.05167	High	5	-0.0175758	0.167476	High	5
chr19	42	0.876606	High	5	0.0947743	High	5	49.471	9.32415	High	9	74.2235	25.8319	High	9	45.4746	-3.60962	Low	4	-0.0175758	0.167476	High	5
chr19	43	-0.923715	Low	3	-0.307567	Low	3	50.431	10.2842	High	9	68.5539	20.1623	High	8	46.0856	-2.99866	Low	4	0.0766008	0.261653	High	6
chr19	44	0.11846	High	5	-0.478577	Low	2	44.0531	3.90625	High	7	68.8761	20.4845	High	8	61.5595	12.4753	High	7	-0.0659368	0.119115	High	5
chr19	45	0.747403	High	5	0.0885372	High	5	43.4215	3.27465	High	7	66.8388	18.4472	High	8	40.6419	-8.44236	Low	3	-0.160113	0.0249385	High	5
chr19	46	3.33627	High	7	0.662561	High	7	51.852	11.7051	High	9	76.4185	28.0269	High	9	50.8144	1.73013	High	5	0.0256945	0.210746	High	5
chr19	47	2.96758	High	7	1.07442	High	8	49.7106	9.56375	High	9	73.1685	24.7769	High	9	59.8215	10.7373	High	7	0.39731	0.582362	High	7
chr19	48	2.58271	High	7	0.604279	High	7	50.6078	10.461	High	9	76.2875	27.8959	High	9	53.1943	4.11004	High	5	0.275135	0.460187	High	6
chr19	49	2.68683	High	7	1.40571	High	8	49.5049	9.35805	High	9	71.4211	23.0295	High	9	59.2851	10.2009	High	7	0.186049	0.371101	High	6
chr19	50	1.96026	High	6	1.82915	High	9	52.2982	12.1514	High	9	75.6695	27.2779	High	9	56.8452	7.76099	High	6	-0.0277571	0.157295	High	5
chr19	51	0.33579	High	5	1.12104	High	8	52.3703	12.2234	High	9	70.4899	22.0983	High	9	61.6805	12.5962	High	7	0.107145	0.292196	High	6
chr19	52	1.14641	High	6	0.438187	High	6	50.2625	10.1157	High	9	51.6837	3.29206	High	5	55.3818	6.29758	High	6	0.211502	0.396554	High	6
chr19	53	0.881086	High	5	0.138855	High	5	43.6981	3.55125	High	7	42.1205	-6.27108	Low	4	52.6231	3.5389	High	5	0.471125	0.656176	High	7
chr19	54	1.49266	High	6	0.824938	High	7	44.8139	4.66705	High	8	41.5409	-6.85074	Low	3	53.3046	4.2204	High	5	0.7562	0.941252	High	8
chr19	55	-0.480581	Low	4	0.511462	High	6	49.7341	9.58725	High	9	61.3677	12.9761	High	7	50.1241	1.03986	High	5	0.641661	0.826712	High	7
chr19	56	-0.514671	Low	4	-0.132497	Low	4	50.5567	10.4099	High	9	63.7247	15.3331	High	7	55.8768	6.7926	High	6	0.47876	0.663812	High	7
chr19	57	-0.157584	Low	4	-0.497019	Low	2	47.1478	7.00095	High	9	59.9389	11.5473	High	6	56.8333	7.74909	High	6	0.422764	0.607815	High	7
chr19	58	2.5198	High	7	0.328015	High	6	44.0608	3.91395	High	7	41.8753	-6.51633	Low	4	63.7202	14.6359	High	7	0.542393	0.727445	High	7
chr19	59	0.805289	High	5	0.724959	High	7	47.4681	7.32125	High	9	58.2959	9.90429	High	6	54.4823	5.39805	High	6	-1.45568	-1.27063	Low	0
chr19	60	1.54207	High	6	NA	NA	NA	51.9315	11.7846	High	9	77.5384	29.1468	High	9	39.9936	-9.09068	Low	3	-2.61125	-2.4262	Low	0
chr20	1	3.07033	High	7	0.152889	High	5	46.3688	6.22198	High	8	62.1582	13.7666	High	7	39.396	-9.68826	Low	3	-1.38829	-1.20324	Low	0
chr20	2	3.52803	High	8	0.172679	High	5	44.7292	4.58235	High	8	51.4065	3.01484	High	5	41.8058	-7.27844	Low	3	-1.32885	-1.1438	Low	0
chr20	3	6.46219	High	9	0.848089	High	7	44.9971	4.85025	High	8	56.3917	8.00005	High	6	49.8239	0.739705	High	5	-1.17432	-0.98927	Low	0
chr20	4	6.00964	High	9	0.668483	High	7	46.8252	6.67835	High	8	70.5809	22.1893	High	9	50.5856	1.50139	High	5	-0.872391	-0.687339	Low	1
chr20	5	4.99911	High	8	0.587815	High	7	44.5183	4.37145	High	8	62.7204	14.3288	High	7	48.425	-0.659274	Low	4	-0.710728	-0.525676	Low	2
chr20	6	-0.640922	Low	4	-0.367773	Low	3	43.2501	3.10325	High	7	68.7667	20.3751	High	8	32.3297	-16.7546	Low	1	-0.0902245	0.0948274	High	5
chr20	7	-2.16011	Low	2	-0.712981	Low	1	39.4276	-0.71925	Low	4	55.2183	6.82672	High	6	27.1115	-21.9728	Low	1	0.763264	0.948316	High	8
chr20	8	-2.53956	Low	1	-0.602474	Low	2	36.9905	-3.15635	Low	1	23.8134	-24.5782	Low	1	52.6562	3.57201	High	5	1.23875	1.4238	High	8
chr20	9	-2.0769	Low	2	-0.751634	Low	1	38.1361	-2.01075	Low	3	13.6392	-34.7524	Low	0	50.33	1.24576	High	5	1.02002	1.20508	High	8
chr20	10	0.397064	High	5	-0.371719	Low	3	39.1977	-0.94915	Low	4	25.518	-22.8736	Low	2	66.3014	17.2172	High	8	0.0904584	0.27551	High	6
chr20	11	-0.564675	Low	4	-0.858552	Low	1	40.4073	0.26045	High	5	61.3792	12.9876	High	7	26.2518	-22.8324	Low	1	-0.266153	-0.0811007	Low	4
chr20	12	-1.56601	Low	2	-0.875051	Low	1	38.4549	-1.69195	Low	3	60.5136	12.122	High	7	34.4522	-14.6321	Low	2	-0.144905	0.040147	High	5
chr20	13	-2.64395	Low	1	-0.853953	Low	1	38.7162	-1.43065	Low	3	43.3809	-5.01069	Low	4	67.1333	18.0491	High	8	-0.0664505	0.118601	High	5
chr20	14	-3.55803	Low	0	-0.709715	Low	1	39.7348	-0.41205	Low	4	52.2748	3.8832	High	5	49.684	0.599744	High	5	-0.154414	0.0306374	High	5
chr20	15	-3.56549	Low	0	-0.505892	Low	2	37.2494	-2.89745	Low	2	52.6239	4.23233	High	5	96.1765	47.0922	High	9	-0.230491	-0.0454396	Low	4
chr20	16	-4.8369	Low	0	-0.71712	Low	1	38.5712	-1.57565	Low	3	39.8221	-8.56955	Low	3	72.3158	23.2316	High	8	0.0429102	0.227962	High	6
chr20	17	-1.18084	Low	3	-0.27931	Low	3	40.6697	0.52285	High	5	37.0992	-11.2925	Low	3	31.9552	-17.129	Low	1	0.332954	0.518006	High	7
chr20	18	1.07309	High	6	-0.15894	Low	4	43.8261	3.67925	High	7	54.5645	6.17288	High	6	38.8309	-10.2533	Low	2	-0.249511	-0.0644588	Low	4
chr20	19	2.5455	High	7	0.150369	High	5	42.6173	2.47045	High	6	53.9271	5.53547	High	5	40.3318	-8.75247	Low	3	-0.468232	-0.28318	Low	3
chr20	20	0.492892	High	5	0.33745	High	6	43.3826	3.23575	High	7	29.8313	-18.5604	Low	2	54.3212	5.23699	High	6	-0.244756	-0.059704	Low	4
chr20	21	-0.315067	Low	4	0.281013	High	6	41.7909	1.64405	High	6	54.3426	5.95099	High	6	68.0554	18.9712	High	8	0.387634	0.572686	High	7
chr20	22	-1.61577	Low	2	-0.24756	Low	3	41.394	1.24715	High	6	36.3207	-12.0709	Low	3	66.903	17.8188	High	8	0.775151	0.960203	High	8
chr20	23	-2.10462	Low	2	-0.896689	Low	1	41.3739	1.22705	High	6	29.798	-18.5937	Low	2	63.5524	14.4681	High	7	0.344841	0.529893	High	7
chr20	24	-3.33635	Low	0	-1.08023	Low	0	45.0935	4.94665	High	8	31.7405	-16.6511	Low	2	42.7188	-6.36549	Low	3	0.394766	0.579818	High	7
chr20	25	-1.40166	Low	3	-0.315342	Low	3	45.2166	5.06975	High	8	22.4809	-25.9108	Low	1	40.6482	-8.436	Low	3	-0.363626	-0.178574	Low	4
chr20	26	-2.31369	Low	1	0.372972	High	6	45.3067	5.15985	High	8	59.7683	11.3767	High	6	46.9286	-2.15567	Low	4	-2.01355	-1.82849	Low	0
chr20	27	-2.91598	Low	1	0.219166	High	6	39.276	-0.87087	Low	4	9.92492	-38.4667	Low	0	68.0473	18.9631	High	8	-3.31874	-3.13369	Low	0
chr20	28	-5.63451	Low	0	-0.56333	Low	2	NA	NA	NA	NA	5.64e-07	-48.3916	Low	0	NA	NA	NA	NA	NA	NA	NA	NA
chr20	29	-3.61409	Low	0	-1.35167	Low	0	NA	NA	NA	NA	NA	NA	NA	NA	NA	NA	NA	NA	NA	NA	NA	NA
chr20	30	-0.575359	Low	4	-0.14327	Low	4	40.1713	0.024408	High	5	14.1291	-34.2626	Low	0	71.6377	22.5534	High	8	-2.73866	-2.5536	Low	0
chr20	31	1.90372	High	6	0.451592	High	6	47.2358	7.08895	High	9	71.3141	22.9225	High	9	39.6536	-9.43059	Low	3	-1.16006	-0.975005	Low	0
chr20	32	6.90136	High	9	1.5354	High	9	49.3287	9.18185	High	9	64.8884	16.4968	High	8	44.1469	-4.93732	Low	3	0.0857035	0.270755	High	6
chr20	33	5.64134	High	9	1.71917	High	9	46.2952	6.14835	High	8	73.0061	24.6144	High	9	28.9784	-20.1058	Low	1	0.0334006	0.218453	High	5
chr20	34	7.23658	High	9	3.38197	High	9	44.8745	4.72765	High	8	74.7595	26.3678	High	9	47.1483	-1.9359	Low	4	0.187932	0.372984	High	6
chr20	35	6.6005	High	9	3.31909	High	9	46.9172	6.77031	High	8	73.9832	25.5916	High	9	44.0549	-5.02938	Low	3	-0.135395	0.0496567	High	5
chr20	36	4.71799	High	8	3.04453	High	9	47.6255	7.47865	High	9	71.2776	22.886	High	9	42.7392	-6.34507	Low	3	-0.475364	-0.290312	Low	3
chr20	37	3.2463	High	7	1.31029	High	8	46.8474	6.70055	High	8	64.5321	16.1405	High	7	53.5798	4.49559	High	5	-0.316078	-0.131026	Low	4
chr20	38	-0.691828	Low	4	0.194787	High	5	45.1018	4.95495	High	8	54.0432	5.65159	High	5	44.5233	-4.56093	Low	3	0.577827	0.762879	High	7
chr20	39	0.719729	High	5	-0.325656	Low	3	39.5978	-0.54905	Low	4	15.652	-32.7396	Low	0	31.8421	-17.2421	Low	1	0.789416	0.974468	High	8
chr20	40	-0.625497	Low	4	-0.401797	Low	3	44.3445	4.19765	High	7	55.9891	7.59751	High	6	42.2687	-6.81554	Low	3	1.2221	1.40716	High	8
chr20	41	-1.11275	Low	3	-0.387336	Low	3	42.5269	2.38005	High	6	34.1116	-14.2801	Low	2	26.2865	-22.7977	Low	1	1.35286	1.53791	High	8
chr20	42	-2.8894	Low	1	-0.39661	Low	3	42.7482	2.60135	High	7	19.1739	-29.2177	Low	1	53.2314	4.1472	High	5	1.37901	1.56406	High	9
chr20	43	0.236789	High	5	0.273249	High	6	46.4975	6.35065	High	8	65.0174	16.6258	High	8	48.314	-0.770236	Low	4	0.779906	0.964958	High	8
chr20	44	4.4971	High	8	0.940004	High	8	44.9177	4.77085	High	8	73.7804	25.3888	High	9	43.349	-5.73526	Low	3	-0.168679	0.016373	High	5
chr20	45	5.78773	High	9	1.18544	High	8	47.037	6.89015	High	8	65.7283	17.3367	High	8	51.0414	1.95713	High	5	-0.14015	0.0449018	High	5
chr20	46	3.00211	High	7	0.612578	High	7	44.9782	4.83135	High	8	49.3419	0.950272	High	5	47.2007	-1.88352	Low	4	-0.028412	0.15664	High	5
chr20	47	1.83705	High	6	0.947701	High	8	46.7196	6.57275	High	8	49.1857	0.794073	High	5	54.3611	5.27682	High	6	-0.218604	-0.0335526	Low	4
chr20	48	4.29871	High	8	0.864851	High	7	46.9818	6.83495	High	8	67.9186	19.5269	High	8	34.4601	-14.6241	Low	2	-0.351739	-0.166687	Low	4
chr20	49	5.50134	High	9	1.08328	High	8	48.4521	8.30525	High	9	75.374	26.9824	High	9	34.459	-14.6253	Low	2	-0.430194	-0.245142	Low	3
chr20	50	3.89688	High	8	0.533041	High	7	47.0655	6.91865	High	9	63.9459	15.5543	High	7	54.5476	5.46333	High	6	-0.311323	-0.126271	Low	4
chr20	51	-0.853126	Low	3	0.139992	High	5	45.0211	4.87425	High	8	58.3841	9.99248	High	6	60.7368	11.6525	High	7	0.149894	0.334945	High	6
chr20	52	-0.602164	Low	4	0.0054878	High	5	40.8077	0.66085	High	5	23.8815	-24.5101	Low	1	53.3267	4.24249	High	5	0.30918	0.494232	High	6
chr20	53	-1.84592	Low	2	-0.467834	Low	2	42.3049	2.15805	High	6	52.2871	3.89552	High	5	47.5153	-1.56898	Low	4	1.56207	1.74712	High	9
chr20	54	-2.03662	Low	2	-0.731039	Low	1	38.3236	-1.82325	Low	3	16.7143	-31.6773	Low	1	70.15	21.0658	High	8	1.97812	2.16317	High	9
chr20	55	-2.94539	Low	1	-1.13983	Low	0	40.0084	-0.13845	Low	4	19.7148	-28.6768	Low	1	49.4121	0.327822	High	5	1.7594	1.94445	High	9
chr20	56	-2.01156	Low	2	-0.693541	Low	1	47.9298	7.78295	High	9	52.1464	3.75475	High	5	60.4377	11.3534	High	7	0.727603	0.912655	High	7
chr20	57	0.558742	High	5	0.0807269	High	5	47.4881	7.34125	High	9	46.7435	-1.64814	Low	4	40.9627	-8.12149	Low	3	0.0429102	0.227962	High	6
chr20	58	-0.97786	Low	3	0.11851	High	5	46.6271	6.48025	High	8	51.2266	2.83502	High	5	48.4324	-0.651823	Low	4	0.337709	0.522761	High	7
chr20	59	-2.31871	Low	1	-0.341338	Low	3	44.2351	4.08825	High	7	24.922	-23.4696	Low	1	44.8974	-4.1868	Low	4	1.37901	1.56406	High	9
chr20	60	-1.80504	Low	2	-0.154921	Low	4	44.9386	4.79175	High	8	13.1308	-35.2608	Low	0	47.6504	-1.43383	Low	4	1.30769	1.49274	High	8
chr20	61	2.03031	High	6	0.162183	High	5	53.8784	13.7316	High	9	53.0514	4.65979	High	5	46.4972	-2.58706	Low	4	0.594469	0.77952	High	7
chr20	62	7.18443	High	9	1.5041	High	9	56.8694	16.7226	High	9	71.8686	23.477	High	9	65.3953	16.311	High	7	-0.991262	-0.80621	Low	1
chr20	63	8.34524	High	9	1.41284	High	8	55.8519	15.705	High	9	71.2052	22.8136	High	9	55.7429	6.65864	High	6	-1.39542	-1.21037	Low	0
chr2	1	-1.39003	Low	3	-0.793408	Low	1	44.0673	3.92042	High	7	42.3531	-6.0385	Low	4	66.9236	17.8393	High	8	1.01342	1.19847	High	8
chr2	2	-2.39172	Low	1	-1.01912	Low	0	46.7577	6.61085	High	8	41.5689	-6.8227	Low	3	64.3075	15.2233	High	7	1.23471	1.41976	High	8
chr2	3	-1.97286	Low	2	-0.479387	Low	2	44.3486	4.20175	High	7	24.0265	-24.3651	Low	1	34.3836	-14.7006	Low	2	1.06731	1.25236	High	8
chr2	4	-2.29767	Low	1	-0.620048	Low	2	46.6978	6.55097	High	8	54.2481	5.85652	High	5	65.5959	16.5116	High	8	1.32644	1.51149	High	8
chr2	5	-2.02599	Low	2	-0.617757	Low	2	38.6735	-1.47335	Low	3	9.72129	-38.6703	Low	0	28.1798	-20.9045	Low	1	1.35854	1.54359	High	8
chr2	6	-2.9014	Low	1	-1.43854	Low	0	40.087	-0.05985	Low	4	7.48052	-40.9111	Low	0	71.3459	22.2616	High	8	2.0935	2.27855	High	9
chr2	7	-3.6436	Low	0	-1.16178	Low	0	40.0366	-0.11025	Low	4	7.32017	-41.0714	Low	0	30.299	-18.7853	Low	1	1.5225	1.70756	High	9
chr2	8	-1.14776	Low	3	-0.740524	Low	1	41.1368	0.98995	High	5	9.64896	-38.7427	Low	0	68.432	19.3477	High	8	0.901058	1.08611	High	8
chr2	9	3.50829	High	8	0.456717	High	6	43.8733	3.72645	High	7	25.9347	-22.457	Low	2	51.6844	2.60016	High	5	0.0881349	0.273187	High	6
chr2	10	6.07831	High	9	1.40201	High	8	44.7306	4.58375	High	8	69.384	20.9924	High	8	36.2785	-12.8057	Low	2	-0.329219	-0.144167	Low	4
chr2	11	5.7626	High	9	1.71351	High	9	48.0557	7.90885	High	9	73.8047	25.4131	High	9	52.1467	3.06249	High	5	-0.502353	-0.317301	Low	3
chr2	12	1.92465	High	6	0.60248	High	7	45.2094	5.06255	High	8	69.8157	21.4241	High	8	60.2706	11.1863	High	7	-0.250106	-0.0650536	Low	4
chr2	13	-1.10356	Low	3	-0.544153	Low	2	41.0123	0.86545	High	5	25.9035	-22.4882	Low	2	50.8	1.71576	High	5	0.338089	0.523141	High	7
chr2	14	-3.31476	Low	0	-1.11731	Low	0	35.9448	-4.20205	Low	1	11.1288	-37.2628	Low	0	51.0526	1.96839	High	5	0.698114	0.883166	High	7
chr2	15	-2.33472	Low	1	-0.595207	Low	2	37.3617	-2.78515	Low	2	11.0907	-37.3009	Low	0	77.05	27.9658	High	9	0.480264	0.665316	High	7
chr2	16	-2.17182	Low	2	-0.548766	Low	2	41.4704	1.32355	High	6	29.4596	-18.932	Low	2	35.4464	-13.6378	Low	2	-0.0609202	0.124132	High	5
chr2	17	-1.86326	Low	2	-0.418163	Low	2	43.2579	3.111	High	7	12.6224	-35.7692	Low	0	54.4306	5.3464	High	6	-0.165259	0.0197931	High	5
chr2	18	-3.25846	Low	0	-0.817705	Low	1	38.2073	-1.93955	Low	3	15.1186	-33.273	Low	0	40.6184	-8.46582	Low	3	-0.0861449	0.098907	High	5
chr2	19	-2.86582	Low	1	-0.540196	Low	2	39.4245	-0.72235	Low	4	16.3739	-32.0178	Low	1	56.0101	6.92586	High	6	-0.0895847	0.0954672	High	5
chr2	20	1.16354	High	6	0.758989	High	7	40.5723	0.42545	High	5	30.5165	-17.8751	Low	2	67.8523	18.7681	High	8	-0.236347	-0.0512947	Low	4
chr2	21	0.983859	High	6	0.939684	High	8	44.8733	4.72645	High	8	72.4087	24.0171	High	9	46.6236	-2.46063	Low	4	-0.0953176	0.0897343	High	5
chr2	22	0.192061	High	5	0.528387	High	7	39.7288	-0.418079	Low	4	24.2397	-24.1519	Low	1	41.1034	-7.98079	Low	3	0.952654	1.13771	High	8
chr2	23	-3.59112	Low	0	-0.588778	Low	2	36.9474	-3.19945	Low	1	11.4893	-36.9023	Low	0	35.7059	-13.3784	Low	2	1.18197	1.36702	High	8
chr2	24	-0.0997507	Low	4	0.282824	High	6	44.5097	4.36285	High	8	44.8444	-3.54717	Low	4	70.1443	21.0601	High	8	0.96412	1.14917	High	8
chr2	25	2.4733	High	7	1.19187	High	8	40.5026	0.35575	High	5	69.3474	20.9558	High	8	35.3591	-13.7252	Low	2	-0.0861449	0.098907	High	5
chr2	26	4.90261	High	8	1.83665	High	9	46.0776	5.93075	High	8	71.1833	22.7917	High	9	49.3218	0.237609	High	5	-0.403747	-0.218695	Low	3
chr2	27	9.23643	High	9	2.04092	High	9	46.0035	5.85665	High	8	70.8958	22.5042	High	9	56.2351	7.15088	High	6	-0.461076	-0.276024	Low	3
chr2	28	11.1546	High	9	2.29532	High	9	46.7412	6.59435	High	8	73.4862	25.0946	High	9	44.3626	-4.72164	Low	3	-0.383109	-0.198057	Low	3
chr2	29	9.69684	High	9	1.69147	High	9	42.9794	2.83255	High	7	74.2538	25.8622	High	9	30.9708	-18.1134	Low	1	-0.279917	-0.0948646	Low	4
chr2	30	2.75265	High	7	0.583138	High	7	43.2669	3.12005	High	7	52.1805	3.78891	High	5	55.6228	6.53857	High	6	-0.299408	-0.114356	Low	4
chr2	31	-1.14079	Low	3	-0.252649	Low	3	42.8463	2.69945	High	7	36.4279	-11.9637	Low	3	59.4714	10.3872	High	7	-0.347565	-0.162513	Low	4
chr2	32	0.74547	High	5	0.765975	High	7	42.7664	2.61955	High	7	28.9108	-19.4808	Low	2	64.3893	15.305	High	7	-0.27533	-0.0902783	Low	4
chr2	33	1.46972	High	6	0.853207	High	7	39.6672	-0.47965	Low	4	64.1144	15.7228	High	7	13.1473	-35.9369	Low	0	-0.23176	-0.0467084	Low	4
chr2	34	1.06528	High	6	0.568284	High	7	40.5431	0.396231	High	5	24.5966	-23.795	Low	1	61.2195	12.1353	High	7	0.442427	0.627479	High	7
chr2	35	-2.69415	Low	1	-0.947305	Low	0	37.9558	-2.19105	Low	2	11.5476	-36.844	Low	0	17.3415	-31.7428	Low	0	0.866661	1.05171	High	8
chr2	36	-2.27882	Low	1	-0.874782	Low	1	35.3929	-4.75395	Low	0	23.5693	-24.8223	Low	1	48.3529	-0.731298	Low	4	0.943482	1.12853	High	8
chr2	37	1.68353	High	6	-0.013078	Low	4	38.9456	-1.20125	Low	3	53.9273	5.53564	High	5	17.7786	-31.3056	Low	0	0.206232	0.391284	High	6
chr2	38	4.40505	High	8	0.625916	High	7	39.7984	-0.34845	Low	4	64.7752	16.3836	High	7	30.981	-18.1033	Low	1	-0.403747	-0.218695	Low	3
chr2	39	5.03868	High	8	1.12152	High	8	42.1939	2.04705	High	6	65.6533	17.2617	High	8	30.5602	-18.524	Low	1	-0.587199	-0.402147	Low	2
chr2	40	2.14759	High	7	0.600188	High	7	39.818	-0.32885	Low	4	65.6332	17.2416	High	8	46.4534	-2.63081	Low	4	-0.277623	-0.0925715	Low	4
chr2	41	-0.611204	Low	4	0.0259535	High	5	37.512	-2.63485	Low	2	46.1459	-2.24574	Low	4	84.9455	35.8612	High	9	0.294519	0.479571	High	6
chr2	42	-1.54009	Low	2	-0.314914	Low	3	36.3877	-3.75915	Low	1	29.9019	-18.4897	Low	2	17.1111	-31.9731	Low	0	0.426375	0.611427	High	7
chr2	43	3.27099	High	7	0.00207767	High	5	42.9822	2.83535	High	7	69.1645	20.7729	High	8	58.7664	9.6822	High	7	0.125972	0.311024	High	6
chr2	44	6.39189	High	9	0.865738	High	7	44.489	4.34215	High	8	71.6423	23.2507	High	9	46.6868	-2.39741	Low	4	-0.494327	-0.309275	Low	3
chr2	45	7.0499	High	9	0.704641	High	7	39.7079	-0.43895	Low	4	60.0588	11.6672	High	7	30.5788	-18.5055	Low	1	-0.518405	-0.333353	Low	3
chr2	46	5.27904	High	8	1.50436	High	9	42.9815	2.83465	High	7	62.7093	14.3177	High	7	59.3889	10.3047	High	7	-0.552802	-0.36775	Low	3
chr2	47	4.28405	High	8	1.37166	High	8	43.2928	3.14595	High	7	72.1277	23.7361	High	9	31.6271	-17.4572	Low	1	-0.557388	-0.372336	Low	2
chr2	48	4.4196	High	8	1.55849	High	9	46.2385	6.09165	High	8	67.6253	19.2337	High	8	51.9911	2.90688	High	5	-0.484007	-0.298955	Low	3
chr2	49	0.210144	High	5	0.0722842	High	5	40.2824	0.13555	High	5	48.965	0.573365	High	5	28.3354	-20.7489	Low	1	0.620147	0.805199	High	7
chr2	50	-1.6538	Low	2	-0.72507	Low	1	38.2662	-1.88065	Low	3	11.1002	-37.2914	Low	0	43.8065	-5.27779	Low	3	1.8252	2.01025	High	9
chr2	51	-4.27625	Low	0	-1.41594	Low	0	36.0538	-4.09305	Low	1	20.7694	-27.6222	Low	1	79.4423	30.3581	High	9	2.84107	3.02612	High	9
chr2	52	-4.22018	Low	0	-1.42401	Low	0	35.2268	-4.92005	Low	0	29.2097	-19.1819	Low	2	97.2188	48.1345	High	9	2.84107	3.02612	High	9
chr2	53	-3.91584	Low	0	-1.32842	Low	0	35.9407	-4.20615	Low	1	41.0617	-7.32995	Low	3	95.775	46.6908	High	9	2.2265	2.41155	High	9
chr2	54	0.747449	High	5	0.199144	High	5	37.5505	-2.59635	Low	2	58.6243	10.2327	High	6	83.6	34.5158	High	9	1.07992	1.26498	High	8
chr2	55	4.80948	High	8	1.35482	High	8	40.6297	0.48285	High	5	66.6183	18.2267	High	8	42.7232	-6.36108	Low	3	0.0480046	0.233057	High	6
chr2	56	4.56071	High	8	1.41119	High	8	39.8519	-0.29495	Low	4	72.0952	23.7036	High	9	32.2519	-16.8324	Low	1	0.247509	0.432561	High	6
chr2	57	-0.304267	Low	4	-0.109543	Low	4	38.0177	-2.12915	Low	2	51.209	2.81734	High	5	65.1258	16.0415	High	7	1.29548	1.48053	High	8
chr2	58	-3.39453	Low	0	-0.905741	Low	1	35.6026	-4.54425	Low	0	25.9689	-22.4227	Low	2	23.4286	-25.6557	Low	0	1.60047	1.78552	High	9
chr2	59	-3.53132	Low	0	-1.05488	Low	0	36.2232	-3.92365	Low	1	50.2445	1.8529	High	5	18.0114	-31.0729	Low	0	1.52709	1.71214	High	9
chr2	60	-2.57875	Low	1	-0.945692	Low	0	37.724	-2.42285	Low	2	15.1095	-33.2821	Low	0	34.2143	-14.87	Low	2	0.763469	0.948521	High	8
chr2	61	1.77962	High	6	0.517603	High	6	42.2174	2.07055	High	6	24.5937	-23.7979	Low	1	52.8281	3.74385	High	5	0.54218	0.727231	High	7
chr2	62	3.88389	High	8	1.03783	High	8	41.0325	0.88565	High	5	69.6572	21.2656	High	8	17.1769	-31.9073	Low	0	-0.0849984	0.100054	High	5
chr2	63	4.45944	High	8	1.60139	High	9	41.9516	1.80475	High	6	60.6878	12.2962	High	7	37.9006	-11.1836	Low	2	-0.339539	-0.154487	Low	4
chr2	64	4.20398	High	8	0.565062	High	7	37.4977	-2.64915	Low	2	63.1798	14.7882	High	7	67.4483	18.364	High	8	-0.474835	-0.289783	Low	3
chr2	65	5.34993	High	8	0.990121	High	8	40.5922	0.44535	High	5	61.2416	12.85	High	7	24.5077	-24.5765	Low	0	-0.384255	-0.199203	Low	3
chr2	66	6.09528	High	9	0.727962	High	7	43.7997	3.65285	High	7	62.7807	14.3891	High	7	22.3681	-26.7162	Low	0	-0.253545	-0.0684934	Low	4
chr2	67	1.41283	High	6	-0.015464	Low	4	39.6887	-0.45815	Low	4	32.9351	-15.4566	Low	2	66.7754	17.6911	High	8	-0.0460147	0.139037	High	5
chr2	68	0.752069	High	5	-0.535826	Low	2	38.1571	-1.98975	Low	3	58.3609	9.96925	High	6	49.1538	0.0696074	High	5	-0.153793	0.0312589	High	5
chr2	69	2.92964	High	7	0.297509	High	6	39.6641	-0.48275	Low	4	46.6721	-1.7195	Low	4	39.0864	-9.99789	Low	2	-0.267304	-0.0822523	Low	4
chr2	70	8.21783	High	9	1.45435	High	9	41.6833	1.53645	High	6	69.0514	20.6598	High	8	27.6494	-21.4348	Low	1	-0.355591	-0.170539	Low	4
chr2	71	8.21513	High	9	2.04627	High	9	43.7674	3.62055	High	7	69.6714	21.2798	High	8	27.307	-21.7773	Low	1	-0.329219	-0.144167	Low	4
chr2	72	5.56435	High	9	1.58134	High	9	45.159	5.01215	High	8	59.0108	10.6192	High	6	57.8229	8.73861	High	6	-0.220295	-0.0352426	Low	4
chr2	73	3.30841	High	7	1.30641	High	8	40.7479	0.60105	High	5	59.8156	11.424	High	6	65.3575	16.2733	High	7	-0.312021	-0.126969	Low	4
chr2	74	6.82808	High	9	1.79127	High	9	44.1886	4.04175	High	7	66.7107	18.3191	High	8	45.2552	-3.82904	Low	4	-0.482861	-0.297809	Low	3
chr2	75	6.9075	High	9	1.52886	High	9	45.4374	5.29055	High	8	73.3587	24.967	High	9	49.5475	0.46329	High	5	-0.613571	-0.428519	Low	2
chr2	76	3.33162	High	7	0.743222	High	7	40.7516	0.60475	High	5	51.8427	3.45113	High	5	39.9159	-9.1683	Low	3	0.309424	0.494476	High	6
chr2	77	-2.34167	Low	1	-0.74243	Low	1	36.5778	-3.56905	Low	1	43.421	-4.97061	Low	4	79.9048	30.8205	High	9	1.5053	1.69036	High	9
chr2	78	-4.22179	Low	0	-0.789952	Low	1	34.9748	-5.17205	Low	0	19.4254	-28.9662	Low	1	78.8966	29.8123	High	9	2.67252	2.85757	High	9
chr2	79	-4.13201	Low	0	-0.931625	Low	0	34.9347	-5.21215	Low	0	21.7725	-26.6191	Low	1	45.6	-3.48424	Low	4	3.34212	3.52717	High	9
chr2	80	-1.85499	Low	2	-0.962055	Low	0	38.1098	-2.03705	Low	2	14.5287	-33.8629	Low	0	59.1818	10.0976	High	7	3.55997	3.74502	High	9
chr2	81	-1.85421	Low	2	-1.19716	Low	0	38.9643	-1.18255	Low	3	10.7308	-37.6609	Low	0	67	17.9158	High	8	3.33295	3.518	High	9
chr2	82	-1.94399	Low	2	-1.17509	Low	0	35.8719	-4.27495	Low	1	21.3865	-27.0051	Low	1	71.8571	22.7729	High	8	2.66564	2.85069	High	9
chr2	83	-0.517011	Low	4	-1.11934	Low	0	35.0801	-5.06675	Low	0	30.7682	-17.6234	Low	2	74.5333	25.4491	High	8	2.49709	2.68215	High	9
chr2	84	-3.5341	Low	0	-1.28772	Low	0	35.4828	-4.66405	Low	0	31.1556	-17.236	Low	2	86.2857	37.2015	High	9	2.04076	2.22581	High	9
chr2	85	3.43582	High	8	0.414877	High	6	38.4176	-1.72925	Low	3	36.1422	-12.2494	Low	3	29.2982	-19.786	Low	1	1.15904	1.34409	High	8
chr2	86	9.81568	High	9	1.44905	High	9	46.504	6.35715	High	8	74.5601	26.1685	High	9	38.945	-10.1392	Low	2	0.0330991	0.218151	High	5
chr2	87	8.84057	High	9	2.43476	High	9	43.0526	2.90575	High	7	69.5976	21.206	High	8	28.2646	-20.8197	Low	1	-0.934612	-0.74956	Low	1
chr2	88	3.50966	High	8	1.18224	High	8	43.897	3.75013	High	7	58.9519	10.5602	High	6	87.5698	38.4856	High	9	-1.00914	-0.824088	Low	1
chr2	89	-2.88746	Low	1	0.892979	High	8	41.5337	1.38685	High	6	54.9499	6.55824	High	6	51.6802	2.59598	High	5	-1.12724	-0.942185	Low	0
chr2	90	-3.07438	Low	1	-0.130993	Low	4	40.4032	0.256304	High	5	31.5541	-16.8375	Low	2	63.5306	14.4464	High	7	-1.16966	-0.984609	Low	0
chr2	91	-2.8243	Low	1	-0.367083	Low	3	41.3843	1.23744	High	6	17.4762	-30.9154	Low	1	53.9474	4.86313	High	6	-1.83124	-1.64618	Low	0
chr2	92	-1.30624	Low	3	-0.795664	Low	1	43.1167	2.96984	High	7	15.7139	-32.6777	Low	0	71.8239	22.7396	High	8	-2.29101	-2.10596	Low	0
chr2	93	-1.42429	Low	3	-0.862826	Low	1	39.8105	-0.336319	Low	4	9.16696	-39.2247	Low	0	83.7333	34.6491	High	9	-2.12935	-1.94429	Low	0
chr2	94	-2.04485	Low	2	-1.10705	Low	0	NA	NA	NA	NA	1.045e-06	-48.3916	Low	0	NA	NA	NA	NA	NA	NA	NA	NA
chr2	95	-3.08178	Low	1	-0.9955	Low	0	NA	NA	NA	NA	0.00136282	-48.3902	Low	0	NA	NA	NA	NA	NA	NA	NA	NA
chr2	96	-0.303866	Low	4	0.192623	High	5	44.3255	4.17861	High	7	25.6466	-22.745	Low	2	50.304	1.21978	High	5	-1.65122	-1.46617	Low	0
chr2	97	3.22532	High	7	1.32171	High	8	44.4098	4.26295	High	7	52.6628	4.27118	High	5	43.6854	-5.39887	Low	3	-1.16966	-0.984609	Low	0
chr2	98	3.3058	High	7	1.68071	High	9	45.6669	5.52005	High	8	67.0919	18.7003	High	8	41.5252	-7.55903	Low	3	-0.935759	-0.750707	Low	1
chr2	99	4.21351	High	8	1.82897	High	9	42.0247	1.87785	High	6	53.6986	5.307	High	5	53.9075	4.82326	High	6	-0.659434	-0.474382	Low	2
chr2	100	2.55068	High	7	1.07932	High	8	42.2435	2.09665	High	6	52.8032	4.41159	High	5	55.1488	6.06456	High	6	-0.420946	-0.235894	Low	3
chr2	101	3.45973	High	8	1.55546	High	9	41.8923	1.74545	High	6	37.7924	-10.5992	Low	3	46.898	-2.18628	Low	4	-0.321193	-0.136141	Low	4
chr2	102	3.4772	High	8	1.0098	High	8	44.3587	4.21185	High	7	64.5406	16.149	High	7	35.0864	-13.9979	Low	2	-0.381962	-0.19691	Low	3
chr2	103	2.27025	High	7	0.925823	High	8	42.3453	2.19845	High	6	53.0339	4.64227	High	5	47.761	-1.32327	Low	4	-0.136594	0.0484575	High	5
chr2	104	-0.478757	Low	4	-0.403131	Low	3	38.477	-1.66985	Low	3	31.3097	-17.0819	Low	2	44.6164	-4.4678	Low	4	0.83685	1.0219	High	8
chr2	105	-2.3282	Low	1	-0.87318	Low	1	36.1137	-4.03315	Low	1	7.75832	-40.6333	Low	0	24.8261	-24.2582	Low	1	1.10286	1.28791	High	8
chr2	106	0.84499	High	5	-0.642516	Low	2	41.7687	1.62185	High	6	31.1215	-17.2701	Low	2	64.9039	15.8197	High	7	0.695821	0.880873	High	7
chr2	107	1.08754	High	6	-0.485561	Low	2	43.5461	3.39925	High	7	36.001	-12.3906	Low	3	43.9005	-5.18374	Low	3	-0.0299626	0.155089	High	5
chr2	108	-0.42465	Low	4	-0.656138	Low	1	40.1406	-0.00625	Low	4	12.5029	-35.8887	Low	0	67.4352	18.351	High	8	-0.0918778	0.0931741	High	5
chr2	109	-0.163562	Low	4	-0.00560268	Low	4	38.7158	-1.43105	Low	3	22.1367	-26.255	Low	1	62.8235	13.7393	High	7	-0.0849984	0.100054	High	5
chr2	110	1.33594	High	6	0.754497	High	7	43.5788	3.43195	High	7	63.3671	14.9755	High	7	53.0904	4.00612	High	5	-0.811929	-0.626877	Low	1
chr2	111	1.61049	High	6	1.91138	High	9	44.5876	4.44071	High	8	51.039	2.64738	High	5	37.0027	-12.0815	Low	2	-1.30954	-1.12449	Low	0
chr2	112	-1.27054	Low	3	2.19671	High	9	43.1204	2.97355	High	7	50.906	2.51439	High	5	36.5377	-12.5465	Low	2	-1.47694	-1.29189	Low	0
chr2	113	0.753072	High	5	2.45223	High	9	43.4692	3.32235	High	7	67.654	19.2624	High	8	59.0894	10.0051	High	7	-1.10201	-0.916961	Low	0
chr2	114	1.94394	High	6	2.25893	High	9	43.3289	3.18205	High	7	71.0076	22.616	High	9	35.2726	-13.8116	Low	2	-0.842886	-0.657834	Low	1
chr2	115	0.989293	High	6	0.813626	High	7	41.7397	1.59285	High	6	49.0782	0.686561	High	5	71.5195	22.4353	High	8	0.030806	0.215858	High	5
chr2	116	-2.75755	Low	1	-0.322198	Low	3	37.6254	-2.52145	Low	2	10.7976	-37.594	Low	0	82.8982	33.814	High	9	1.20605	1.3911	High	8
chr2	117	-4.56444	Low	0	-1.40062	Low	0	36.0467	-4.10015	Low	1	7.80611	-40.5855	Low	0	32.2609	-16.8234	Low	1	2.49709	2.68215	High	9
chr2	118	-2.81196	Low	1	-0.815948	Low	1	36.4403	-3.70655	Low	1	8.50587	-39.8857	Low	0	61.9	12.8158	High	7	2.22421	2.40926	High	9
chr2	119	-2.38613	Low	1	-0.739756	Low	1	40.0636	-0.08325	Low	4	35.242	-13.1496	Low	3	59.449	10.3647	High	7	1.37116	1.55621	High	8
chr2	120	0.0118186	High	5	-0.151925	Low	4	43.596	3.44915	High	7	43.7423	-4.64932	Low	4	68.4769	19.3926	High	8	0.0778157	0.262868	High	6
chr2	121	-0.4866	Low	4	-0.530019	Low	2	41.8624	1.71555	High	6	58.6397	10.2481	High	6	34.9793	-14.1049	Low	2	-0.36247	-0.177418	Low	4
chr2	122	2.14828	High	7	0.0698481	High	5	50.4072	10.2604	High	9	59.5021	11.1105	High	6	72.7719	23.6877	High	8	-0.401454	-0.216402	Low	3
chr2	123	-0.227712	Low	4	-0.515061	Low	2	43.5097	3.36285	High	7	51.9889	3.59726	High	5	48.3363	-0.747929	Low	4	0.169542	0.354594	High	6
chr2	124	-1.53394	Low	2	-0.723255	Low	1	37.0707	-3.07615	Low	2	9.43257	-38.959	Low	0	33.2	-15.8842	Low	2	0.891886	1.07694	High	8
chr2	125	-2.81113	Low	1	-1.35766	Low	0	36.6515	-3.49535	Low	1	7.81427	-40.5773	Low	0	52.7674	3.6832	High	5	1.64977	1.83483	High	9
chr2	126	-2.7382	Low	1	-1.33674	Low	0	38.1498	-1.99705	Low	3	7.35571	-41.0359	Low	0	56.5143	7.43005	High	6	1.87794	2.06299	High	9
chr2	127	-3.04248	Low	1	-0.289709	Low	3	37.0258	-3.12105	Low	2	12.5598	-35.8318	Low	0	69.3636	20.2794	High	8	1.589	1.77406	High	9
chr2	128	3.10865	High	7	0.139961	High	5	43.8916	3.74475	High	7	34.5701	-13.8215	Low	2	58.0818	8.99754	High	6	0.690088	0.87514	High	7
chr2	129	4.37976	High	8	0.106323	High	5	44.7043	4.55745	High	8	69.1519	20.7603	High	8	42.8653	-6.21895	Low	3	0.0422718	0.227324	High	6
chr2	130	3.44335	High	8	0.0311899	High	5	45.3113	5.16445	High	8	23.4697	-24.9219	Low	1	50.7581	1.6739	High	5	-0.303995	-0.118943	Low	4
chr2	131	-0.380742	Low	4	0.559858	High	7	43.6601	3.51325	High	7	23.943	-24.4486	Low	1	40.9352	-8.14905	Low	3	-0.49318	-0.308128	Low	3
chr2	132	-1.16547	Low	3	1.29382	High	8	45.565	5.41815	High	8	63.2034	14.8117	High	7	50.5226	1.43833	High	5	-0.732815	-0.547763	Low	2
chr2	133	0.615836	High	5	0.483841	High	6	40.9991	0.85225	High	5	38.1357	-10.2559	Low	3	61.4551	12.3709	High	7	-0.595225	-0.410173	Low	2
chr2	134	-0.754158	Low	3	0.501117	High	6	40.7546	0.60775	High	5	53.0652	4.67358	High	5	66.4875	17.4032	High	8	-0.254692	-0.0696399	Low	4
chr2	135	1.38129	High	6	0.680664	High	7	41.1132	0.96635	High	5	60.9653	12.5737	High	7	22.8045	-26.2797	Low	0	-0.141181	0.0438712	High	5
chr2	136	1.75537	High	6	0.53957	High	7	41.5924	1.44555	High	6	55.4995	7.10785	High	6	67.9267	18.8425	High	8	-0.240933	-0.055881	Low	4
chr2	137	0.60258	High	5	-0.389777	Low	3	40.2261	0.07925	High	5	64.4133	16.0217	High	7	30.2332	-18.8511	Low	1	0.0571773	0.242229	High	6
chr2	138	-1.34835	Low	3	-1.00706	Low	0	39.5813	-0.56555	Low	4	39.7031	-8.68848	Low	3	65.1538	16.0696	High	7	0.289933	0.474984	High	6
chr2	139	-2.67638	Low	1	-0.987011	Low	0	37.5674	-2.57945	Low	2	50.3684	1.97683	High	5	82.5455	33.4612	High	9	0.40803	0.593082	High	7
chr2	140	-2.67033	Low	1	-1.09221	Low	0	37.2184	-2.92845	Low	2	48.2814	-0.110188	Low	4	54.504	5.41976	High	6	0.522688	0.70774	High	7
chr2	141	-3.43612	Low	0	-1.32032	Low	0	35.952	-4.19485	Low	1	40.5462	-7.8454	Low	3	65.6875	16.6033	High	8	0.804746	0.989798	High	8
chr2	142	-4.5357	Low	0	-1.16109	Low	0	34.6464	-5.50045	Low	0	49.4557	1.06404	High	5	88.4828	39.3985	High	9	0.858635	1.04369	High	8
chr2	143	-4.34604	Low	0	-0.877949	Low	1	34.9372	-5.20965	Low	0	53.981	5.58939	High	5	52.625	3.54076	High	5	0.300252	0.485304	High	6
chr2	144	-3.82697	Low	0	-0.361298	Low	3	36.4627	-3.68415	Low	1	65.4764	17.0848	High	8	93.75	44.6658	High	9	-0.0987573	0.0862946	High	5
chr2	145	-2.48327	Low	1	-0.462767	Low	2	36.9983	-3.14855	Low	1	54.3886	5.99697	High	6	97.9706	48.8863	High	9	-0.094171	0.0908809	High	5
chr2	146	-2.63875	Low	1	-0.72817	Low	1	37.2636	-2.88325	Low	2	49.1758	0.784141	High	5	26.7435	-22.3407	Low	1	0.268148	0.453199	High	6
chr2	147	-3.06977	Low	1	-0.96078	Low	0	35.3317	-4.81515	Low	0	47.4269	-0.964689	Low	4	90.4375	41.3533	High	9	0.343822	0.528874	High	7
chr2	148	-3.58488	Low	0	-0.438768	Low	2	36.1614	-3.98545	Low	1	48.1803	-0.211268	Low	4	86.36	37.2758	High	9	0.135145	0.320196	High	6
chr2	149	-2.65189	Low	1	0.154747	High	5	37.4783	-2.66855	Low	2	40.6483	-7.74327	Low	3	39.3226	-9.76166	Low	2	-0.386548	-0.201496	Low	3
chr2	150	-1.8449	Low	2	-0.113078	Low	4	39.7065	-0.440348	Low	4	53.9976	5.60598	High	5	46.3975	-2.6867	Low	4	-0.610131	-0.425079	Low	2
chr2	151	-1.74415	Low	2	-0.0981227	Low	4	38.4329	-1.71395	Low	3	56.8461	8.45444	High	6	43.4	-5.68424	Low	3	-0.646821	-0.461769	Low	2
chr2	152	-1.25942	Low	3	0.244589	High	6	38.3431	-1.80375	Low	3	54.308	5.91636	High	6	59.5556	10.4713	High	7	-0.582613	-0.397561	Low	2
chr2	153	0.40644	High	5	0.402686	High	6	39.879	-0.26785	Low	4	58.6026	10.211	High	6	53.0663	3.98209	High	5	-0.548216	-0.363164	Low	3
chr2	154	-0.46531	Low	4	-0.177787	Low	4	39.0803	-1.06655	Low	3	55.1481	6.75646	High	6	16.9872	-32.097	Low	0	-0.215708	-0.0306563	Low	4
chr2	155	-1.90983	Low	2	-1.04646	Low	0	36.5722	-3.57465	Low	1	41.2624	-7.1292	Low	3	78.1508	29.0666	High	9	0.182154	0.367206	High	6
chr2	156	-3.03485	Low	1	-0.613659	Low	2	35.1719	-4.97495	Low	0	29.1727	-19.2189	Low	2	76.34	27.2558	High	9	0.292226	0.477278	High	6
chr2	157	-2.96959	Low	1	-0.354539	Low	3	34.7435	-5.40335	Low	0	40.7043	-7.68732	Low	3	92.2759	43.1916	High	9	-0.0322558	0.152796	High	5
chr2	158	-2.19295	Low	2	-0.00325545	Low	4	37.2723	-2.87455	Low	2	54.9117	6.52008	High	6	31.5446	-17.5397	Low	1	-0.387695	-0.202643	Low	3
chr2	159	0	Low	5	0.603667	High	7	38.7136	-1.43325	Low	3	35.0591	-13.3325	Low	3	34.904	-14.1802	Low	2	-0.595225	-0.410173	Low	2
chr2	160	1.8146	High	6	1.63891	High	9	40.3359	0.18905	High	5	54.7388	6.34716	High	6	26.0338	-23.0504	Low	1	-0.567708	-0.382656	Low	2
chr2	161	4.13461	High	8	1.56664	High	9	38.6328	-1.51405	Low	3	67.2437	18.8521	High	8	53.398	4.31379	High	5	-0.534457	-0.349405	Low	3
chr2	162	2.63087	High	7	0.490555	High	6	38.93	-1.21685	Low	3	62.7282	14.3366	High	7	21.3895	-27.6948	Low	0	-0.279917	-0.0948646	Low	4
chr2	163	-0.0475039	Low	4	-0.729048	Low	1	36.7404	-3.40645	Low	1	47.3089	-1.08272	Low	4	71.9781	22.8939	High	8	-0.165259	0.0197931	High	5
chr2	164	-2.87889	Low	1	-0.596193	Low	2	35.6085	-4.53835	Low	0	35.2842	-13.1075	Low	3	39.5147	-9.56953	Low	3	-0.103344	0.0817083	High	5
chr2	165	-2.14088	Low	2	-0.434404	Low	2	36.1193	-4.02755	Low	1	44.9891	-3.40255	Low	4	51.8438	2.75951	High	5	-0.289089	-0.104037	Low	4
chr2	166	-1.74972	Low	2	-0.506022	Low	2	36.4637	-3.68315	Low	1	58.7296	10.338	High	6	30.9333	-18.1509	Low	1	-0.416359	-0.231307	Low	3
chr2	167	-2.1851	Low	2	-0.974653	Low	0	36.4101	-3.73675	Low	1	36.1309	-12.2607	Low	3	35.8583	-13.2259	Low	2	-0.00244477	0.182607	High	5
chr2	168	-2.83978	Low	1	-0.57535	Low	2	35.6554	-4.49145	Low	0	17.0911	-31.3005	Low	1	52.6429	3.55862	High	5	0.463066	0.648118	High	7
chr2	169	-1.80742	Low	2	-0.102652	Low	4	37.8165	-2.33035	Low	2	13.4048	-34.9868	Low	0	77.5111	28.4269	High	9	0.461919	0.646971	High	7
chr2	170	0.571392	High	5	0.158319	High	5	39.5112	-0.63565	Low	4	35.8523	-12.5393	Low	3	28.4086	-20.6756	Low	1	-0.126275	0.0587767	High	5
chr2	171	1.12413	High	6	0.23425	High	6	38.9872	-1.15965	Low	3	58.4142	10.0225	High	6	37.9444	-11.1398	Low	2	-0.629623	-0.444571	Low	2
chr2	172	1.75524	High	6	0.227347	High	6	40.6811	0.53425	High	5	46.6906	-1.70099	Low	4	44.5244	-4.55983	Low	3	-0.756893	-0.571841	Low	2
chr2	173	2.36539	High	7	0.473366	High	6	40.4148	0.26795	High	5	68.4741	20.0825	High	8	46.3121	-2.77211	Low	4	-0.700711	-0.515659	Low	2
chr2	174	3.47529	High	8	0.662907	High	7	41.4184	1.27155	High	6	67.1169	18.7253	High	8	29.198	-19.8862	Low	1	-0.729375	-0.544323	Low	2
chr2	175	3.70063	High	8	0.622079	High	7	40.6504	0.50355	High	5	58.9508	10.5592	High	6	37.6601	-11.4242	Low	2	-0.696124	-0.511072	Low	2
chr2	176	2.79463	High	7	0.447632	High	6	39.8232	-0.32365	Low	4	61.417	13.0254	High	7	66.9941	17.9099	High	8	-0.410626	-0.225574	Low	3
chr2	177	1.83911	High	6	0.16538	High	5	39.743	-0.40385	Low	4	34.342	-14.0496	Low	2	63.8679	14.7836	High	7	-0.260425	-0.0753728	Low	4
chr2	178	2.33111	High	7	0.768002	High	7	39.6525	-0.49435	Low	4	43.5754	-4.81625	Low	4	70.0168	20.9326	High	8	-0.142327	0.0427247	High	5
chr2	179	1.89099	High	6	0.69756	High	7	39.1274	-1.01945	Low	3	58.7396	10.348	High	6	16.0686	-33.0157	Low	0	-0.14462	0.0404315	High	5
chr2	180	1.66245	High	6	0.601076	High	7	38.4768	-1.67005	Low	3	51.6087	3.21709	High	5	11.7034	-37.3808	Low	0	0.0159005	0.200952	High	5
chr2	181	-1.22028	Low	3	-0.0511526	Low	4	37.1633	-2.98355	Low	2	51.4024	3.01076	High	5	29.0252	-20.0591	Low	1	0.0778157	0.262868	High	6
chr2	182	-1.59393	Low	2	-0.0701386	Low	4	36.074	-4.07285	Low	1	47.5216	-0.870056	Low	4	18.912	-30.1722	Low	0	0.0113142	0.196366	High	5
chr2	183	-0.636716	Low	4	-0.298541	Low	3	36.847	-3.29985	Low	1	63.5116	15.12	High	7	58.6476	9.56334	High	6	-0.0769723	0.10808	High	5
chr2	184	-1.12687	Low	3	-0.704881	Low	1	37.227	-2.91985	Low	2	66.3668	17.9752	High	8	21.2717	-27.8126	Low	0	0.148903	0.333955	High	6
chr2	185	-2.28749	Low	1	-0.667798	Low	1	36.526	-3.62085	Low	1	38.7141	-9.67754	Low	3	75.8667	26.7824	High	9	0.623587	0.808638	High	7
chr2	186	-4.1741	Low	0	-0.350067	Low	3	33.9833	-6.16355	Low	0	25.8608	-22.5308	Low	2	66.8596	17.7754	High	8	0.718753	0.903804	High	7
chr2	187	-2.38247	Low	1	-0.0796985	Low	4	34.584	-5.56285	Low	0	28.8039	-19.5877	Low	2	89.2143	40.13	High	9	0.405737	0.590789	High	7
chr2	188	-1.79486	Low	2	-0.288158	Low	3	36.8963	-3.25055	Low	1	49.8256	1.43398	High	5	51.3725	2.28831	High	5	-0.00703108	0.178021	High	5
chr2	189	0.0394311	High	5	1.34345	High	8	35.523	-4.62385	Low	0	51.6851	3.29353	High	5	67.1111	18.0269	High	8	0.0136073	0.198659	High	5
chr2	190	1.3288	High	6	1.79754	High	9	35.2617	-4.88515	Low	0	48.6656	0.273991	High	5	69.2045	20.1203	High	8	-0.02079	0.164262	High	5
chr2	191	4.61164	High	8	2.57079	High	9	37.0654	-3.08145	Low	2	70.1812	21.7896	High	9	52.9758	3.89152	High	5	-0.316607	-0.131555	Low	4
chr2	192	4.88656	High	8	0.192722	High	5	39.1067	-1.04015	Low	3	71.7956	23.404	High	9	12.4283	-36.6559	Low	0	-0.565414	-0.380362	Low	2
chr2	193	1.84969	High	6	-0.261495	Low	3	38.8465	-1.30035	Low	3	60.5358	12.1442	High	7	16.5769	-32.5073	Low	0	0.120239	0.305291	High	6
chr2	194	-2.18181	Low	2	-1.05652	Low	0	34.6303	-5.51655	Low	0	47.8754	-0.516244	Low	4	89.6667	40.5824	High	9	1.20719	1.39225	High	8
chr2	195	-3.23641	Low	0	-0.906717	Low	0	34.0407	-6.10615	Low	0	41.1728	-7.21878	Low	3	76.0455	26.9612	High	9	2.11643	2.30148	High	9
chr2	196	-2.56485	Low	1	-0.78141	Low	1	34.2764	-5.87045	Low	0	42.1925	-6.19908	Low	4	80.6875	31.6033	High	9	1.55117	1.73622	High	9
chr2	197	-2.47271	Low	1	0.201379	High	5	37.6884	-2.45845	Low	2	65.4314	17.0398	High	8	30.871	-18.2133	Low	1	0.456186	0.641238	High	7
chr2	198	1.41276	High	6	0.0931293	High	5	38.6778	-1.46905	Low	3	66.9453	18.5537	High	8	9.83556	-39.2487	Low	0	-0.344125	-0.159073	Low	4
chr2	199	0.727914	High	5	-0.2445	Low	3	39.8312	-0.31565	Low	4	59.8634	11.4718	High	6	30.3895	-18.6947	Low	1	0.0652033	0.250255	High	6
chr2	200	0.689582	High	5	-0.322315	Low	3	36.3475	-3.79935	Low	1	17.8138	-30.5779	Low	1	30.2632	-18.8211	Low	1	0.232604	0.417656	High	6
chr2	201	2.53553	High	7	0.70817	High	7	39.2518	-0.89505	Low	4	40.3581	-8.03354	Low	3	49.752	0.66773	High	5	0.0124607	0.197513	High	5
chr2	202	5.63416	High	9	1.45671	High	9	40.8018	0.65495	High	5	71.2996	22.908	High	9	20.4891	-28.5952	Low	0	-0.626183	-0.441131	Low	2
chr2	203	8.36628	High	9	1.28232	High	8	41.371	1.22415	High	6	65.087	16.6954	High	8	36.7367	-12.3475	Low	2	-0.783264	-0.598212	Low	1
chr2	204	4.76776	High	8	0.450363	High	6	40.795	0.64815	High	5	70.9651	22.5735	High	9	22.8706	-26.2137	Low	0	-0.682365	-0.497313	Low	2
chr2	205	2.25997	High	7	-0.0897768	Low	4	40.4545	0.30765	High	5	59.0503	10.6587	High	6	22.9068	-26.1775	Low	0	-0.506939	-0.321887	Low	3
chr2	206	-0.557245	Low	4	-0.406147	Low	3	38.2461	-1.90075	Low	3	38.0754	-10.3162	Low	3	35.7885	-13.2958	Low	2	-0.509232	-0.32418	Low	3
chr2	207	-1.01142	Low	3	0.0101057	High	5	41.0786	0.93175	High	5	45.5257	-2.8659	Low	4	38.2057	-10.8786	Low	2	-0.589492	-0.404441	Low	2
chr2	208	0.7091	High	5	0.203695	High	5	40.0184	-0.12845	Low	4	48.4334	0.0418274	High	5	49.0476	-0.0366197	Low	4	-0.825687	-0.640636	Low	1
chr2	209	0.866334	High	5	-0.216662	Low	4	41.5802	1.43335	High	6	64.0022	15.6106	High	7	26.7852	-22.299	Low	1	-0.816515	-0.631463	Low	1
chr2	210	-0.166612	Low	4	-0.433855	Low	2	37.8678	-2.27905	Low	2	35.57	-12.8216	Low	3	46.2117	-2.87256	Low	4	-0.75116	-0.566108	Low	2
chr2	211	-1.85937	Low	2	-0.865878	Low	1	36.7352	-3.41165	Low	1	51.8624	3.47074	High	5	47.4706	-1.61365	Low	4	-0.497766	-0.312714	Low	3
chr2	212	-3.2967	Low	0	-0.59748	Low	2	36.4606	-3.68625	Low	1	59.82	11.4283	High	6	41.9664	-7.11785	Low	3	-0.383109	-0.198057	Low	3
chr2	213	-3.29101	Low	0	-0.399701	Low	3	35.3755	-4.77135	Low	0	43.0672	-5.32437	Low	4	83.8235	34.7393	High	9	-0.308581	-0.123529	Low	4
chr2	214	-3.30526	Low	0	-0.297472	Low	3	35.5057	-4.64115	Low	0	39.9672	-8.42444	Low	3	35.9485	-13.1358	Low	2	-0.458783	-0.273731	Low	3
chr2	215	-2.97223	Low	1	2.41486	High	9	36.051	-4.09585	Low	1	32.6192	-15.7724	Low	2	15.4928	-33.5915	Low	0	-0.630769	-0.445717	Low	2
chr2	216	-1.84272	Low	2	2.96593	High	9	37.0143	-3.13255	Low	2	34.5159	-13.8757	Low	2	16.1447	-32.9395	Low	0	-0.850912	-0.66586	Low	1
chr2	217	0.62472	High	5	3.31887	High	9	40.1901	0.04325	High	5	52.1199	3.72828	High	5	31.6709	-17.4134	Low	1	-0.943785	-0.758733	Low	1
chr2	218	4.02694	High	8	1.44238	High	8	44.1945	4.04765	High	7	44.6917	-3.69991	Low	4	56.5528	7.46856	High	6	-1.01487	-0.829821	Low	1
chr2	219	9.34014	High	9	0.852184	High	7	44.7284	4.58155	High	8	29.3563	-19.0353	Low	2	60.4369	11.3526	High	7	-1.05042	-0.865365	Low	0
chr2	220	10.1326	High	9	0.458565	High	6	47.055	6.90815	High	9	72.9442	24.5525	High	9	51.4641	2.37984	High	5	-1.0573	-0.872244	Low	0
chr2	221	6.45198	High	9	-0.486909	Low	2	47.2393	7.09245	High	9	54.6866	6.29502	High	6	51.098	2.01379	High	5	-0.971303	-0.786251	Low	1
chr2	222	-0.285648	Low	4	-0.740634	Low	1	38.6702	-1.47665	Low	3	24.2806	-24.111	Low	1	45.5789	-3.50529	Low	4	-0.887603	-0.702551	Low	1
chr2	223	-1.87483	Low	2	-0.598507	Low	2	38.7991	-1.34775	Low	3	11.1703	-37.2213	Low	0	79.3053	30.2211	High	9	-0.87843	-0.693378	Low	1
chr2	224	-0.663018	Low	4	-0.472939	Low	2	40.5584	0.41155	High	5	49.6264	1.23483	High	5	66.6184	17.5342	High	8	-0.942638	-0.757586	Low	1
chr2	225	0.738583	High	5	-0.714252	Low	1	40.3977	0.25085	High	5	57.07	8.67838	High	6	26.1443	-22.9399	Low	1	-0.936906	-0.751854	Low	1
chr2	226	-0.988424	Low	3	-0.735362	Low	1	39.9567	-0.19015	Low	4	50.2855	1.89393	High	5	61.6286	12.5443	High	7	-0.825687	-0.640636	Low	1
chr2	227	-0.178802	Low	4	-0.660072	Low	1	36.9411	-3.20575	Low	1	50.259	1.86742	High	5	70	20.9158	High	8	-0.869257	-0.684206	Low	1
chr2	228	0.00149929	High	5	-0.755437	Low	1	39.1919	-0.95495	Low	4	51.2664	2.8748	High	5	63.3794	14.2952	High	7	-0.850912	-0.66586	Low	1
chr2	229	-0.236564	Low	4	-0.477295	Low	2	40.3612	0.21435	High	5	67.6358	19.2442	High	8	14.9139	-34.1704	Low	0	-0.427825	-0.242773	Low	3
chr2	230	-0.50525	Low	4	-0.0566246	Low	4	37.7522	-2.39465	Low	2	25.2916	-23.1	Low	1	66.4333	17.3491	High	8	-0.308581	-0.123529	Low	4
chr2	231	1.45869	High	6	1.11873	High	8	40.6805	0.53365	High	5	58.1468	9.75519	High	6	26.0477	-23.0365	Low	1	-0.419799	-0.234747	Low	3
chr2	232	5.42961	High	9	1.3488	High	8	43.1422	2.99535	High	7	63.2502	14.8586	High	7	51.1221	2.03783	High	5	-1.01602	-0.830967	Low	0
chr2	233	6.44642	High	9	1.67869	High	9	46.2026	6.05575	High	8	71.6643	23.2727	High	9	40.4688	-8.61547	Low	3	-1.19947	-1.01442	Low	0
chr2	234	4.70915	High	8	0.582525	High	7	47.3004	7.15355	High	9	63.3741	14.9825	High	7	72.0971	23.0129	High	8	-1.17654	-0.991488	Low	0
chr2	235	1.7389	High	6	0.663312	High	7	44.0157	3.86884	High	7	67.6629	19.2712	High	8	46.0538	-3.03044	Low	4	-1.16393	-0.978876	Low	0
chr2	236	-0.533828	Low	4	-0.158227	Low	4	44.7245	4.57765	High	8	46.7223	-1.6693	Low	4	50.2805	1.19627	High	5	-1.1066	-0.921547	Low	0
chr2	237	-1.29057	Low	3	1.38465	High	8	46.0476	5.90075	High	8	60.768	12.3764	High	7	71.7383	22.654	High	8	-1.13068	-0.945625	Low	0
chr2	238	2.35119	High	7	0.962236	High	8	45.5199	5.37305	High	8	59.8698	11.4782	High	6	75.9729	26.8886	High	9	-1.141	-0.955944	Low	0
chr2	239	5.03092	High	8	0.921581	High	8	45.8415	5.69465	High	8	60.3524	11.9608	High	7	58.9292	9.84494	High	7	-1.21208	-1.02703	Low	0
chr2	240	5.40261	High	9	-0.0863739	Low	4	48.5079	8.36103	High	9	61.7424	13.3508	High	7	57.9064	8.82219	High	6	-1.18915	-1.0041	Low	0
chr2	241	2.9953	High	7	1.36865	High	8	49.9077	9.76088	High	9	54.2714	5.87977	High	5	74.1399	25.0557	High	8	-1.24304	-1.05799	Low	0
chr2	242	6.27122	High	9	2.28588	High	9	53.1426	12.9957	High	9	60.7835	12.3918	High	7	58.878	9.79372	High	7	-1.24648	-1.06143	Low	0
chr2	243	4.60085	High	8	NA	NA	NA	50.787	10.6402	High	9	69.8552	21.4636	High	8	51.7553	2.67107	High	5	-1.90118	-1.71613	Low	0
chr2	244	5.30122	High	8	NA	NA	NA	41.894	1.74719	High	6	58.7207	10.3291	High	6	24.6923	-24.3919	Low	0	-2.18209	-1.99704	Low	0
chr21	9	-4.0111	Low	0	0.982636	High	8	NA	NA	NA	NA	NA	NA	NA	NA	NA	NA	NA	NA	NA	NA	NA	NA
chr21	10	-4.0111	Low	0	1.21234	High	8	41.0928	0.945951	High	5	22.9455	-25.4462	Low	1	61.0433	11.9591	High	7	-1.11614	-0.931088	Low	0
chr21	11	-4.0111	Low	0	1.36156	High	8	38.0234	-2.12342	Low	2	15.732	-32.6596	Low	0	74.3188	25.2346	High	8	-1.53158	-1.34653	Low	0
chr21	15	-3.59042	Low	0	-0.757662	Low	1	37.3705	-2.77635	Low	2	14.1501	-34.2416	Low	0	55.8333	6.74909	High	6	-1.1203	-0.935251	Low	0
chr21	16	-2.44383	Low	1	-0.321354	Low	3	39.4907	-0.65615	Low	4	34.3299	-14.0617	Low	2	77.7115	28.6273	High	9	-0.355199	-0.170147	Low	4
chr21	17	-1.33517	Low	3	-0.0721566	Low	4	37.5988	-2.54805	Low	2	51.6662	3.2746	High	5	25.9846	-23.0996	Low	1	-0.0771304	0.107921	High	5
chr21	18	-1.39069	Low	3	-0.170114	Low	4	35.7753	-4.37155	Low	1	66.0958	17.7042	High	8	16.542	-32.5423	Low	0	0.0777219	0.262774	High	6
chr21	19	-1.65283	Low	2	-0.340095	Low	3	37.7574	-2.38945	Low	2	57.5664	9.1748	High	6	18	-31.0842	Low	0	0.207598	0.39265	High	6
chr21	20	-2.76148	Low	1	-0.461682	Low	2	37.157	-2.98985	Low	2	36.7225	-11.6691	Low	3	23.4851	-25.5991	Low	0	0.841993	1.02705	High	8
chr21	21	-3.52792	Low	0	-0.671104	Low	1	35.1926	-4.95425	Low	0	31.441	-16.9506	Low	2	56.45	7.36576	High	6	1.50053	1.68558	High	9
chr21	22	-1.68431	Low	2	-0.910503	Low	0	34.9077	-5.23915	Low	0	18.3683	-30.0233	Low	1	55.1842	6.09997	High	6	2.01504	2.20009	High	9
chr21	23	-1.66874	Low	2	-1.00502	Low	0	34.8669	-5.27995	Low	0	24.7995	-23.5921	Low	1	76.4632	27.3789	High	9	1.83022	2.01527	High	9
chr21	24	-1.66874	Low	2	-1.01782	Low	0	35.1055	-5.04135	Low	0	24.6695	-23.7221	Low	1	80.5366	31.4523	High	9	1.74447	1.92952	High	9
chr21	25	-0.497411	Low	4	-1.03668	Low	0	34.4642	-5.68265	Low	0	36.009	-12.3826	Low	3	88.7037	39.6195	High	9	1.88766	2.07271	High	9
chr21	26	-2.5858	Low	1	-1.04437	Low	0	35.5334	-4.61345	Low	0	25.277	-23.1146	Low	1	72.4286	23.3443	High	8	2.06166	2.24672	High	9
chr21	27	-2.20164	Low	2	-0.485239	Low	2	36.5114	-3.63545	Low	1	26.7848	-21.6068	Low	2	40.0988	-8.98547	Low	3	1.39147	1.57652	High	9
chr21	28	-0.899646	Low	3	-0.424817	Low	2	39.275	-0.87185	Low	4	44.3735	-4.01813	Low	4	25.0776	-24.0066	Low	1	0.850319	1.03537	High	8
chr21	29	-0.776112	Low	3	-0.372402	Low	3	36.8866	-3.26025	Low	1	57.0536	8.66199	High	6	51.8174	2.73315	High	5	0.111856	0.296908	High	6
chr21	30	1.02404	High	6	-0.24006	Low	3	36.527	-3.61985	Low	1	44.3905	-4.00116	Low	4	83.3333	34.2491	High	9	-0.0346709	0.150381	High	5
chr21	31	0.0893681	High	5	-0.292294	Low	3	39.5462	-0.60065	Low	4	65.3126	16.921	High	8	18.4373	-30.647	Low	0	-0.127083	0.0579691	High	5
chr21	32	0.110952	High	5	-0.0511177	Low	4	37.072	-3.07485	Low	2	21.3891	-27.0025	Low	1	71.3704	22.2861	High	8	-0.00220185	0.18285	High	5
chr21	33	0.335575	High	5	-0.247741	Low	3	41.4036	1.25675	High	6	18.4585	-29.9331	Low	1	69.7922	20.7079	High	8	0.0277696	0.212821	High	5
chr21	34	4.60064	High	8	0.744597	High	7	44.2926	4.14571	High	7	56.9078	8.51621	High	6	32.7596	-16.3247	Low	2	-0.228653	-0.0436007	Low	4
chr21	35	7.47739	High	9	1.04408	High	8	43.1288	2.98195	High	7	66.4807	18.0891	High	8	29.8433	-19.2409	Low	1	-0.502558	-0.317506	Low	3
chr21	36	6.17531	High	9	1.29604	High	8	43.3273	3.18045	High	7	61.2254	12.8338	High	7	29.8196	-19.2647	Low	1	-0.48008	-0.295028	Low	3
chr21	37	3.3632	High	7	0.779533	High	7	41.8942	1.74735	High	6	57.1104	8.71875	High	6	47.7552	-1.32902	Low	4	-0.428462	-0.24341	Low	3
chr21	38	4.49493	High	8	1.28599	High	8	44.4282	4.28135	High	7	63.6859	15.2943	High	7	42.698	-6.38619	Low	3	-0.431792	-0.24674	Low	3
chr21	39	2.39797	High	7	0.800126	High	7	43.1007	2.95385	High	7	67.4376	19.046	High	8	49.3094	0.225153	High	5	-0.430127	-0.245075	Low	3
chr21	40	5.4609	High	9	0.890547	High	8	42.2771	2.13025	High	6	53.9042	5.51255	High	5	69.8741	20.7899	High	8	-0.550013	-0.364961	Low	3
chr21	41	1.27052	High	6	-0.177705	Low	4	43.235	3.08819	High	7	66.2008	17.8092	High	8	38.0933	-10.9909	Low	2	-0.32939	-0.144338	Low	4
chr21	42	1.79063	High	6	0.0953023	High	5	41.8873	1.74045	High	6	19.2605	-29.1311	Low	1	38.9859	-10.0983	Low	2	-0.301916	-0.116864	Low	4
chr21	43	-0.191102	Low	4	0.025935	High	5	44.0349	3.88801	High	7	34.6448	-13.7469	Low	2	58.2646	9.18033	High	6	-0.293591	-0.108539	Low	4
chr21	44	2.13253	High	7	0.989751	High	8	49.4941	9.34723	High	9	66.0525	17.6609	High	8	56.6934	7.60913	High	6	-0.545018	-0.359966	Low	3
chr21	45	5.88329	High	9	1.79625	High	9	51.3067	11.1598	High	9	74.3502	25.9586	High	9	63.3132	14.229	High	7	-0.608291	-0.423239	Low	2
chr21	46	5.68747	High	9	2.20886	High	9	52.4386	12.2918	High	9	72.7568	24.3652	High	9	61.3455	12.2612	High	7	-0.621611	-0.436559	Low	2
chr21	47	7.72344	High	9	2.36692	High	9	52.4326	12.2858	High	9	69.2241	20.8325	High	8	65.3978	16.3136	High	7	-0.594137	-0.409086	Low	2
chr21	48	3.45063	High	8	2.08562	High	9	49.8178	9.67095	High	9	54.0052	5.61359	High	5	61.3847	12.3004	High	7	-1.18274	-0.997691	Low	0
chr21	49	3.28362	High	7	NA	NA	NA	43.996	3.84915	High	7	66.0458	17.6542	High	8	81.1712	32.087	High	9	-1.47705	-1.29199	Low	0
chr22	17	-4.216	Low	0	-1.46953	Low	0	41.2077	1.0609	High	5	15.933	-32.4586	Low	0	72.8333	23.7491	High	8	-0.614067	-0.429015	Low	2
chr22	18	-4.14366	Low	0	-0.62211	Low	2	43.9359	3.78905	High	7	43.7528	-4.63882	Low	4	58.3415	9.25729	High	6	-0.968341	-0.783289	Low	1
chr22	19	-1.14368	Low	3	-0.276351	Low	3	47.8273	7.68045	High	9	68.2443	19.8527	High	8	52.8623	3.7781	High	5	-0.28108	-0.0960276	Low	4
chr22	20	0.59759	High	5	0.335011	High	6	50.4713	10.3244	High	9	72.9516	24.56	High	9	63.2493	14.165	High	7	-1.60391	-1.41885	Low	0
chr22	21	1.03124	High	6	0.654078	High	7	52.5904	12.4436	High	9	66.7399	18.3483	High	8	56.7969	7.71267	High	6	-1.77116	-1.58611	Low	0
chr22	22	0.0951312	High	5	0.408196	High	6	49.8128	9.66595	High	9	71.1965	22.8049	High	9	43.2062	-5.87807	Low	3	-1.6404	-1.45535	Low	0
chr22	23	-1.64253	Low	2	0.47383	High	6	46.236	6.08915	High	8	59.5861	11.1945	High	6	41.2533	-7.83096	Low	3	-0.99571	-0.810658	Low	1
chr22	24	-0.785218	Low	3	0.649016	High	7	49.273	9.12615	High	9	56.7954	8.40375	High	6	58.362	9.27774	High	6	-0.594301	-0.409249	Low	2
chr22	25	-1.73668	Low	2	0.52417	High	7	49.525	9.37815	High	9	75.4243	27.0326	High	9	46.5936	-2.49064	Low	4	-1.04741	-0.862355	Low	0
chr22	26	-1.42094	Low	3	-0.134616	Low	4	47.1705	7.02365	High	9	66.9229	18.5313	High	8	57.034	7.94976	High	6	-0.238506	-0.0534539	Low	4
chr22	27	-4.30273	Low	0	-1.26506	Low	0	44.7931	4.64625	High	8	44.7111	-3.68052	Low	4	57.327	8.24278	High	6	0.713321	0.898373	High	7
chr22	28	-4.56716	Low	0	-1.20889	Low	0	46.3731	6.22625	High	8	46.7067	-1.6849	Low	4	56.0436	6.95936	High	6	1.19988	1.38493	High	8
chr22	29	-1.12975	Low	3	-0.228675	Low	3	42.3567	2.20985	High	6	68.0691	19.6775	High	8	53.9037	4.81948	High	6	0.828878	1.01393	High	8
chr22	30	2.80779	High	7	0.5773	High	7	46.8111	6.66425	High	8	73.2933	24.9017	High	9	46.531	-2.5532	Low	4	0.445715	0.630767	High	7
chr22	31	5.77784	High	9	1.07292	High	8	47.4538	7.30695	High	9	75.1287	26.7371	High	9	60.397	11.3128	High	7	0.546067	0.731119	High	7
chr22	32	3.87339	High	8	0.470103	High	6	47.289	7.14215	High	9	74.5669	26.1752	High	9	35.4201	-13.6641	Low	2	0.454838	0.63989	High	7
chr22	33	1.05677	High	6	0.125565	High	5	45.5019	5.35505	High	8	64.366	15.9744	High	7	39.0697	-10.0146	Low	2	0.546067	0.731119	High	7
chr22	34	-2.1693	Low	2	-0.692855	Low	1	44.3324	4.18555	High	7	34.076	-14.3156	Low	2	51.8448	2.76053	High	5	0.862329	1.04738	High	8
chr22	35	-3.61285	Low	0	-1.02967	Low	0	42.0057	1.85885	High	6	12.4172	-35.9744	Low	0	70.019	20.9348	High	8	1.00526	1.19031	High	8
chr22	36	1.01564	High	6	1.06205	High	8	45.9715	5.82465	High	8	52.7994	4.40779	High	5	40.3995	-8.68471	Low	3	0.938354	1.12341	High	8
chr22	37	1.67764	High	6	1.06102	High	8	45.8699	5.72305	High	8	72.1156	23.724	High	9	50.7092	1.62492	High	5	0.311912	0.496964	High	6
chr22	38	6.61165	High	9	2.71846	High	9	51.7508	11.6039	High	9	64.9155	16.5239	High	8	55.8325	6.7483	High	6	0.311912	0.496964	High	6
chr22	39	5.28537	High	8	1.31299	High	8	51.4845	11.3377	High	9	77.9278	29.5362	High	9	46.486	-2.59826	Low	4	0.15074	0.335792	High	6
chr22	40	7.30287	High	9	1.99476	High	9	51.5268	11.3799	High	9	72.3169	23.9253	High	9	43.3642	-5.72	Low	3	0.123371	0.308423	High	6
chr22	41	7.38797	High	9	1.35122	High	8	44.7605	4.61365	High	8	68.4354	20.0438	High	8	64.0154	14.9312	High	7	0.564313	0.749365	High	7
chr22	42	5.32502	High	8	1.31302	High	8	47.6974	7.55055	High	9	76.6714	28.2798	High	9	37.7532	-11.331	Low	2	0.4001	0.585152	High	7
chr22	43	5.97102	High	9	0.894713	High	8	49.8943	9.74745	High	9	73.4999	25.1083	High	9	59.5745	10.4902	High	7	0.582559	0.767611	High	7
chr22	44	1.02597	High	6	-0.315722	Low	3	51.2922	11.1454	High	9	68.6458	20.2542	High	8	49.1899	0.105691	High	5	0.0108546	0.195907	High	5
chr22	45	1.28298	High	6	-0.536241	Low	2	49.0628	8.91595	High	9	63.9783	15.5867	High	7	58.4458	9.36152	High	6	0.117289	0.302341	High	6
chr22	46	1.6896	High	6	0.0902911	High	5	50.4762	10.3293	High	9	68.0966	19.705	High	8	60.0837	10.9994	High	7	-0.0621289	0.122923	High	5
chr22	47	1.15948	High	6	0.571998	High	7	51.0994	10.9526	High	9	77.2651	28.8735	High	9	52.5131	3.42886	High	5	0.159863	0.344915	High	6
chr22	48	-1.483	Low	3	-0.113952	Low	4	49.3381	9.19125	High	9	56.5557	8.1641	High	6	78.0885	29.0043	High	9	1.03567	1.22072	High	8
chr22	49	-5.78713	Low	0	-1.259	Low	0	47.6026	7.45575	High	9	20.6985	-27.6931	Low	1	46.9565	-2.12772	Low	4	1.60129	1.78634	High	9
chr22	50	-0.662168	Low	4	-0.358822	Low	3	50.5769	10.43	High	9	27.6435	-20.7481	Low	2	30.3528	-18.7314	Low	1	1.209	1.39405	High	8
chr22	51	-0.418622	Low	4	0.0839093	High	5	54.8728	14.7259	High	9	73.5258	25.1342	High	9	53.5943	4.51009	High	6	-1.44882	-1.26376	Low	0
chr22	52	2.72956	High	7	NA	NA	NA	51.2087	11.0618	High	9	63.6559	15.2643	High	7	59.4347	10.3505	High	7	-2.85375	-2.6687	Low	0
chr3	1	-3.01243	Low	1	-1.087	Low	0	36.9088	-3.23802	Low	1	44.2738	-4.1178	Low	4	84.7402	35.6559	High	9	1.91914	2.10419	High	9
chr3	2	-3.8468	Low	0	-1.05784	Low	0	36.6078	-3.53905	Low	1	25.6411	-22.7505	Low	2	56.1579	7.07366	High	6	2.39043	2.57549	High	9
chr3	3	-2.71141	Low	1	-0.691565	Low	1	37.6935	-2.45335	Low	2	12.552	-35.8396	Low	0	79.5408	30.4566	High	9	2.22096	2.40601	High	9
chr3	4	0.150771	High	5	-0.157032	Low	4	39.4239	-0.72295	Low	4	20.2016	-28.19	Low	1	41.0341	-8.05015	Low	3	0.79579	0.980842	High	8
chr3	5	1.57501	High	6	0.664458	High	7	40.8256	0.67875	High	5	62.5886	14.197	High	7	45.9506	-3.13362	Low	4	-0.406649	-0.221597	Low	3
chr3	6	0.241525	High	5	0.644824	High	7	40.7686	0.62175	High	5	37.9575	-10.4341	Low	3	15.6795	-33.4048	Low	0	0.0146084	0.19966	High	5
chr3	7	-2.34293	Low	1	0.0777367	High	5	37.339	-2.80785	Low	2	19.8091	-28.5825	Low	1	74.2034	25.1192	High	8	0.53432	0.719372	High	7
chr3	8	-3.56796	Low	0	-0.422038	Low	2	38.1053	-2.04155	Low	2	10.255	-38.1366	Low	0	41.8261	-7.25815	Low	3	0.308359	0.49341	High	6
chr3	9	2.725	High	7	0.549328	High	7	41.8322	1.68535	High	6	33.6473	-14.7443	Low	2	75.375	26.2908	High	9	-0.416333	-0.231281	Low	3
chr3	10	5.31907	High	8	1.39669	High	8	46.062	5.91515	High	8	61.8779	13.4863	High	7	45.2346	-3.84966	Low	4	-0.913448	-0.728396	Low	1
chr3	11	7.6138	High	9	2.30632	High	9	47.7105	7.56365	High	9	61.0172	12.6256	High	7	44.4257	-4.65855	Low	3	-1.00706	-0.822009	Low	1
chr3	12	4.95497	High	8	2.64695	High	9	44.8029	4.65605	High	8	68.3983	20.0067	High	8	45.7597	-3.32455	Low	4	-1.13457	-0.949516	Low	0
chr3	13	3.18403	High	7	2.22829	High	9	44.2599	4.11305	High	7	70.9741	22.5824	High	9	54.524	5.43972	High	6	-1.40411	-1.21906	Low	0
chr3	14	3.14159	High	7	1.70983	High	9	50.9658	10.8189	High	9	62.2771	13.8855	High	7	59.3263	10.242	High	7	-1.36376	-1.17871	Low	0
chr3	15	3.068	High	7	1.37587	High	8	47.0275	6.88065	High	8	63.8587	15.4671	High	7	54.1517	5.06746	High	6	-1.2653	-1.08025	Low	0
chr3	16	3.5986	High	8	1.27482	High	8	41.9067	1.75985	High	6	70.9509	22.5593	High	9	22.5395	-26.5447	Low	0	-0.953798	-0.768746	Low	1
chr3	17	1.93507	High	6	1.1933	High	8	41.459	1.31215	High	6	51.2667	2.87508	High	5	73.7138	24.6295	High	8	-0.792397	-0.607345	Low	1
chr3	18	-0.511773	Low	4	0.431885	High	6	38.3028	-1.84405	Low	3	49.7363	1.34468	High	5	71.1228	22.0386	High	8	-0.57612	-0.391068	Low	2
chr3	19	-1.63584	Low	2	0.307152	High	6	37.3464	-2.80045	Low	2	25.5866	-22.805	Low	2	69.7444	20.6602	High	8	-0.203283	-0.0182312	Low	4
chr3	20	-1.508	Low	2	-0.0727033	Low	4	37.4026	-2.74425	Low	2	19.9901	-28.4015	Low	1	58.0139	8.92965	High	6	0.171168	0.356219	High	6
chr3	21	-2.57732	Low	1	-0.649829	Low	1	37.8424	-2.30445	Low	2	35.2817	-13.11	Low	3	33.7692	-15.315	Low	2	1.12343	1.30849	High	8
chr3	22	-2.73435	Low	1	-0.805136	Low	1	36.5488	-3.59805	Low	1	23.5541	-24.8375	Low	1	48.72	-0.364239	Low	4	1.62378	1.80883	High	9
chr3	23	-2.37662	Low	1	-0.215202	Low	4	36.7384	-3.40845	Low	1	24.9585	-23.4331	Low	1	83.8684	34.7842	High	9	1.23803	1.42308	High	8
chr3	24	-0.483918	Low	4	0.410416	High	6	39.9509	-0.19595	Low	4	60.2642	11.8726	High	7	28.4954	-20.5888	Low	1	0.0194505	0.204502	High	5
chr3	25	1.12447	High	6	0.849631	High	7	38.5335	-1.61335	Low	3	59.4026	11.0109	High	6	36.5251	-12.5591	Low	2	-0.768187	-0.583135	Low	1
chr3	26	0.0398524	High	5	-0.0528456	Low	4	38.7421	-1.40475	Low	3	33.3433	-15.0483	Low	2	23.6244	-25.4598	Low	0	-0.230721	-0.0456694	Low	4
chr3	27	-0.0705041	Low	4	-0.331575	Low	3	38.0924	-2.05445	Low	2	18.5205	-29.8711	Low	1	59.1304	10.0462	High	7	-0.137109	0.0479433	High	5
chr3	28	-1.0629	Low	3	-0.619829	Low	2	39.412	-0.73485	Low	4	53.105	4.71335	High	5	46.4778	-2.60646	Low	4	0.366463	0.551515	High	7
chr3	29	-0.879659	Low	3	-0.409158	Low	3	37.3853	-2.76155	Low	2	35.5942	-12.7974	Low	3	40.1592	-8.925	Low	3	0.411655	0.596707	High	7
chr3	30	1.6928	High	6	-0.585196	Low	2	36.3987	-3.74815	Low	1	51.3167	2.92509	High	5	84.9355	35.8512	High	9	0.437479	0.622531	High	7
chr3	31	2.84012	High	7	-0.282497	Low	3	38.0484	-2.09845	Low	2	61.2184	12.8268	High	7	44.9667	-4.11757	Low	4	-0.175845	0.009207	High	5
chr3	32	4.96809	High	8	0.16187	High	5	40.1697	0.02285	High	5	58.4474	10.0558	High	6	25.4671	-23.6171	Low	1	-0.923132	-0.73808	Low	1
chr3	33	3.60502	High	8	0.748889	High	7	43.2519	3.10505	High	7	59.4855	11.0939	High	6	52.5588	3.47455	High	5	-1.06194	-0.876885	Low	0
chr3	34	1.45318	High	6	0.38589	High	6	40.144	-0.00285	Low	4	68.1304	19.7388	High	8	21.2339	-27.8504	Low	0	-0.253317	-0.0682655	Low	4
chr3	35	-1.47444	Low	3	-0.280993	Low	3	38.3963	-1.75055	Low	3	21.7356	-26.656	Low	1	54.5455	5.46122	High	6	0.447163	0.632215	High	7
chr3	36	-3.74729	Low	0	-0.92587	Low	0	36.0941	-4.05275	Low	1	22.9672	-25.4244	Low	1	74.4848	25.4006	High	8	0.949121	1.13417	High	8
chr3	37	0.168059	High	5	-0.0620258	Low	4	39.4097	-0.73715	Low	4	46.5845	-1.8071	Low	4	73.3439	24.2597	High	8	-0.043496	0.141556	High	5
chr3	38	3.48156	High	8	0.600772	High	7	42.2875	2.14065	High	6	61.9779	13.5863	High	7	37.0609	-12.0234	Low	2	-0.721381	-0.536329	Low	2
chr3	39	4.63129	High	8	0.864824	High	7	44.6812	4.53435	High	8	55.2343	6.84272	High	6	43.7474	-5.3368	Low	3	-1.13941	-0.954358	Low	0
chr3	40	2.27189	High	7	0.252957	High	6	41.6413	1.49445	High	6	43.4046	-4.98705	Low	4	32.7896	-16.2947	Low	2	-1.11843	-0.933376	Low	0
chr3	41	0.34197	High	5	0.0629434	High	5	41.4856	1.33875	High	6	35.1308	-13.2608	Low	3	36.3835	-12.7007	Low	2	-1.23141	-1.04636	Low	0
chr3	42	2.04876	High	6	0.852213	High	7	40.0692	-0.07765	Low	4	43.367	-5.02462	Low	4	37.0134	-12.0708	Low	2	-1.25078	-1.06572	Low	0
chr3	43	2.64609	High	7	0.887034	High	8	44.7351	4.58825	High	8	63.3539	14.9622	High	7	41.8259	-7.25835	Low	3	-1.26369	-1.07864	Low	0
chr3	44	4.06808	High	8	0.990826	High	8	42.4086	2.26175	High	6	60.3815	11.9899	High	7	34.3396	-14.7447	Low	2	-1.15394	-0.968884	Low	0
chr3	45	4.55751	High	8	0.475942	High	6	42.56	2.41315	High	6	58.0253	9.63369	High	6	52.0772	2.99293	High	5	-1.43155	-1.24649	Low	0
chr3	46	4.78016	High	8	0.444164	High	6	44.4255	4.27865	High	7	69.198	20.8064	High	8	35.021	-14.0632	Low	2	-1.4493	-1.26425	Low	0
chr3	47	7.38238	High	9	1.73569	High	9	45.2365	5.08965	High	8	61.4179	13.0263	High	7	72.504	23.4198	High	8	-1.43962	-1.25456	Low	0
chr3	48	7.98807	High	9	2.57009	High	9	45.4404	5.29355	High	8	74.5143	26.1227	High	9	41.3209	-7.76338	Low	3	-1.09583	-0.910779	Low	0
chr3	49	13.7459	High	9	3.90595	High	9	47.6658	7.51895	High	9	76.3497	27.9581	High	9	39.6783	-9.40594	Low	3	-0.811765	-0.626713	Low	1
chr3	50	13.8424	High	9	3.19541	High	9	49.7381	9.59125	High	9	77.7335	29.3419	High	9	31.3301	-17.7541	Low	1	-0.826291	-0.64124	Low	1
chr3	51	11.0046	High	9	2.27391	High	9	49.0973	8.95045	High	9	68.7771	20.3855	High	8	43.6159	-5.46832	Low	3	-0.987693	-0.802641	Low	1
chr3	52	10.4774	High	9	2.20089	High	9	43.6404	3.49355	High	7	59.6631	11.2715	High	6	32.791	-16.2932	Low	2	-1.28144	-1.09639	Low	0
chr3	53	8.66697	High	9	1.80452	High	9	49.8582	9.71135	High	9	76.2545	27.8629	High	9	41.1185	-7.96575	Low	3	-1.24271	-1.05765	Low	0
chr3	54	7.24013	High	9	1.38098	High	8	44.8402	4.69335	High	8	67.6458	19.2542	High	8	42.3622	-6.72201	Low	3	-1.02643	-0.841377	Low	0
chr3	55	0.661331	High	5	-0.179631	Low	4	42.5481	2.40125	High	6	61.1005	12.7089	High	7	45.5	-3.58424	Low	4	-0.856958	-0.671906	Low	1
chr3	56	-1.09092	Low	3	-0.517462	Low	2	41.5527	1.40585	High	6	57.6762	9.28459	High	6	45.9783	-3.10598	Low	4	-0.871484	-0.686432	Low	1
chr3	57	1.63878	High	6	0.0243908	High	5	40.4243	0.27745	High	5	53.4311	5.03953	High	5	43.4082	-5.67608	Low	3	-1.12973	-0.944674	Low	0
chr3	58	3.11421	High	7	1.07919	High	8	41.7583	1.61145	High	6	71.6841	23.2925	High	9	28.3511	-20.7331	Low	1	-1.21527	-1.03022	Low	0
chr3	59	1.76923	High	6	0.70355	High	7	43.8475	3.70065	High	7	60.4423	12.0507	High	7	31.0537	-18.0305	Low	1	-1.05387	-0.868815	Low	0
chr3	60	-1.15613	Low	3	0.406888	High	6	40.0318	-0.11505	Low	4	9.67407	-38.7175	Low	0	41.4	-7.68424	Low	3	-0.424403	-0.239351	Low	3
chr3	61	-2.37317	Low	1	-0.34914	Low	3	38.4973	-1.64952	Low	3	10.7581	-37.6335	Low	0	51.76	2.67576	High	5	-0.0225138	0.162538	High	5
chr3	62	-2.37692	Low	1	-0.273639	Low	3	40.1747	0.02785	High	5	7.01033	-41.3813	Low	0	76.7041	27.6198	High	9	0.389059	0.574111	High	7
chr3	63	-1.44259	Low	3	-0.35836	Low	3	40.1184	-0.02845	Low	4	19.6523	-28.7393	Low	1	77.6438	28.5596	High	9	-0.04511	0.139942	High	5
chr3	64	0.660689	High	5	-0.441523	Low	2	39.3011	-0.84575	Low	4	19.499	-28.8927	Low	1	13.8161	-35.2681	Low	0	-0.29851	-0.113458	Low	4
chr3	65	0.924407	High	6	0.436059	High	6	40.7347	0.58785	High	5	13.8943	-34.4974	Low	0	61.2218	12.1375	High	7	-0.769801	-0.584749	Low	1
chr3	66	0.834366	High	5	0.367926	High	6	40.0234	-0.12345	Low	4	19.0811	-29.3105	Low	1	80.5462	31.4619	High	9	-0.921518	-0.736466	Low	1
chr3	67	-1.66748	Low	2	0.361437	High	6	41.5022	1.35537	High	6	28.6801	-19.7116	Low	2	39.3798	-9.70442	Low	3	-0.666504	-0.481452	Low	2
chr3	68	-2.26421	Low	1	-0.618012	Low	2	38.7435	-1.40335	Low	3	22.5565	-25.8352	Low	1	45.8165	-3.26773	Low	4	-0.0257418	0.15931	High	5
chr3	69	-0.378988	Low	4	-0.458346	Low	2	38.596	-1.55085	Low	3	24.6566	-23.735	Low	1	55.8298	6.74555	High	6	0.129203	0.314255	High	6
chr3	70	-0.816398	Low	3	-0.755545	Low	1	40.1051	-0.04175	Low	4	63.0902	14.6986	High	7	33.3288	-15.7555	Low	2	0.095309	0.280361	High	6
chr3	71	2.70157	High	7	0.123866	High	5	37.6929	-2.45395	Low	2	46.6627	-1.72889	Low	4	75.1702	26.086	High	8	-0.598716	-0.413664	Low	2
chr3	72	2.78485	High	7	-0.0133741	Low	4	41.498	1.35115	High	6	51.0121	2.62047	High	5	52.9819	3.89769	High	5	-0.818221	-0.63317	Low	1
chr3	73	4.04904	High	8	0.31171	High	6	44.2333	4.08645	High	7	42.073	-6.31865	Low	4	40.5938	-8.49049	Low	3	-0.892466	-0.707414	Low	1
chr3	74	0.623686	High	5	-0.471242	Low	2	40.9036	0.75675	High	5	27.0231	-21.3685	Low	2	45.5799	-3.50433	Low	4	-0.530927	-0.345875	Low	3
chr3	75	-2.01896	Low	2	-0.326279	Low	3	37.0232	-3.12365	Low	2	7.53179	-40.8598	Low	0	79.6353	30.5511	High	9	-0.430859	-0.245807	Low	3
chr3	76	-3.65698	Low	0	-0.587212	Low	2	40.9534	0.80655	High	5	14.3589	-34.0327	Low	0	63.7527	14.6685	High	7	0.55046	0.735512	High	7
chr3	77	-2.40758	Low	1	-0.681966	Low	1	35.6015	-4.54535	Low	0	9.573	-38.8186	Low	0	42	-7.08424	Low	3	1.17347	1.35852	High	8
chr3	78	-4.0004	Low	0	-0.915426	Low	0	36.0364	-4.11045	Low	1	30.6815	-17.7101	Low	2	72.1	23.0158	High	8	1.62701	1.81206	High	9
chr3	79	-3.38541	Low	0	-0.967418	Low	0	36.2132	-3.93365	Low	1	48.3352	-0.056441	Low	4	92.1321	43.0478	High	9	0.75544	0.940492	High	8
chr3	80	-3.45677	Low	0	-0.970292	Low	0	35.0385	-5.10835	Low	0	46.0739	-2.31769	Low	4	26.9091	-22.1751	Low	1	0.21636	0.401412	High	6
chr3	81	-3.13789	Low	1	-1.01686	Low	0	34.7421	-5.40475	Low	0	43.0142	-5.37736	Low	4	79.4211	30.3368	High	9	0.266394	0.451446	High	6
chr3	82	-3.62169	Low	0	-1.0349	Low	0	36.0142	-4.13265	Low	1	51.8886	3.49699	High	5	29.4737	-19.6106	Low	1	1.16056	1.34561	High	8
chr3	83	-3.60729	Low	0	-1.02558	Low	0	35.3767	-4.77015	Low	0	39.0417	-9.34986	Low	3	78.3182	29.2339	High	9	2.08216	2.26721	High	9
chr3	84	-3.16159	Low	1	-1.17741	Low	0	33.9203	-6.22655	Low	0	40.8665	-7.52512	Low	3	89.72	40.6358	High	9	3.37982	3.56487	High	9
chr3	85	-2.76066	Low	1	-1.15469	Low	0	34.716	-5.43085	Low	0	38.363	-10.0286	Low	3	93.875	44.7908	High	9	3.21681	3.40186	High	9
chr3	86	-2.76659	Low	1	-1.04969	Low	0	34.0432	-6.10365	Low	0	38.4297	-9.96187	Low	3	52.1429	3.05862	High	5	2.46952	2.65457	High	9
chr3	87	-2.26	Low	1	-0.746881	Low	1	35.2006	-4.94625	Low	0	40.2391	-8.1525	Low	3	69.0857	20.0015	High	8	0.931367	1.11642	High	8
chr3	88	-1.78407	Low	2	-0.569062	Low	2	36.1417	-4.00515	Low	1	52.6785	4.28685	High	5	46.7714	-2.31281	Low	4	0.661827	0.846879	High	7
chr3	89	-2.59831	Low	1	-0.649025	Low	1	35.93	-4.21685	Low	1	44.8315	-3.5601	Low	4	9.85321	-39.231	Low	0	1.06694	1.252	High	8
chr3	90	-3.18324	Low	0	-0.943805	Low	0	35.2914	-4.85545	Low	0	38.934	-9.4576	Low	3	87.0606	37.9764	High	9	0.644073	0.829125	High	7
chr3	91	-3.80778	Low	0	-1.16513	Low	0	36.7147	-3.43215	Low	1	16.8393	-31.5523	Low	1	50	0.915761	High	5	-0.514787	-0.329735	Low	3
chr3	92	-0.600895	Low	4	-1.22897	Low	0	NA	NA	NA	NA	2.5608e-05	-48.3916	Low	0	NA	NA	NA	NA	NA	NA	NA	NA
chr3	93	-2.478	Low	1	-1.09298	Low	0	NA	NA	NA	NA	4.9067e-05	-48.3916	Low	0	NA	NA	NA	NA	NA	NA	NA	NA
chr3	94	-2.44119	Low	1	-1.07426	Low	0	37.8302	-2.3167	Low	2	27.1507	-21.2409	Low	2	25.9492	-23.1351	Low	1	-0.811765	-0.626713	Low	1
chr3	95	-2.3906	Low	1	-1.06647	Low	0	35.3715	-4.77535	Low	0	44.2074	-4.18418	Low	4	88.8846	39.8004	High	9	0.924911	1.10996	High	8
chr3	96	-4.33922	Low	0	-1.17637	Low	0	34.4295	-5.71735	Low	0	40.2045	-8.18712	Low	3	85.1	36.0158	High	9	2.83267	3.01772	High	9
chr3	97	-2.57838	Low	1	-0.978161	Low	0	35.4636	-4.68325	Low	0	43.6342	-4.75742	Low	4	63.9028	14.8185	High	7	2.48727	2.67233	High	9
chr3	98	-1.45277	Low	3	-0.746798	Low	1	36.3904	-3.75645	Low	1	52.231	3.83936	High	5	9.82464	-39.2596	Low	0	1.56567	1.75073	High	9
chr3	99	1.79211	High	6	-0.257604	Low	3	37.7922	-2.35465	Low	2	45.1176	-3.274	Low	4	26.2277	-22.8565	Low	1	0.535934	0.720986	High	7
chr3	100	2.49241	High	7	-0.0129125	Low	4	38.4403	-1.70655	Low	3	49.5671	1.17544	High	5	58.9806	9.89634	High	7	0.353551	0.538603	High	7
chr3	101	4.81388	High	8	0.371884	High	6	38.3708	-1.77605	Low	3	61.9777	13.586	High	7	22.3294	-26.7548	Low	0	-0.182301	0.00275096	High	5
chr3	102	1.37068	High	6	-0.143275	Low	4	39.2193	-0.92755	Low	4	64.9575	16.5659	High	8	14.3163	-34.7679	Low	0	0.332569	0.517621	High	7
chr3	103	-1.11119	Low	3	-0.600265	Low	2	35.8919	-4.25495	Low	1	54.2896	5.89801	High	5	74.3846	25.3004	High	8	1.47045	1.6555	High	9
chr3	104	-3.03569	Low	1	-1.19789	Low	0	34.5171	-5.62975	Low	0	41.0857	-7.30588	Low	3	75.7	26.6158	High	9	2.09507	2.28012	High	9
chr3	105	-2.47205	Low	1	-0.672258	Low	1	35.3659	-4.78095	Low	0	46.1432	-2.24838	Low	4	90.2143	41.13	High	9	1.19768	1.38273	High	8
chr3	106	-1.79788	Low	2	-0.621684	Low	2	36.3352	-3.81165	Low	1	54.8823	6.49065	High	6	31.3613	-17.7229	Low	1	0.087239	0.272291	High	6
chr3	107	0.762456	High	5	-0.168994	Low	4	37.0609	-3.08595	Low	2	54.0601	5.66846	High	5	36.7656	-12.3186	Low	2	-0.527699	-0.342647	Low	3
chr3	108	-0.620308	Low	4	-0.608964	Low	2	38.6891	-1.45775	Low	3	48.796	0.40438	High	5	33.8246	-15.2597	Low	2	-0.300124	-0.115072	Low	4
chr3	109	-1.05761	Low	3	-0.56327	Low	2	38.139	-2.00785	Low	3	29.8253	-18.5663	Low	2	24.8125	-24.2717	Low	1	0.698949	0.884001	High	7
chr3	110	-3.47576	Low	0	-0.879003	Low	1	37.4086	-2.73825	Low	2	31.5404	-16.8512	Low	2	63.5484	14.4641	High	7	1.19284	1.37789	High	8
chr3	111	-2.05055	Low	2	-0.0260487	Low	4	36.5788	-3.56805	Low	1	41.0063	-7.38534	Low	3	1.65556	-47.4287	Low	0	0.905543	1.09059	High	8
chr3	112	-0.09327	Low	4	0.460923	High	6	38.7169	-1.42995	Low	3	63.8279	15.4362	High	7	20.4368	-28.6475	Low	0	-0.201669	-0.0166172	Low	4
chr3	113	2.57295	High	7	1.13051	High	8	39.5986	-0.54825	Low	4	56.7197	8.32813	High	6	51.1148	2.03058	High	5	-0.669732	-0.48468	Low	2
chr3	114	2.83928	High	7	0.975693	High	8	39.7439	-0.40295	Low	4	63.6192	15.2276	High	7	27.5287	-21.5556	Low	1	-0.461525	-0.276473	Low	3
chr3	115	1.43771	High	6	0.656384	High	7	36.522	-3.62485	Low	1	60.7557	12.3641	High	7	45.4098	-3.6744	Low	4	0.0452747	0.230327	High	6
chr3	116	-1.53061	Low	2	0.0175836	High	5	38.0372	-2.10965	Low	2	55.4531	7.06153	High	6	46.0678	-3.01644	Low	4	1.39459	1.57964	High	9
chr3	117	-3.55413	Low	0	-0.742388	Low	1	37.0192	-3.12765	Low	2	22.3788	-26.0128	Low	1	39.3636	-9.7206	Low	2	2.37914	2.56419	High	9
chr3	118	-3.26258	Low	0	-0.657319	Low	1	36.6026	-3.54425	Low	1	11.2146	-37.1771	Low	0	56.7391	7.65489	High	6	2.1903	2.37535	High	9
chr3	119	0.176072	High	5	-0.0126958	Low	4	38.6468	-1.50005	Low	3	25.8148	-22.5769	Low	2	34.4733	-14.611	Low	2	0.840982	1.02603	High	8
chr3	120	1.64381	High	6	0.40446	High	6	40.6382	0.49135	High	5	60.2843	11.8927	High	7	36.8486	-12.2357	Low	2	-0.240405	-0.0553534	Low	4
chr3	121	2.63601	High	7	0.753259	High	7	38.7314	-1.41545	Low	3	60.8128	12.4212	High	7	57.6865	8.60227	High	6	-0.561594	-0.376542	Low	2
chr3	122	2.74688	High	7	1.0981	High	8	39.3714	-0.77545	Low	4	54.2309	5.83927	High	5	56.3448	7.26059	High	6	-0.697171	-0.512119	Low	2
chr3	123	3.79003	High	8	1.22615	High	8	42.1883	2.04145	High	6	67.7228	19.3312	High	8	32.464	-16.6203	Low	2	-0.871484	-0.686432	Low	1
chr3	124	3.73629	High	8	1.24881	High	8	44.527	4.38015	High	8	55.2951	6.90346	High	6	51.9165	2.8323	High	5	-0.998991	-0.813939	Low	1
chr3	125	2.61112	High	7	0.742844	High	7	43.5326	3.38575	High	7	66.389	17.9974	High	8	37.7372	-11.347	Low	2	-1.06355	-0.878499	Low	0
chr3	126	1.7662	High	6	0.456351	High	6	43.6999	3.55305	High	7	64.2456	15.854	High	7	63.0144	13.9301	High	7	-1.1378	-0.952744	Low	0
chr3	127	3.36776	High	7	0.982883	High	8	48.6105	8.46365	High	9	54.9777	6.58605	High	6	46.9906	-2.09368	Low	4	-1.20397	-1.01892	Low	0
chr3	128	7.09524	High	9	1.68431	High	9	46.5677	6.42085	High	8	67.3296	18.938	High	8	33.8678	-15.2164	Low	2	-1.13295	-0.947902	Low	0
chr3	129	7.33509	High	9	1.76765	High	9	48.786	8.63915	High	9	73.0023	24.6107	High	9	61.4949	12.4106	High	7	-1.21365	-1.0286	Low	0
chr3	130	5.46326	High	9	0.825649	High	7	46.0824	5.93555	High	8	66.3789	17.9873	High	8	50.8553	1.77109	High	5	-0.921518	-0.736466	Low	1
chr3	131	0.265996	High	5	-0.0414424	Low	4	38.4732	-1.67365	Low	3	42.4983	-5.89328	Low	4	31.1923	-17.8919	Low	1	-0.713311	-0.528259	Low	2
chr3	132	0.102962	High	5	0.0249572	High	5	39.1858	-0.96105	Low	4	31.122	-17.2696	Low	2	32.5	-16.5842	Low	2	-0.377596	-0.192544	Low	3
chr3	133	0.542738	High	5	0.122826	High	5	38.8476	-1.29925	Low	3	47.597	-0.79457	Low	4	27.3687	-21.7155	Low	1	-0.585804	-0.400752	Low	2
chr3	134	0.690144	High	5	-0.282339	Low	3	43.3216	3.17475	High	7	63.1065	14.7149	High	7	43.0108	-6.07349	Low	3	-0.411491	-0.226439	Low	3
chr3	135	-0.0903033	Low	4	0.260058	High	6	44.275	4.12815	High	7	41.4901	-6.90149	Low	3	51.1903	2.10604	High	5	-0.0208998	0.164152	High	5
chr3	136	-0.0761194	Low	4	-0.0480826	Low	4	40.8419	0.69505	High	5	37.7352	-10.6564	Low	3	7.39891	-41.6853	Low	0	0.24057	0.425622	High	6
chr3	137	0.0572597	High	5	0.450861	High	6	40.3047	0.15785	High	5	63.7375	15.3459	High	7	19.3109	-29.7734	Low	0	0.476216	0.661268	High	7
chr3	138	0.6376	High	5	-0.202362	Low	4	39.8454	-0.30145	Low	4	43.5887	-4.80294	Low	4	41.3887	-7.69552	Low	3	0.0081524	0.193204	High	5
chr3	139	-0.542486	Low	4	-0.195123	Low	4	43.0885	2.94165	High	7	62.8247	14.4331	High	7	51.9295	2.84529	High	5	0.087239	0.272291	High	6
chr3	140	-0.895262	Low	3	-0.0817486	Low	4	42.3022	2.15535	High	6	27.3432	-21.0484	Low	2	57.7128	8.62858	High	6	-0.0854603	0.0995916	High	5
chr3	141	1.93721	High	6	0.402275	High	6	42.1625	2.01565	High	6	31.623	-16.7686	Low	2	48.7443	-0.339902	Low	4	-0.129039	0.0560133	High	5
chr3	142	3.39253	High	8	0.573127	High	7	41.2962	1.14935	High	5	71.7554	23.3638	High	9	26.1154	-22.9689	Low	1	-0.367912	-0.18286	Low	3
chr3	143	3.89834	High	8	-0.050866	Low	4	39.2882	-0.85865	Low	4	62.2117	13.8201	High	7	58.4453	9.36109	High	6	-0.543839	-0.358788	Low	3
chr3	144	-0.646408	Low	4	-0.834039	Low	1	38.4087	-1.73815	Low	3	20.253	-28.1386	Low	1	22.28	-26.8042	Low	0	-0.182301	0.00275096	High	5
chr3	145	-2.73953	Low	1	-0.794541	Low	1	35.1757	-4.97115	Low	0	11.6462	-36.7455	Low	0	29	-20.0842	Low	1	0.361621	0.546673	High	7
chr3	146	-2.32393	Low	1	-0.856261	Low	1	35.3674	-4.77945	Low	0	32.1314	-16.2602	Low	2	26.6303	-22.454	Low	1	1.07663	1.26168	High	8
chr3	147	-3.28701	Low	0	-0.78132	Low	1	35.7492	-4.39765	Low	0	41.1776	-7.21403	Low	3	25.127	-23.9573	Low	1	2.01437	2.19942	High	9
chr3	148	-2.69256	Low	1	-0.351589	Low	3	36.2445	-3.90235	Low	1	26.5052	-21.8864	Low	2	79.3204	30.2362	High	9	1.78518	1.97023	High	9
chr3	149	0.0668596	High	5	0.214646	High	5	37.4482	-2.69865	Low	2	49.8109	1.41927	High	5	28.061	-21.0232	Low	1	0.823228	1.00828	High	8
chr3	150	2.22225	High	7	0.245857	High	6	39.6665	-0.48035	Low	4	68.1164	19.7248	High	8	36.8607	-12.2235	Low	2	-0.547068	-0.362016	Low	3
chr3	151	3.1381	High	7	0.132457	High	5	40.0573	-0.08955	Low	4	58.1152	9.72358	High	6	32.0676	-17.0167	Low	1	-0.852116	-0.667064	Low	1
chr3	152	2.50758	High	7	-0.324138	Low	3	37.0081	-3.13875	Low	1	59.2198	10.8282	High	6	47.8788	-1.20545	Low	4	-0.676188	-0.491137	Low	2
chr3	153	0.186356	High	5	-0.282952	Low	3	37.8601	-2.28675	Low	2	46.689	-1.70261	Low	4	37.1867	-11.8975	Low	2	-0.55191	-0.366858	Low	3
chr3	154	-0.647256	Low	4	-0.561485	Low	2	37.3963	-2.75055	Low	2	18.3132	-30.0784	Low	1	63.398	14.3137	High	7	-0.448613	-0.263561	Low	3
chr3	155	-1.86003	Low	2	-0.445348	Low	2	37.1352	-3.01165	Low	2	14.7953	-33.5963	Low	0	43.3529	-5.7313	Low	3	-0.419561	-0.234509	Low	3
chr3	156	0.828185	High	5	-0.423279	Low	2	39.894	-0.25285	Low	4	44.4339	-3.95774	Low	4	19.6822	-29.402	Low	0	-0.445385	-0.260333	Low	3
chr3	157	0.140055	High	5	0.0442698	High	5	39.449	-0.69785	Low	4	55.8187	7.42713	High	6	20.6062	-28.4781	Low	0	-0.203283	-0.0182312	Low	4
chr3	158	0.936811	High	6	0.0720495	High	5	38.0803	-2.06655	Low	2	41.7897	-6.60189	Low	4	73.6909	24.6067	High	8	-0.287212	-0.10216	Low	4
chr3	159	-1.3277	Low	3	0.535025	High	7	38.4528	-1.69405	Low	3	35.371	-13.0206	Low	3	28.6901	-20.3942	Low	1	-0.251703	-0.0666515	Low	4
chr3	160	1.61906	High	6	0.0573437	High	5	40.2073	0.06045	High	5	46.3569	-2.03471	Low	4	50.8067	1.72251	High	5	-0.693943	-0.508891	Low	2
chr3	161	-0.0134996	Low	4	-0.207649	Low	4	38.2674	-1.87945	Low	3	60.86	12.4684	High	7	21.9922	-27.092	Low	0	-0.246861	-0.0618095	Low	4
chr3	162	-0.992854	Low	3	-0.84333	Low	1	36.5107	-3.63615	Low	1	30.8068	-17.5848	Low	2	75.5811	26.4968	High	9	0.53432	0.719372	High	7
chr3	163	-4.31656	Low	0	-1.15967	Low	0	34.7466	-5.40025	Low	0	31.1635	-17.2281	Low	2	66.7083	17.6241	High	8	1.46399	1.64904	High	9
chr3	164	-3.30667	Low	0	-1.01697	Low	0	34.8137	-5.33315	Low	0	35.9484	-12.4432	Low	3	50.85	1.76576	High	5	1.5689	1.75395	High	9
chr3	165	-3.30667	Low	0	-1.03311	Low	0	34.3736	-5.77325	Low	0	27.6726	-20.719	Low	2	69.537	20.4528	High	8	1.49143	1.67648	High	9
chr3	166	-3.32274	Low	0	-0.862927	Low	1	34.8009	-5.34595	Low	0	33.5909	-14.8007	Low	2	73.4091	24.3249	High	8	1.19445	1.3795	High	8
chr3	167	-3.33311	Low	0	-0.894326	Low	1	35.5054	-4.64145	Low	0	30.4685	-17.9231	Low	2	81.8125	32.7283	High	9	0.937823	1.12287	High	8
chr3	168	-2.65675	Low	1	0.893258	High	8	36.7004	-3.44645	Low	1	31.9485	-16.4431	Low	2	28.0107	-21.0735	Low	1	0.360007	0.545059	High	7
chr3	169	0.311587	High	5	1.44491	High	8	36.0163	-4.13055	Low	1	42.499	-5.89264	Low	4	33.4561	-15.6281	Low	2	-0.0192858	0.165766	High	5
chr3	170	1.11699	High	6	1.80695	High	9	39.4151	-0.73175	Low	4	62.7376	14.346	High	7	39.4646	-9.61959	Low	3	-0.259773	-0.0747216	Low	4
chr3	171	4.1843	High	8	1.78545	High	9	40.5409	0.39405	High	5	64.4817	16.0901	High	7	39.2837	-9.80058	Low	2	-0.324334	-0.139282	Low	4
chr3	172	3.24921	High	7	1.08964	High	8	39.6324	-0.51445	Low	4	68.3235	19.9319	High	8	40.3142	-8.77006	Low	3	-0.264616	-0.0795636	Low	4
chr3	173	1.32506	High	6	1.04729	High	8	38.7352	-1.41165	Low	3	60.3318	11.9402	High	7	53.1828	4.09856	High	5	0.209904	0.394956	High	6
chr3	174	-1.98203	Low	2	-0.347958	Low	3	35.5286	-4.61825	Low	0	14.7314	-33.6602	Low	0	78.1111	29.0269	High	9	0.442321	0.627373	High	7
chr3	175	-3.73598	Low	0	-0.118667	Low	4	35.5005	-4.64635	Low	0	20.9334	-27.4582	Low	1	57.9259	8.84169	High	6	0.613407	0.798459	High	7
chr3	176	-1.96315	Low	2	0.118959	High	5	35.3425	-4.80435	Low	0	13.3053	-35.0864	Low	0	58.2059	9.12164	High	6	0.311587	0.496638	High	6
chr3	177	-0.394427	Low	4	0.101307	High	5	38.3048	-1.84205	Low	3	35.1781	-13.2135	Low	3	27.257	-21.8273	Low	1	0.258324	0.443376	High	6
chr3	178	0.364194	High	5	0.328978	High	6	38.8327	-1.31415	Low	3	46.2684	-2.12325	Low	4	52.1857	3.10148	High	5	-0.0370399	0.148012	High	5
chr3	179	0.636253	High	5	-0.109568	Low	4	38.1542	-1.99265	Low	3	29.8045	-18.5871	Low	2	16.6606	-32.4236	Low	0	0.0694848	0.254537	High	6
chr3	180	-0.449415	Low	4	-0.434972	Low	2	39.4307	-0.71615	Low	4	45.1924	-3.19926	Low	4	17.1584	-31.9258	Low	0	0.308359	0.49341	High	6
chr3	181	-1.02879	Low	3	-0.446789	Low	2	37.5656	-2.58125	Low	2	20.8977	-27.4939	Low	1	51.2459	2.16166	High	5	0.340639	0.525691	High	7
chr3	182	-0.57706	Low	4	0.160995	High	5	38.4788	-1.66805	Low	3	17.5988	-30.7928	Low	1	76.0545	26.9703	High	9	0.00976642	0.194818	High	5
chr3	183	3.68829	High	8	1.29176	High	8	39.5614	-0.58545	Low	4	44.9792	-3.41243	Low	4	31.2116	-17.8727	Low	1	-0.561594	-0.376542	Low	2
chr3	184	7.57105	High	9	1.589	High	9	44.8168	4.66995	High	8	65.3373	16.9457	High	8	46.4463	-2.63799	Low	4	-0.800467	-0.615415	Low	1
chr3	185	6.88104	High	9	1.30088	High	8	44.9033	4.75645	High	8	59.687	11.2954	High	6	52.2538	3.16961	High	5	-0.677802	-0.492751	Low	2
chr3	186	4.02955	High	8	0.485242	High	6	42.8428	2.69595	High	7	64.2688	15.8772	High	7	43.7843	-5.29989	Low	3	-0.702013	-0.516961	Low	2
chr3	187	3.11402	High	7	1.19678	High	8	43.2976	3.15075	High	7	54.9421	6.55047	High	6	39.511	-9.57324	Low	3	-0.463139	-0.278087	Low	3
chr3	188	4.47311	High	8	1.03064	High	8	41.4991	1.35225	High	6	59.6821	11.2904	High	6	57.0308	7.9466	High	6	-0.380824	-0.195772	Low	3
chr3	189	3.63797	High	8	0.952732	High	8	38.9959	-1.15095	Low	3	57.7787	9.38707	High	6	79.9429	30.8586	High	9	-0.300124	-0.115072	Low	4
chr3	190	1.20613	High	6	-0.315455	Low	3	37.6931	-2.45375	Low	2	63.9616	15.57	High	7	87	37.9158	High	9	-0.237177	-0.0521254	Low	4
chr3	191	-1.77895	Low	2	-0.367394	Low	3	36.8387	-3.30815	Low	1	47.9546	-0.436974	Low	4	21.2156	-27.8687	Low	0	0.093695	0.278747	High	6
chr3	192	-2.76585	Low	1	-0.359946	Low	3	36.8734	-3.27345	Low	1	36.2508	-12.1408	Low	3	33.5507	-15.5335	Low	2	0.18408	0.369132	High	6
chr3	193	-1.86928	Low	2	-0.121701	Low	4	38.8438	-1.30305	Low	3	29.1089	-19.2827	Low	2	69.7681	20.6838	High	8	0.117905	0.302957	High	6
chr3	194	0.784178	High	5	1.6363	High	9	42.7618	2.61495	High	7	45.5798	-2.81177	Low	4	36.4355	-12.6487	Low	2	-0.521243	-0.336191	Low	3
chr3	195	2.88047	High	7	2.61508	High	9	46.8081	6.66128	High	8	67.3169	18.9253	High	8	53.6919	4.60763	High	6	-0.706855	-0.521803	Low	2
chr3	196	4.69014	High	8	3.58084	High	9	46.7146	6.56775	High	8	72.1169	23.7253	High	9	62.4795	13.3953	High	7	-0.813379	-0.628327	Low	1
chr3	197	4.44005	High	8	2.82694	High	9	42.9716	2.82475	High	7	71.906	23.5144	High	9	31.5939	-17.4903	Low	1	-0.908606	-0.723554	Low	1
chr3	198	5.10897	High	8	NA	NA	NA	44.5622	4.41535	High	8	65.5366	17.145	High	8	39.2302	-9.85401	Low	2	-0.89408	-0.709028	Low	1
chr4	1	17.2611	High	9	4.71636	High	9	48.0815	7.93466	High	9	54.9535	6.5619	High	6	75.8862	26.802	High	9	-1.14626	-0.961211	Low	0
chr4	2	17.9377	High	9	4.52363	High	9	54.596	14.4491	High	9	69.4813	21.0897	High	8	57.1554	8.07111	High	6	-0.990244	-0.805192	Low	1
chr4	3	13.8657	High	9	3.44591	High	9	49.1295	8.98265	High	9	74.3457	25.9541	High	9	45.9139	-3.17037	Low	4	-0.963574	-0.778522	Low	1
chr4	4	8.07385	High	9	2.01905	High	9	51.658	11.5112	High	9	55.4762	7.08459	High	6	61.8792	12.795	High	7	-0.81689	-0.631838	Low	1
chr4	5	0.924952	High	6	0.614096	High	7	45.7646	5.61775	High	8	45.7297	-2.66187	Low	4	54.049	4.96474	High	6	-0.515519	-0.330467	Low	3
chr4	6	2.89039	High	7	0.753166	High	7	44.8741	4.72725	High	8	22.0624	-26.3292	Low	1	63.1788	14.0946	High	7	-0.520853	-0.335801	Low	3
chr4	7	3.65111	High	8	0.865867	High	7	49.8609	9.71405	High	9	55.7285	7.33685	High	6	48.6041	-0.480175	Low	4	-0.558191	-0.373139	Low	2
chr4	8	5.3028	High	8	1.47478	High	9	51.6283	11.4815	High	9	68.7076	20.316	High	8	68.3585	19.2743	High	8	-1.08359	-0.898537	Low	0
chr4	9	0.986638	High	6	0.888032	High	8	52.8456	12.6988	High	9	58.1392	9.74763	High	6	65.3594	16.2751	High	7	-1.29161	-1.10656	Low	0
chr4	10	0.422356	High	5	1.0183	High	8	45.4908	5.34398	High	8	21.8966	-26.495	Low	1	55.7391	6.65489	High	6	-1.39163	-1.20657	Low	0
chr4	11	-1.16442	Low	3	0.575517	High	7	42.6932	2.54635	High	6	15.7071	-32.6846	Low	0	59.0836	9.99933	High	7	-1.21694	-1.03189	Low	0
chr4	12	-1.38433	Low	3	0.266894	High	6	38.9819	-1.16495	Low	3	39.8944	-8.4972	Low	3	35.4444	-13.6398	Low	2	-0.49285	-0.307798	Low	3
chr4	13	-1.1526	Low	3	0.117251	High	5	37.2947	-2.85215	Low	2	19.026	-29.3657	Low	1	49.1481	0.0639094	High	5	0.0445493	0.229601	High	6
chr4	14	-1.69466	Low	2	-0.335681	Low	3	39.8207	-0.32615	Low	4	44.8018	-3.58985	Low	4	52.5822	3.49798	High	5	0.699296	0.884348	High	7
chr4	15	2.64292	High	7	0.372237	High	6	38.8842	-1.26265	Low	3	34.7948	-13.5969	Low	3	76.6176	27.5334	High	9	0.253908	0.43896	High	6
chr4	16	3.17279	High	7	0.445653	High	6	40.2412	0.09435	High	5	62.624	14.2324	High	7	22.3792	-26.705	Low	0	0.107224	0.292276	High	6
chr4	17	4.9655	High	8	0.978662	High	8	40.5904	0.44355	High	5	33.9133	-14.4783	Low	2	35.8438	-13.2405	Low	2	-0.250153	-0.0651015	Low	4
chr4	18	1.03354	High	6	0.258231	High	6	40.7891	0.64225	High	5	33.443	-14.9486	Low	2	28.3732	-20.711	Low	1	0.545944	0.730996	High	7
chr4	19	-1.58665	Low	2	-0.110907	Low	4	37.6609	-2.48595	Low	2	22.6731	-25.7185	Low	1	7.38393	-41.7003	Low	0	1.25803	1.44308	High	8
chr4	20	-2.72882	Low	1	-0.362235	Low	3	36.4087	-3.73815	Low	1	34.5622	-13.8294	Low	2	72.3171	23.2328	High	8	1.65008	1.83513	High	9
chr4	21	-3.04615	Low	1	-0.315365	Low	3	37.1393	-3.00755	Low	2	33.8528	-14.5388	Low	2	56.8843	7.80006	High	6	1.74342	1.92848	High	9
chr4	22	-2.86621	Low	1	-0.332936	Low	3	37.6066	-2.54025	Low	2	12.947	-35.4446	Low	0	79.589	30.5048	High	9	1.24203	1.42708	High	8
chr4	23	-3.20811	Low	0	-0.578461	Low	2	38.5435	-1.60335	Low	3	28.0474	-20.3442	Low	2	36.7164	-12.3678	Low	2	0.933992	1.11904	High	8
chr4	24	-1.98532	Low	2	-0.291193	Low	3	37.3404	-2.80645	Low	2	52.8508	4.45918	High	5	91.6364	42.5521	High	9	0.137894	0.322946	High	6
chr4	25	0.252753	High	5	-0.0537811	Low	4	41.6789	1.53205	High	6	61.5981	13.2064	High	7	63.5342	14.45	High	7	-0.479515	-0.294463	Low	3
chr4	26	2.01677	High	6	0.454155	High	6	43.2331	3.08625	High	7	57.7743	9.38267	High	6	38.2106	-10.8736	Low	2	-0.906234	-0.721182	Low	1
chr4	27	1.00273	High	6	0.0923998	High	5	40.2626	0.11575	High	5	55.9467	7.55513	High	6	30.9174	-18.1669	Low	1	-0.390171	-0.205119	Low	3
chr4	28	-1.51076	Low	2	-0.42335	Low	2	37.4831	-2.66375	Low	2	31.735	-16.6566	Low	2	39.4595	-9.62478	Low	3	0.627287	0.812339	High	7
chr4	29	-2.40575	Low	1	-1.01815	Low	0	35.521	-4.62585	Low	0	37.7062	-10.6854	Low	3	79.2963	30.2121	High	9	1.73676	1.92181	High	9
chr4	30	-3.31215	Low	0	-0.851988	Low	1	34.3486	-5.79825	Low	0	39.7258	-8.66586	Low	3	73.3636	24.2794	High	8	1.78076	1.96581	High	9
chr4	31	-3.38862	Low	0	-0.808393	Low	1	35.422	-4.72485	Low	0	51.3935	3.00189	High	5	50.9329	1.84865	High	5	1.23536	1.42041	High	8
chr4	32	-3.38862	Low	0	-0.740773	Low	1	35.1018	-5.04503	Low	0	52.232	3.84038	High	5	81.8182	32.7339	High	9	0.725966	0.911018	High	7
chr4	33	-0.422506	Low	4	-0.908352	Low	0	34.6842	-5.46262	Low	0	41.5279	-6.86373	Low	3	67.05	17.9658	High	8	1.32071	1.50576	High	8
chr4	34	-0.422506	Low	4	-0.746269	Low	1	34.8583	-5.28855	Low	0	38.9153	-9.47629	Low	3	77.8889	28.8047	High	9	1.86211	2.04716	High	9
chr4	35	-0.422506	Low	4	-0.769654	Low	1	34.2684	-5.87845	Low	0	41.4834	-6.90823	Low	3	94.8462	45.7619	High	9	1.69675	1.8818	High	9
chr4	36	-3.56735	Low	0	-0.581188	Low	2	34.9677	-5.17915	Low	0	38.3591	-10.0325	Low	3	65.6842	16.6	High	8	0.615286	0.800338	High	7
chr4	37	-1.39698	Low	3	-0.117747	Low	4	36.4564	-3.69045	Low	1	47.7919	-0.599681	Low	4	10.5248	-38.5595	Low	0	-0.223484	-0.0384316	Low	4
chr4	38	3.56049	High	8	0.715875	High	7	40.1742	0.02735	High	5	39.6038	-8.78777	Low	3	47.6043	-1.47994	Low	4	-0.659537	-0.474485	Low	2
chr4	39	7.13708	High	9	2.22164	High	9	42.0811	1.93425	High	6	69.0512	20.6595	High	8	34.8563	-14.2279	Low	2	-0.944905	-0.759853	Low	1
chr4	40	7.05284	High	9	2.8909	High	9	40.8907	0.74385	High	5	74.4991	26.1075	High	9	22.8907	-26.1936	Low	0	-0.98491	-0.799858	Low	1
chr4	41	5.68766	High	9	3.04445	High	9	43.1147	2.96784	High	7	73.1303	24.7386	High	9	51.466	2.38173	High	5	-0.972909	-0.787857	Low	1
chr4	42	2.52043	High	7	1.54658	High	9	40.7671	0.62025	High	5	73.5283	25.1367	High	9	50.1445	1.0603	High	5	-0.626199	-0.441148	Low	2
chr4	43	0.434298	High	5	0.193279	High	5	39.212	-0.93485	Low	4	45.1032	-3.28837	Low	4	77.9632	28.879	High	9	0.151229	0.336281	High	6
chr4	44	-1.92558	Low	2	-0.748675	Low	1	35.8538	-4.29305	Low	1	14.5307	-33.8609	Low	0	29.1667	-19.9176	Low	1	0.927324	1.11238	High	8
chr4	45	-2.93955	Low	1	-0.987447	Low	0	36.0843	-4.06255	Low	1	23.2692	-25.1225	Low	1	58.5543	9.47011	High	6	1.75809	1.94314	High	9
chr4	46	-2.90319	Low	1	-0.933365	Low	0	35.2775	-4.86935	Low	0	25.7378	-22.6538	Low	2	61.3	12.2158	High	7	2.11947	2.30452	High	9
chr4	47	-1.92822	Low	2	-0.673309	Low	1	35.7755	-4.37135	Low	1	18.5162	-29.8754	Low	1	85.7941	36.7099	High	9	1.65408	1.83913	High	9
chr4	48	3.28401	High	7	0.441181	High	6	37.3692	-2.77765	Low	2	48.8017	0.410073	High	5	48.7901	-0.294184	Low	4	0.671293	0.856345	High	7
chr4	49	3.24765	High	7	1.30765	High	8	39.2708	-0.87605	Low	4	69.0213	20.6297	High	8	48.878	-0.206286	Low	4	-1.06625	-0.881201	Low	0
chr4	50	1.04026	High	6	0.953602	High	8	42.7336	2.58675	High	7	16.3145	-32.0771	Low	1	34.8889	-14.1953	Low	2	-1.94369	-1.75864	Low	0
chr4	52	-2.71133	Low	1	-0.912584	Low	0	NA	NA	NA	NA	1.667e-06	-48.3916	Low	0	NA	NA	NA	NA	NA	NA	NA	NA
chr4	53	-0.746333	Low	3	-0.386194	Low	3	40.1964	0.049589	High	5	12.6116	-35.78	Low	0	23.1084	-25.9758	Low	0	-1.87702	-1.69197	Low	0
chr4	54	2.46166	High	7	0.361867	High	6	40.7463	0.59945	High	5	35.4246	-12.9671	Low	3	34.4982	-14.586	Low	2	-1.29028	-1.10523	Low	0
chr4	55	2.55887	High	7	0.372893	High	6	40.0762	-0.07065	Low	4	53.388	4.99642	High	5	50.2478	1.16359	High	5	-0.500851	-0.315799	Low	3
chr4	56	3.93761	High	8	0.785832	High	7	41.189	1.04215	High	5	30.2277	-18.1639	Low	2	76.5503	27.466	High	9	-0.55019	-0.365138	Low	3
chr4	57	5.46981	High	9	1.24706	High	8	39.1752	-0.97165	Low	4	67.183	18.7914	High	8	19.6987	-29.3856	Low	0	-0.536855	-0.351803	Low	3
chr4	58	3.99003	High	8	1.06914	High	8	42.0339	1.88705	High	6	58.4397	10.0481	High	6	30.6327	-18.4515	Low	1	-0.00078957	0.184262	High	5
chr4	59	0.666452	High	5	0.139098	High	5	38.2207	-1.92615	Low	3	21.7364	-26.6552	Low	1	23.2414	-25.8429	Low	0	0.748636	0.933687	High	8
chr4	60	-1.52845	Low	2	-1.05963	Low	0	35.0556	-5.0913	Low	0	11.2932	-37.0984	Low	0	47.4545	-1.62969	Low	4	1.76743	1.95248	High	9
chr4	61	-1.5129	Low	2	-1.07399	Low	0	34.7781	-5.36875	Low	0	24.1332	-24.2584	Low	1	62.0556	12.9713	High	7	2.16881	2.35386	High	9
chr4	62	-3.3962	Low	0	-1.01337	Low	0	35.1763	-4.97055	Low	0	20.9612	-27.4305	Low	1	50	0.915761	High	5	2.3675	2.55255	High	9
chr4	63	-3.36889	Low	0	-1.01067	Low	0	35.3317	-4.81515	Low	0	27.55	-20.8416	Low	2	80.6226	31.5384	High	9	2.81289	2.99794	High	9
chr4	64	-3.37105	Low	0	-0.989192	Low	0	35.3454	-4.80145	Low	0	12.0793	-36.3123	Low	0	55.2667	6.18243	High	6	2.92624	3.11129	High	9
chr4	65	-1.50791	Low	2	-1.03988	Low	0	34.1979	-5.94895	Low	0	10.5245	-37.8671	Low	0	69.1087	20.0245	High	8	3.11026	3.29531	High	9
chr4	66	-3.82494	Low	0	-0.937863	Low	0	34.7683	-5.37855	Low	0	22.4583	-25.9333	Low	1	79.15	30.0658	High	9	2.87823	3.06328	High	9
chr4	67	-3.84293	Low	0	-0.913181	Low	0	34.453	-5.69385	Low	0	41.2982	-7.09344	Low	3	80.9149	31.8307	High	9	2.57819	2.76324	High	9
chr4	68	-2.4766	Low	1	-0.389795	Low	3	35.2491	-4.89775	Low	0	41.5489	-6.84275	Low	3	56.6316	7.54734	High	6	1.42872	1.61377	High	9
chr4	69	-1.28785	Low	3	-0.141311	Low	4	37.3254	-2.82145	Low	2	46.774	-1.61757	Low	4	24.8804	-24.2038	Low	1	0.0498833	0.234935	High	6
chr4	70	-1.29292	Low	3	0.00829649	High	5	36.5502	-3.59665	Low	1	34.4348	-13.9568	Low	2	50.5938	1.50951	High	5	-0.76755	-0.582498	Low	1
chr4	71	-0.288359	Low	4	0.0397436	High	5	35.3377	-4.80915	Low	0	37.8603	-10.5313	Low	3	58.6667	9.58243	High	7	-0.760883	-0.575831	Low	1
chr4	72	-0.966926	Low	3	-0.156348	Low	4	38.383	-1.76385	Low	3	51.8405	3.44887	High	5	16.1158	-32.9684	Low	0	-0.343498	-0.158446	Low	4
chr4	73	0.60507	High	5	-0.0301051	Low	4	37.2169	-2.92995	Low	2	19.1561	-29.2355	Low	1	71.5739	22.4897	High	8	0.0458828	0.230935	High	6
chr4	74	-0.198151	Low	4	0.599388	High	7	37.2656	-2.88125	Low	2	21.3477	-27.0439	Low	1	42.2316	-6.85266	Low	3	0.104557	0.289609	High	6
chr4	75	0.0668954	High	5	0.703149	High	7	37.3857	-2.76115	Low	2	60.523	12.1314	High	7	55.2969	6.21264	High	6	-0.327496	-0.142444	Low	4
chr4	76	2.84817	High	7	1.22082	High	8	37.7151	-2.43171	Low	2	57.8264	9.43474	High	6	48.7012	-0.383019	Low	4	-0.798221	-0.613169	Low	1
chr4	77	5.66758	High	9	1.49637	High	9	39.8892	-0.25765	Low	4	55.1038	6.71223	High	6	24.1524	-24.9319	Low	0	-1.01558	-0.830529	Low	1
chr4	78	7.21121	High	9	1.74982	High	9	40.7794	0.63255	High	5	68.2622	19.8706	High	8	47.3926	-1.69161	Low	4	-0.907567	-0.722515	Low	1
chr4	79	3.88142	High	8	1.64134	High	9	40.3903	0.24345	High	5	53.2009	4.80928	High	5	17.6139	-31.4704	Low	0	-0.934237	-0.749185	Low	1
chr4	80	1.19175	High	6	0.408931	High	6	38.7867	-1.36015	Low	3	61.0177	12.6261	High	7	14.1866	-34.8976	Low	0	-0.720878	-0.535826	Low	2
chr4	81	-0.573777	Low	4	0.0164675	High	5	36.0177	-4.12915	Low	1	23.5722	-24.8194	Low	1	59.3535	10.2693	High	7	-0.663537	-0.478486	Low	2
chr4	82	-0.558097	Low	4	-0.597871	Low	2	36.5539	-3.59295	Low	1	19.036	-29.3556	Low	1	80.574	31.4898	High	9	-0.587528	-0.402476	Low	2
chr4	83	1.88447	High	6	0.450493	High	6	38.8084	-1.33845	Low	3	17.1857	-31.2059	Low	1	60.4432	11.3589	High	7	-0.667538	-0.482486	Low	2
chr4	84	2.4423	High	7	0.605396	High	7	41.0155	0.86865	High	5	59.9675	11.5759	High	6	28.9722	-20.1121	Low	1	-0.57686	-0.391808	Low	2
chr4	85	3.83483	High	8	1.43786	High	8	39.8222	-0.32465	Low	4	58.5695	10.1779	High	6	16.4097	-32.6745	Low	0	-0.512852	-0.3278	Low	3
chr4	86	0.13833	High	5	0.440105	High	6	38.053	-2.09385	Low	2	43.5139	-4.87769	Low	4	58.0329	8.94864	High	6	-0.315495	-0.130443	Low	4
chr4	87	3.26522	High	7	1.54519	High	9	37.0441	-3.10275	Low	2	37.0001	-11.3915	Low	3	69.3158	20.2316	High	8	-0.308827	-0.123775	Low	4
chr4	88	5.11949	High	8	1.78494	High	9	38.2967	-1.85015	Low	3	63.2704	14.8787	High	7	22.8991	-26.1851	Low	0	-0.511519	-0.326467	Low	3
chr4	89	9.72035	High	9	2.31577	High	9	39.3327	-0.81415	Low	4	65.5473	17.1557	High	8	19.6667	-29.4176	Low	0	-0.734213	-0.549161	Low	2
chr4	90	6.0605	High	9	1.07558	High	8	39.5781	-0.56875	Low	4	67.1828	18.7912	High	8	24.7778	-24.3065	Low	1	-0.863562	-0.67851	Low	1
chr4	91	2.26953	High	7	1.12571	High	8	37.1016	-3.04525	Low	2	62.1368	13.7452	High	7	47.3563	-1.72792	Low	4	-0.487516	-0.302464	Low	3
chr4	92	-2.69841	Low	1	0.905855	High	8	35.2041	-4.94275	Low	0	51.2989	2.90728	High	5	17.1642	-31.9201	Low	0	-0.304827	-0.119775	Low	4
chr4	93	-3.46341	Low	0	0.794151	High	7	35.469	-4.67785	Low	0	38.2259	-10.1657	Low	3	99.4615	50.3773	High	9	0.0898882	0.27494	High	6
chr4	94	-2.54778	Low	1	-0.432265	Low	2	34.5671	-5.57975	Low	0	34.1523	-14.2393	Low	2	98.5	49.4158	High	9	0.0445493	0.229601	High	6
chr4	95	-1.82157	Low	2	-0.259351	Low	3	35.7951	-4.35175	Low	1	35.7875	-12.6041	Low	3	75.2273	26.143	High	8	-0.14214	0.0429117	High	5
chr4	96	-1.11827	Low	3	-0.166753	Low	4	37.5704	-2.57645	Low	2	55.4495	7.05792	High	6	57.2296	8.14539	High	6	-0.127472	0.0575801	High	5
chr4	97	-1.19665	Low	3	-0.125456	Low	4	36.8059	-3.34095	Low	1	23.7167	-24.6749	Low	1	65.125	16.0408	High	7	0.223238	0.40829	High	6
chr4	98	-3.37182	Low	0	-0.775248	Low	1	35.2649	-4.88195	Low	0	18.1592	-30.2324	Low	1	79.1071	30.0229	High	9	0.659291	0.844343	High	7
chr4	99	-1.3097	Low	3	-0.227343	Low	3	35.8371	-4.30975	Low	1	18.5815	-29.8101	Low	1	62.2	13.1158	High	7	0.223238	0.40829	High	6
chr4	100	1.38369	High	6	0.358958	High	6	39.0537	-1.09315	Low	3	39.8973	-8.49428	Low	3	21.3321	-27.7521	Low	0	-0.394171	-0.209119	Low	3
chr4	101	2.24587	High	7	0.352162	High	6	38.5103	-1.63655	Low	3	41.6342	-6.75738	Low	3	23.9798	-25.1044	Low	0	-0.76355	-0.578498	Low	1
chr4	102	2.3015	High	7	0.293957	High	6	36.7953	-3.35155	Low	1	46.9492	-1.44241	Low	4	80.4074	31.3232	High	9	-0.768884	-0.583832	Low	1
chr4	103	2.89218	High	7	0.581944	High	7	36.2514	-3.89545	Low	1	55.9404	7.54877	High	6	22.5966	-26.4876	Low	0	-0.811556	-0.626504	Low	1
chr4	104	2.58463	High	7	0.743198	High	7	38.3546	-1.79225	Low	3	70.703	22.3113	High	9	6.56571	-42.5185	Low	0	-0.755549	-0.570497	Low	2
chr4	105	0.549962	High	5	0.217404	High	6	36.3367	-3.81015	Low	1	38.1364	-10.2552	Low	3	49	-0.0842388	Low	4	-0.607531	-0.422479	Low	2
chr4	106	0.00184488	High	5	0.209969	High	5	35.8408	-4.30605	Low	1	18.128	-30.2636	Low	1	56.5714	7.48719	High	6	-0.604864	-0.419812	Low	2
chr4	107	0.771743	High	5	0.287015	High	6	37.0846	-3.06225	Low	2	50.1873	1.79564	High	5	36.854	-12.2302	Low	2	-0.422175	-0.237123	Low	3
chr4	108	1.56519	High	6	0.583228	High	7	36.166	-3.98085	Low	1	33.9406	-14.4511	Low	2	68.8684	19.7842	High	8	-0.506185	-0.321133	Low	3
chr4	109	0.288976	High	5	-0.0384762	Low	4	38.1367	-2.01015	Low	3	39.7736	-8.61805	Low	3	20.651	-28.4332	Low	0	-0.280824	-0.095772	Low	4
chr4	110	1.14075	High	6	0.223728	High	6	39.4302	-0.71665	Low	4	53.3069	4.91527	High	5	62.8203	13.736	High	7	-0.668871	-0.483819	Low	2
chr4	111	0.699049	High	5	0.108835	High	5	38.9983	-1.14855	Low	3	64.3938	16.0022	High	7	20.2508	-28.8334	Low	0	-0.650202	-0.465151	Low	2
chr4	112	-0.572623	Low	4	-0.00286136	Low	4	38.4862	-1.66065	Low	3	34.9672	-13.4244	Low	3	51.5573	2.47304	High	5	-0.618199	-0.433147	Low	2
chr4	113	0.262169	High	5	-0.0795709	Low	4	35.7606	-4.38625	Low	0	27.7356	-20.656	Low	2	73.4118	24.3275	High	8	-0.540856	-0.355804	Low	3
chr4	114	0.749956	High	5	0.236799	High	6	39.2817	-0.86515	Low	4	48.9891	0.597493	High	5	40.072	-9.01222	Low	3	-0.592862	-0.40781	Low	2
chr4	115	0.714254	High	5	0.141644	High	5	36.6707	-3.47615	Low	1	47.3295	-1.06215	Low	4	44.4747	-4.60949	Low	3	-0.531521	-0.346469	Low	3
chr4	116	-2.05977	Low	2	-0.390606	Low	3	35.7725	-4.37435	Low	1	46.1063	-2.28536	Low	4	71.8936	22.8094	High	8	0.152563	0.337614	High	6
chr4	117	-3.67911	Low	0	-0.959111	Low	0	34.1975	-5.94935	Low	0	37.8767	-10.5149	Low	3	84.8049	35.7206	High	9	1.15802	1.34307	High	8
chr4	118	-3.40431	Low	0	-1.02142	Low	0	34.2997	-5.84715	Low	0	10.4265	-37.9651	Low	0	76.1143	27.03	High	9	1.69275	1.8778	High	9
chr4	119	-0.565337	Low	4	-0.25446	Low	3	35.2397	-4.90715	Low	0	9.96062	-38.431	Low	0	83.7808	34.6966	High	9	0.969996	1.15505	High	8
chr4	120	0.983583	High	6	0.46597	High	6	38.5422	-1.60465	Low	3	50.8868	2.49517	High	5	29.6279	-19.4563	Low	1	-0.0621304	0.122921	High	5
chr4	121	2.05392	High	6	0.54994	High	7	37.5097	-2.63715	Low	2	47.4931	-0.898526	Low	4	32.7561	-16.3281	Low	2	-0.250153	-0.0651015	Low	4
chr4	122	1.08246	High	6	-0.0164602	Low	4	36.8044	-3.34245	Low	1	26.2127	-22.1789	Low	2	61.8026	12.7184	High	7	0.0232134	0.208265	High	5
chr4	123	2.94442	High	7	-0.197738	Low	4	38.05	-2.09685	Low	2	51.0833	2.69166	High	5	47.5159	-1.56834	Low	4	0.0112119	0.196264	High	5
chr4	124	4.18786	High	8	0.0946812	High	5	37.785	-2.36185	Low	2	61.7976	13.406	High	7	27.014	-22.0702	Low	1	-0.76755	-0.582498	Low	1
chr4	125	3.37902	High	7	-0.0518165	Low	4	37.9317	-2.21515	Low	2	51.5647	3.17308	High	5	46.6456	-2.43867	Low	4	-0.919569	-0.734517	Low	1
chr4	126	0.2475	High	5	-0.566986	Low	2	35.8648	-4.28205	Low	1	56.0664	7.67478	High	6	33.3261	-15.7582	Low	2	-0.404839	-0.219787	Low	3
chr4	127	-2.1863	Low	2	-0.795234	Low	1	35.3005	-4.84635	Low	0	43.6769	-4.71471	Low	4	76.1412	27.0569	High	9	0.577948	0.763	High	7
chr4	128	-2.25195	Low	2	-0.00323865	Low	4	35.3655	-4.78135	Low	0	30.6558	-17.7358	Low	2	82.9333	33.8491	High	9	0.825978	1.01103	High	8
chr4	129	0.0859921	High	5	0.301684	High	6	37.9675	-2.17935	Low	2	58.1777	9.78612	High	6	16.8584	-32.2258	Low	0	0.264576	0.449628	High	6
chr4	130	0.122792	High	5	0.124025	High	5	39.7221	-0.42475	Low	4	64.0919	15.7003	High	7	18.4068	-30.6775	Low	0	-0.112803	0.0722486	High	5
chr4	131	-1.1073	Low	3	-0.627941	Low	2	36.4179	-3.72895	Low	1	42.6305	-5.76116	Low	4	75	25.9158	High	8	0.231239	0.416291	High	6
chr4	132	-2.45547	Low	1	-0.92444	Low	0	34.6041	-5.54275	Low	0	31.2864	-17.1052	Low	2	74.8	25.7158	High	8	0.585949	0.771001	High	7
chr4	134	-1.46721	Low	3	-0.943756	Low	0	34.5919	-5.55495	Low	0	38.2287	-10.1629	Low	3	56.7857	7.70148	High	6	1.07268	1.25773	High	8
chr4	135	-1.32354	Low	3	-0.975816	Low	0	34.6873	-5.45955	Low	0	47.3291	-1.06254	Low	4	94.2833	45.1991	High	9	1.31137	1.49642	High	8
chr4	136	-1.2765	Low	3	-1.00661	Low	0	34.3994	-5.74745	Low	0	36.722	-11.6696	Low	3	66.2714	17.1872	High	8	1.06467	1.24973	High	8
chr4	137	-1.45613	Low	3	-1.00902	Low	0	34.1102	-6.03665	Low	0	30.3539	-18.0377	Low	2	66	16.9158	High	8	1.18736	1.37241	High	8
chr4	138	-1.01284	Low	3	-0.960617	Low	0	34.9787	-5.16815	Low	0	36.1381	-12.2535	Low	3	87.3462	38.2619	High	9	1.15935	1.3444	High	8
chr4	139	-2.79299	Low	1	0.416978	High	6	35.3847	-4.76215	Low	0	44.0936	-4.29805	Low	4	94.0968	45.0125	High	9	0.660625	0.845677	High	7
chr4	140	1.56349	High	6	1.62587	High	9	39.1427	-1.00415	Low	4	59.2804	10.8888	High	6	24.6846	-24.3997	Low	0	-0.410173	-0.225121	Low	3
chr4	141	5.7366	High	9	1.9578	High	9	41.4438	1.29695	High	6	68.9447	20.5531	High	8	27.9544	-21.1299	Low	1	-0.98491	-0.799858	Low	1
chr4	142	6.57433	High	9	1.60259	High	9	39.7357	-0.41115	Low	4	51.9724	3.5808	High	5	34.2567	-14.8275	Low	2	-1.05425	-0.8692	Low	0
chr4	143	3.22071	High	7	0.897573	High	8	37.3848	-2.76205	Low	2	51.0834	2.69176	High	5	52.9639	3.87962	High	5	-0.846226	-0.661175	Low	1
chr4	144	1.17421	High	6	0.564927	High	7	36.7179	-3.42895	Low	1	47.8598	-0.531764	Low	4	62	12.9158	High	7	-0.639534	-0.454483	Low	2
chr4	145	-0.0851696	Low	4	0.177428	High	5	38.2981	-1.84875	Low	3	44.8885	-3.50308	Low	4	20.4818	-28.6025	Low	0	-0.326163	-0.141111	Low	4
chr4	146	2.7523	High	7	0.00110437	High	5	37.2625	-2.88435	Low	2	34.6976	-13.694	Low	2	65.2105	16.1263	High	7	-0.566192	-0.38114	Low	2
chr4	147	2.71502	High	7	0.3404	High	6	39.6581	-0.48875	Low	4	36.6681	-11.7235	Low	3	28.3442	-20.74	Low	1	-0.626199	-0.441148	Low	2
chr4	148	7.11997	High	9	0.180202	High	5	38.1031	-2.04375	Low	2	36.99	-11.4016	Low	3	60.5142	11.4299	High	7	-0.911568	-0.726516	Low	1
chr4	149	4.14097	High	8	-0.144796	Low	4	39.5469	-0.59995	Low	4	59.9785	11.5869	High	6	30.8444	-18.2398	Low	1	-0.595529	-0.410477	Low	2
chr4	150	1.59853	High	6	0.267136	High	6	37.9518	-2.19505	Low	2	23.6851	-24.7065	Low	1	77.4043	28.32	High	9	-0.488849	-0.303797	Low	3
chr4	151	-1.92533	Low	2	1.03934	High	8	36.4807	-3.66615	Low	1	44.3147	-4.07695	Low	4	12.1212	-36.963	Low	0	-0.368835	-0.183783	Low	3
chr4	152	-0.199953	Low	4	1.7223	High	9	37.5438	-2.60305	Low	2	58.0757	9.68412	High	6	52.712	3.62772	High	5	-0.744881	-0.559829	Low	2
chr4	153	2.3081	High	7	1.55671	High	9	41.3599	1.21305	High	6	64.4126	16.021	High	7	37.1598	-11.9244	Low	2	-1.12359	-0.938542	Low	0
chr4	154	3.6483	High	8	1.09058	High	8	40.3789	0.23205	High	5	59.8463	11.4547	High	6	44.2984	-4.78585	Low	3	-1.23827	-1.05322	Low	0
chr4	155	1.92105	High	6	0.547373	High	7	41.4147	1.26785	High	6	53.1278	4.73618	High	5	47.5217	-1.5625	Low	4	-0.612865	-0.427813	Low	2
chr4	156	0.123702	High	5	0.0214206	High	5	38.1692	-1.97765	Low	3	16.0894	-32.3022	Low	0	78.8242	29.7399	High	9	-0.160809	0.0242427	High	5
chr4	157	-0.820788	Low	3	-0.57984	Low	2	36.9612	-3.18565	Low	1	16.8835	-31.5081	Low	1	71.9451	22.8609	High	8	0.152563	0.337614	High	6
chr4	158	-1.64717	Low	2	-0.31805	Low	3	36.0375	-4.10935	Low	1	25.3676	-23.0241	Low	1	85.5487	36.4644	High	9	-0.020792	0.16426	High	5
chr4	159	0.549651	High	5	0.0490204	High	5	35.4609	-4.68595	Low	0	39.8911	-8.50053	Low	3	90.6413	41.5571	High	9	-0.376836	-0.191784	Low	3
chr4	160	-0.0644211	Low	4	-0.114041	Low	4	38.8126	-1.33425	Low	3	65.0825	16.6909	High	8	23.5714	-25.5128	Low	0	-0.738213	-0.553161	Low	2
chr4	161	-0.0773386	Low	4	-0.534806	Low	2	38.0081	-2.13875	Low	2	53.7162	5.32456	High	5	23.7672	-25.317	Low	0	-0.858228	-0.673176	Low	1
chr4	162	-3.1187	Low	1	-1.02748	Low	0	34.875	-5.27185	Low	0	33.5431	-14.8485	Low	2	68.963	19.8787	High	8	-0.536855	-0.351803	Low	3
chr4	163	-1.58069	Low	2	-0.811698	Low	1	34.2988	-5.84805	Low	0	32.5641	-15.8275	Low	2	85.9048	36.8205	High	9	-0.308827	-0.123775	Low	4
chr4	164	-1.86207	Low	2	-0.700291	Low	1	35.5157	-4.63115	Low	0	25.2974	-23.0942	Low	1	70.0909	21.0067	High	8	-0.143474	0.0415782	High	5
chr4	165	-1.65223	Low	2	-0.42485	Low	2	36.7088	-3.43805	Low	1	32.9213	-15.4704	Low	2	45.2216	-3.86265	Low	4	-0.104802	0.0802496	High	5
chr4	166	-1.36497	Low	3	-0.607356	Low	2	38.0837	-2.06315	Low	2	31.1942	-17.1975	Low	2	76.0879	27.0037	High	9	-0.0727984	0.112254	High	5
chr4	167	-2.25632	Low	1	-0.701304	Low	1	37.8603	-2.28655	Low	2	56.0428	7.65116	High	6	17.8271	-31.2572	Low	0	-0.023459	0.161593	High	5
chr4	168	-2.27807	Low	1	-0.344416	Low	3	35.1231	-5.02375	Low	0	32.8974	-15.4943	Low	2	63.9333	14.8491	High	7	-0.0741319	0.11092	High	5
chr4	169	1.90078	High	6	0.729819	High	7	35.6579	-4.48895	Low	0	40.5405	-7.85116	Low	3	86.3571	37.2729	High	9	-0.454178	-0.269127	Low	3
chr4	170	5.20252	High	8	0.847404	High	7	38.9317	-1.21515	Low	3	71.8414	23.4498	High	9	41.1814	-7.90284	Low	3	-0.960907	-0.775855	Low	1
chr4	171	5.17547	High	8	0.210008	High	5	39.5677	-0.57915	Low	4	63.0924	14.7008	High	7	23.5709	-25.5134	Low	0	-0.704876	-0.519824	Low	2
chr4	172	-0.610211	Low	4	-0.930001	Low	0	36.5654	-3.58145	Low	1	23.2751	-25.1165	Low	1	25.6133	-23.4709	Low	1	0.299247	0.484299	High	6
chr4	173	-3.57879	Low	0	-0.660679	Low	1	35.1518	-4.99505	Low	0	27.5458	-20.8458	Low	2	85.4462	36.3619	High	9	0.744635	0.929687	High	8
chr4	174	-1.19848	Low	3	-0.259165	Low	3	36.9127	-3.23415	Low	1	59.0542	10.6626	High	6	98.0227	48.9385	High	9	0.42993	0.614982	High	7
chr4	175	-0.12081	Low	4	-0.254068	Low	3	38.5302	-1.61665	Low	3	52.8404	4.44877	High	5	49.1412	0.0569377	High	5	-0.367501	-0.182449	Low	3
chr4	176	-0.103031	Low	4	-0.414025	Low	2	36.3299	-3.81695	Low	1	51.9953	3.60364	High	5	50.0202	0.935963	High	5	-0.192813	-0.00776119	Low	4
chr4	177	-1.50885	Low	2	-0.710728	Low	1	36.0075	-4.13935	Low	1	33.5391	-14.8525	Low	2	81.4286	32.3443	High	9	-0.167477	0.0175752	High	5
chr4	178	-1.99661	Low	2	-0.709469	Low	1	36.7362	-3.41065	Low	1	54.7475	6.35587	High	6	9.51174	-39.5725	Low	0	-0.135473	0.0495792	High	5
chr4	179	-2.1463	Low	2	-0.969121	Low	0	36.9598	-3.18705	Low	1	27.158	-21.2336	Low	2	69.5783	20.4941	High	8	-0.0754654	0.109587	High	5
chr4	180	-3.01823	Low	1	-1.06302	Low	0	35.1261	-5.02075	Low	0	8.70835	-39.6833	Low	0	69.3182	20.2339	High	8	0.687295	0.872347	High	7
chr4	181	-2.50323	Low	1	-1.0712	Low	0	35.6832	-4.46365	Low	0	8.80368	-39.5879	Low	0	74.3366	25.2524	High	8	1.61274	1.79779	High	9
chr4	182	-2.70448	Low	1	-0.90101	Low	1	36.3176	-3.82925	Low	1	11.0969	-37.2947	Low	0	45.3103	-3.77389	Low	4	2.28616	2.47121	High	9
chr4	183	-3.02624	Low	1	-0.2714	Low	3	38.2989	-1.84795	Low	3	24.4513	-23.9403	Low	1	32.1613	-16.9229	Low	1	1.77276	1.95781	High	9
chr4	184	-0.412207	Low	4	0.714754	High	7	40.5279	0.38105	High	5	53.4906	5.099	High	5	46.7671	-2.31716	Low	4	0.59795	0.783002	High	7
chr4	185	4.546	High	8	1.21154	High	8	42.5267	2.37985	High	6	63.2337	14.8421	High	7	30.6362	-18.4481	Low	1	-0.686207	-0.501155	Low	2
chr4	186	7.64292	High	9	1.43271	High	8	43.8515	3.70465	High	7	61.2598	12.8682	High	7	39.6953	-9.3889	Low	3	-1.20094	-1.01588	Low	0
chr4	187	6.84254	High	9	0.540103	High	7	40.9234	0.77655	High	5	59.7678	11.3762	High	6	38.2324	-10.8518	Low	2	-1.07959	-0.894536	Low	0
chr4	188	2.16867	High	7	-0.0637378	Low	4	41.6113	1.46445	High	6	42.6757	-5.71593	Low	4	47.1635	-1.9207	Low	4	-0.743547	-0.558495	Low	2
chr4	189	-2.02266	Low	2	-0.787095	Low	1	39.1767	-0.97015	Low	4	30.5343	-17.8573	Low	2	75.7029	26.6187	High	9	0.0725527	0.257605	High	6
chr4	190	-3.51729	Low	0	-0.785429	Low	1	39.835	-0.31185	Low	4	41.9042	-6.48738	Low	4	86.4098	37.3256	High	9	0.516607	0.701659	High	7
chr4	191	-2.24391	Low	2	NA	NA	NA	41.3376	1.19075	High	5	19.2014	-29.1902	Low	1	57.9825	8.89822	High	6	-0.708876	-0.523824	Low	2
chr5	1	4.73481	High	8	2.57042	High	9	51.7925	11.6457	High	9	63.5634	15.1718	High	7	67.4374	18.3531	High	8	-0.520653	-0.335601	Low	3
chr5	2	2.05236	High	6	1.33047	High	8	53.6477	13.5008	High	9	52.6678	4.27622	High	5	64.0632	14.979	High	7	0.391457	0.576509	High	7
chr5	3	-1.71386	Low	2	0.00427417	High	5	45.1496	5.00275	High	8	12.5111	-35.8805	Low	0	57.5327	8.44845	High	6	1.85773	2.04278	High	9
chr5	4	-2.75179	Low	1	-1.09798	Low	0	44.0495	3.90265	High	7	7.37977	-41.0118	Low	0	61.389	12.3048	High	7	2.96513	3.15018	High	9
chr5	5	-3.39879	Low	0	-0.893264	Low	1	39.9891	-0.15775	Low	4	9.12992	-39.2617	Low	0	30.7864	-18.2978	Low	1	2.78988	2.97493	High	9
chr5	6	-1.89385	Low	2	-0.417459	Low	2	41.9496	1.80275	High	6	26.2361	-22.1555	Low	2	49.9892	0.904931	High	5	1.87358	2.05863	High	9
chr5	7	-0.851533	Low	3	-0.345014	Low	3	44.0829	3.93605	High	7	36.8565	-11.5351	Low	3	45.1463	-3.93796	Low	4	1.1754	1.36045	High	8
chr5	8	-1.52842	Low	2	-0.544934	Low	2	40.5744	0.42755	High	5	16.543	-31.8486	Low	1	56.7643	7.68005	High	6	1.08498	1.27003	High	8
chr5	9	-2.05311	Low	2	0.491916	High	6	38.5162	-1.63065	Low	3	10.4178	-37.9738	Low	0	32.7701	-16.3141	Low	2	0.96473	1.14978	High	8
chr5	10	-0.23287	Low	4	1.4344	High	8	40.4365	0.28965	High	5	17.7351	-30.6566	Low	1	65.2089	16.1246	High	7	0.634748	0.8198	High	7
chr5	11	-0.357058	Low	4	1.54858	High	9	44.1114	3.96455	High	7	64.2051	15.8135	High	7	40.0541	-9.03018	Low	3	0.551787	0.736838	High	7
chr5	12	-1.39646	Low	3	0.495289	High	6	39.0288	-1.11805	Low	3	14.5819	-33.8097	Low	0	65.3622	16.2779	High	7	1.16048	1.34553	High	8
chr5	13	-2.76878	Low	1	-0.477508	Low	2	35.6109	-4.53595	Low	0	12.224	-36.1676	Low	0	69.5385	20.4542	High	8	1.5119	1.69695	High	9
chr5	14	0.908491	High	5	1.14887	High	8	38.0966	-2.05025	Low	2	38.7014	-9.6902	Low	3	72.5882	23.504	High	8	1.03837	1.22342	High	8
chr5	15	2.07189	High	7	0.965811	High	8	43.1989	3.05205	High	7	61.7647	13.373	High	7	26.4308	-22.6535	Low	1	1.02532	1.21037	High	8
chr5	16	3.35678	High	7	1.22884	High	8	39.2434	-0.90345	Low	4	28.4128	-19.9788	Low	2	65.3803	16.296	High	7	0.914393	1.09945	High	8
chr5	17	-1.26852	Low	3	-0.312926	Low	3	41.9697	1.82285	High	6	40.1463	-8.24534	Low	3	51.038	1.95374	High	5	1.08311	1.26816	High	8
chr5	18	-2.25242	Low	2	-0.51785	Low	2	40.7704	0.623584	High	5	55.1448	6.75322	High	6	54.6802	5.59599	High	6	1.01134	1.19639	High	8
chr5	19	-3.57434	Low	0	-0.790781	Low	1	35.6397	-4.50715	Low	0	25.9084	-22.4833	Low	2	69.5641	20.4799	High	8	1.50072	1.68577	High	9
chr5	20	-2.82839	Low	1	-0.908559	Low	0	34.972	-5.17485	Low	0	14.6776	-33.7141	Low	0	47.05	-2.03424	Low	4	2.40677	2.59182	High	9
chr5	21	-1.64958	Low	2	-0.571459	Low	2	35.1503	-4.99655	Low	0	15.9847	-32.4069	Low	0	72.8444	23.7602	High	8	2.2772	2.46225	High	9
chr5	22	-2.83996	Low	1	-0.637815	Low	2	35.6504	-4.49645	Low	0	40.6954	-7.69626	Low	3	61.8542	12.7699	High	7	2.3005	2.48555	High	9
chr5	23	-2.8498	Low	1	-0.711145	Low	1	35.4026	-4.74425	Low	0	19.5479	-28.8438	Low	1	59.7778	10.6935	High	7	1.89315	2.0782	High	9
chr5	24	-2.88095	Low	1	-1.04307	Low	0	35.4443	-4.70255	Low	0	32.0255	-16.3661	Low	2	67.7907	18.7065	High	8	2.30237	2.48742	High	9
chr5	25	-1.62934	Low	2	-0.908361	Low	0	35.0969	-5.04995	Low	0	47.6548	-0.736768	Low	4	86.25	37.1658	High	9	2.73116	2.91621	High	9
chr5	26	-1.64818	Low	2	-0.923739	Low	0	34.9134	-5.23345	Low	0	32.6488	-15.7429	Low	2	85.0385	35.9542	High	9	3.03411	3.21916	High	9
chr5	27	-1.66538	Low	2	-0.982664	Low	0	34.9315	-5.21535	Low	0	36.8642	-11.5274	Low	3	85.5	36.4158	High	9	2.76378	2.94883	High	9
chr5	28	-1.68183	Low	2	-0.82217	Low	1	34.4847	-5.66215	Low	0	44.2102	-4.18137	Low	4	89	39.9158	High	9	2.19517	2.38022	High	9
[truncated: 1,055 more rows]
