# Supplementary material for: Whole-genome mapping of APOBEC mutagenesis in metastatic urothelial carcinoma identifies driver hotspot mutations and a novel mutational signature
Source: Cell Genom. 2024 Mar 28;4(4):100528. doi: 10.1016/j.xgen.2024.100528 (PMC11019362; doi:10.1016/j.xgen.2024.100528)
Supplement: Table S5. Didymi in mBC, related to Figure 6 [file mmc6.xlsx]

## Sheet: S5. Didymi_mBC
Table S5. Didymi in metastatic breast cancer, related to Figure 6.
chr	pos	geneName	consequenceAnnotation	loopGenPos	loopSeq	loopSeq_binary	has_1001or101	hairpinStemDown	hairpinStemUp	loopSize	loopPos_mut	hairpinStab	ref	triNucleotideContext	main_mutChange	isTpC	totalMutsAtSite_wholecohort	totalHotspotPos_APOBECtumors	totalMainHotspotMut_APOBECtumors	nHotspotMutsInLoop	isDidimy
chr10	115511590	PLEKHS1	Intron	chr10:115511589-115511594	GAAC	1001	Yes	10	10	4	1	-7.57	G	TCA	C>T	1	33	32	26	47	Yes
chr10	115511593	PLEKHS1	Intron	chr10:115511589-115511594	GAAC	1001	Yes	10	10	4	4	-7.57	C	ACA	C>T	0	15	15	13	47	Yes
chr6	142706206	ADGRG6	Intron	chr6:142706205-142706210	GAAC	1001	Yes	10	10	4	1	-7.9	G	TCA	C>T	1	25	25	24	35	Yes
chr6	142706209	ADGRG6	Intron	chr6:142706205-142706210	GAAC	1001	Yes	10	10	4	4	-7.9	C	ACA	C>T	0	10	10	9	35	Yes
chr7	11273340	AC004538.3	Intron	chr7:11273339-11273344	GTTC	1001	Yes	11	11	4	1	-7.96	G	ACA	C>T	0	10	10	9	19	Yes
chr7	11273343	AC004538.3	Intron	chr7:11273339-11273344	GTTC	1001	Yes	11	11	4	4	-7.66	C	TCA	C>T	1	9	9	8	19	Yes
chr18	42769999		Intergenic	chr18:42769998-42770003	GAAC	1001	Yes	11	11	4	1	-9.71	G	TCA	C>T	1	8	8	8	13	Yes
chr18	42770002		Intergenic	chr18:42769998-42770003	GAAC	1001	Yes	11	11	4	4	-9.71	C	ACA	C>T	0	5	5	5	13	Yes
chrX	122723286		Intergenic	chrX:122723284-122723291	GGATCA	110010	Yes	9	9	6	2	-9.87	G	TCC	C>T	1	10	10	10	12	Yes
chrX	122723289		Intergenic	chrX:122723284-122723291	GGATCA	110010	Yes	9	9	6	5	-9.87	C	TCA	C>T	1	2	2	2	12	Yes
chr9	87349818	NTRK2	Intron	chr9:87349812-87349821	TTTCAGAG	00010101	Yes	9	9	8	6	-8.36	G	TCT	C>T	1	8	8	8	12	Yes
chr9	87349816	NTRK2	Intron	chr9:87349812-87349821	TTTCAGAG	00010101	Yes	9	9	8	4	-8.36	C	TCA	C>T	1	5	4	4	12	Yes
chr10	96162370	TBC1D12	5' UTR	chr10:96162365-96162373	CCCAGAT	1110100	Yes	7	7	7	5	-6.21	G	TCT	C>T	1	6	6	5	11	Yes
chr10	96162368	TBC1D12	5' UTR	chr10:96162365-96162373	CCCAGAT	1110100	Yes	7	7	7	3	-6.21	C	CCA	C>T	0	5	5	5	11	Yes
chr11	10331384	AMPD3	Intron	chr11:10331380-10331385	GAAC	1001	Yes	8	8	4	4	-8.83	C	ACA	C>T	0	9	9	8	10	Yes
chr11	10331381	AMPD3	Intron	chr11:10331380-10331385	GAAC	1001	Yes	8	8	4	1	-8.83	G	TCA	C>T	1	1	1	1	10	Yes
chr8	29952919	LEPROTL1	5' UTR	chr8:29952918-29952922	GTC	101	Yes	11	12	3	1	-10.79	G	ACG	C>T	0	6	6	5	10	Yes
chr8	29952921	LEPROTL1	5' UTR	chr8:29952918-29952922	GTC	101	Yes	11	12	3	3	-10.79	C	TCG	C>T	1	4	4	4	10	Yes
chr15	96590693	RP11-4G2.1	Upstream gene	chr15:96590692-96590697	GTTC	1001	Yes	11	11	4	1	-7.96	G	ACA	C>T	0	5	5	5	10	Yes
chr15	96590696	RP11-4G2.1	Upstream gene	chr15:96590692-96590697	GTTC	1001	Yes	11	11	4	4	-7.66	C	TCA	C>T	1	5	5	4	10	Yes
chr14	69134629	RAD51B	Intron	chr14:69134624-69134631	AGATCA	010010	Yes	14	14	6	5	-12.06	C	TCA	C>T	1	6	6	6	9	Yes
chr14	69134626	RAD51B	Intron	chr14:69134624-69134631	AGATCA	010010	Yes	14	14	6	2	-12.06	G	TCT	C>T	1	3	3	3	9	Yes
chr4	98589565	STPG2	Intron	chr4:98589561-98589566	GAAC	1001	Yes	10	10	4	4	-6.71	C	ACA	C>T	0	4	4	4	7	Yes
chr4	98589562	STPG2	Intron	chr4:98589561-98589566	GAAC	1001	Yes	10	10	4	1	-6.71	G	TCA	C>T	1	3	3	3	7	Yes
chr7	102313440		Intergenic	chr7:102313437-102313441	GTC	101	Yes	13	12	3	3	-11.15	C	TCT	C>T	1	4	4	3	6	Yes
chr7	102313438		Intergenic	chr7:102313437-102313441	GTC	101	Yes	13	12	3	1	-11.15	G	ACT	C>T	0	2	2	2	6	Yes
chr3	187462739	BCL6	Intron	chr3:187462733-187462743	CCAGACAGC	110101011	Yes	8	8	9	6	-7.57	C	ACA	C>T	0	4	4	4	6	Yes
chr3	187462737	BCL6	Intron	chr3:187462733-187462743	CCAGACAGC	110101011	Yes	8	8	9	4	-7.57	G	TCT	C>T	1	2	2	2	6	Yes
chr5	65493902		Intergenic	chr5:65493898-65493904	GATCA	10010	Yes	15	16	5	4	-9.69	C	TCA	C>T	1	4	4	4	5	Yes
chr10	11835070		Intergenic	chr10:11835069-11835073	GTC	101	Yes	13	12	3	1	-11.15	G	ACT	C>T	0	4	4	3	5	Yes
chr17	45939088		Intergenic	chr17:45939084-45939090	AGACA	01010	Yes	19	19	5	4	-11.07	C	ACA	C>T	0	3	3	2	5	Yes
chr17	45939086		Intergenic	chr17:45939084-45939090	AGACA	01010	Yes	19	19	5	2	-11.07	G	TCT	C>T	1	2	2	2	5	Yes
chr5	65493899		Intergenic	chr5:65493898-65493904	GATCA	10010	Yes	15	16	5	1	-9.69	G	TCG	C>T	1	1	1	1	5	Yes
chr10	11835072		Intergenic	chr10:11835069-11835073	GTC	101	Yes	13	12	3	3	-11.15	C	TCT	C>T	1	1	1	1	5	Yes
chr7	16845460	AGR2	Upstream gene	chr7:16845457-16845461	GTC	101	Yes	18	19	3	3	-7.24	C	TCA	C>T	1	3	3	3	5	Yes
chr7	16845458	AGR2	Upstream gene	chr7:16845457-16845461	GTC	101	Yes	18	19	3	1	-7.24	G	ACA	C>T	0	2	2	2	5	Yes
chr1	26857790	RPS6KA1	5' UTR	chr1:26857785-26857792	CTCTGA	101010	Yes	6	6	6	5	-4.71	G	TCA	C>T	1	3	3	3	5	Yes
chr1	26857788	RPS6KA1	5' UTR	chr1:26857785-26857792	CTCTGA	101010	Yes	6	6	6	3	-4.71	C	TCT	C>T	1	2	2	2	5	Yes
chr9	83115511		Intergenic	chr9:83115510-83115520	GAGGGCTGA	101111010	Yes	8	8	9	1	-0.32	G	TCA	C>T	1	3	3	3	4	Yes
chr16	30411901		Intergenic	chr16:30411899-30411905	TGATC	01001	Yes	8	8	5	2	-7.28	G	TCA	C>T	1	2	2	2	4	Yes
chr7	65664515		Intergenic	chr7:65664507-65664516	CTGACCTC	10101101	Yes	4	4	8	8	-0.38	C	TCA	C>T	1	2	2	2	4	Yes
chr16	30411904		Intergenic	chr16:30411899-30411905	TGATC	01001	Yes	8	8	5	5	-7.28	C	TCG	C>T	1	2	2	2	4	Yes
chr7	65664508		Intergenic	chr7:65664507-65664516	CTGACCTC	10101101	Yes	4	4	8	1	-0.38	C	TCT	C>T	1	2	2	2	4	Yes
chr9	83115516		Intergenic	chr9:83115510-83115520	GAGGGCTGA	101111010	Yes	8	8	9	6	-0.32	C	GCT	C>T	0	1	1	1	4	Yes
chr11	73537777	MRPL48	Intron	chr11:73537776-73537786	GACCTCTGA	101101010	Yes	9	8	9	1	-1.1	G	TCA	C>T	1	2	2	2	4	Yes
chr11	73537784	MRPL48	Intron	chr11:73537776-73537786	GACCTCTGA	101101010	Yes	9	8	9	8	-1.1	G	TCA	C>T	1	2	2	2	4	Yes
chr1	144904964	PDE4DIP	Upstream gene	chr1:144904962-144904971	AGAGAGAA	01010100	Yes	3	3	8	2	-0.18	G	TCT	C>T	1	2	2	2	4	Yes
chr1	144904968	PDE4DIP	Upstream gene	chr1:144904962-144904971	AGAGAGAA	01010100	Yes	3	3	8	6	-0.18	G	TCT	C>T	1	2	2	2	4	Yes
chr5	18309628		Intergenic	chr5:18309623-18309632	CCGCCATC	11111001	Yes	3	3	8	5	-0.58	C	CCA	C>T	0	2	2	2	3	Yes
chr12	12447520		Intergenic	chr12:12447519-12447524	GAAG	1001	Yes	4	4	4	1	-3.24	G	TCA	C>T	1	2	2	2	3	Yes
chr1	150852326		Intergenic	chr1:150852324-150852330	TCACG	01011	Yes	2	2	5	2	-0.02	C	TCA	C>T	1	2	2	2	3	Yes
chr8	111750663		Intergenic	chr8:111750662-111750667	GAGA	1010	Yes	3	3	4	1	-0.08	G	TCA	C>T	1	2	2	2	3	Yes
chrX	121031363		Intergenic	chrX:121031362-121031371	CAGCAGAC	10110101	Yes	4	4	8	1	-1.31	C	TCA	C>T	1	2	2	2	3	Yes
chr2	21207623		Intergenic	chr2:21207620-21207624	CTC	101	Yes	3	3	3	3	-0.66	C	TCA	C>T	1	2	2	2	3	Yes
chr5	163366462		Intergenic	chr5:163366459-163366463	CTC	101	Yes	6	6	3	3	-4.12	C	TCA	C>T	1	2	2	2	3	Yes
chr10	50436089		Intergenic	chr10:50436086-50436090	CTC	101	Yes	5	5	3	3	-1.89	C	TCA	C>T	1	2	2	2	3	Yes
chr9	42165858		Intergenic	chr9:42165853-42165862	CTACGAGA	10011010	Yes	2	2	8	5	0	G	TCG	C>T	1	2	2	2	3	Yes
chr13	34390340		Intergenic	chr13:34390338-34390346	CGAGATC	1101001	Yes	11	10	7	2	-5.98	G	TCG	C>T	1	2	2	2	3	Yes
chr8	111834620		Intergenic	chr8:111834617-111834621	GTC	101	Yes	13	12	3	3	-11.15	C	TCT	C>T	1	2	2	2	3	Yes
chr12	65414405		Intergenic	chr12:65414403-65414409	TCTTC	01001	Yes	3	3	5	2	-1.91	C	TCT	C>T	1	2	2	2	3	Yes
chr11	12657261		Intergenic	chr11:12657260-12657264	GAC	101	Yes	13	13	3	1	-10.99	G	TCT	C>T	1	2	2	2	3	Yes
chr10	125465153		Intergenic	chr10:125465148-125465155	TGTTCT	010010	Yes	9	9	6	5	-8.63	C	TCT	C>T	1	2	2	2	3	Yes
chr10	125465150		Intergenic	chr10:125465148-125465155	TGTTCT	010010	Yes	9	9	6	2	-8.63	G	ACA	C>T	0	1	1	1	3	Yes
chr9	42165857		Intergenic	chr9:42165853-42165862	CTACGAGA	10011010	Yes	2	2	8	4	0	C	ACG	C>T	0	1	1	1	3	Yes
chr1	150852328		Intergenic	chr1:150852324-150852330	TCACG	01011	Yes	2	2	5	4	-0.02	C	ACG	C>T	0	1	1	1	3	Yes
chr11	12657263		Intergenic	chr11:12657260-12657264	GAC	101	Yes	13	13	3	3	-10.99	C	ACT	C>T	0	1	1	1	3	Yes
chr8	111834618		Intergenic	chr8:111834617-111834621	GTC	101	Yes	13	12	3	1	-11.15	G	ACT	C>T	0	1	1	1	3	Yes
chr5	18309631		Intergenic	chr5:18309623-18309632	CCGCCATC	11111001	Yes	3	3	8	8	-0.58	C	TCC	C>T	1	1	1	1	3	Yes
chr13	34390345		Intergenic	chr13:34390338-34390346	CGAGATC	1101001	Yes	11	10	7	7	-5.98	C	TCG	C>T	1	1	1	1	3	Yes
chr12	65414408		Intergenic	chr12:65414403-65414409	TCTTC	01001	Yes	3	3	5	5	-1.91	C	TCG	C>T	1	1	1	1	3	Yes
chr12	12447523		Intergenic	chr12:12447519-12447524	GAAG	1001	Yes	4	4	4	4	-3.24	G	TCT	C>T	1	1	1	1	3	Yes
chrX	121031368		Intergenic	chrX:121031362-121031371	CAGCAGAC	10110101	Yes	4	4	8	6	-1.31	G	TCT	C>T	1	1	1	1	3	Yes
chr10	50436087		Intergenic	chr10:50436086-50436090	CTC	101	Yes	5	5	3	1	-1.89	C	TCT	C>T	1	1	1	1	3	Yes
chr2	21207621		Intergenic	chr2:21207620-21207624	CTC	101	Yes	3	3	3	1	-0.66	C	TCT	C>T	1	1	1	1	3	Yes
chr8	111750665		Intergenic	chr8:111750662-111750667	GAGA	1010	Yes	3	3	4	3	-0.08	G	TCT	C>T	1	1	1	1	3	Yes
chr5	163366460		Intergenic	chr5:163366459-163366463	CTC	101	Yes	6	6	3	1	-4.12	C	TCT	C>T	1	1	1	1	3	Yes
chr6	109291785	ARMC2	Intron	chr6:109291780-109291786	CTCTC	10101	Yes	3	3	5	5	-1.31	C	TCT	C>T	1	2	2	2	3	Yes
chr6	109291783	ARMC2	Intron	chr6:109291780-109291786	CTCTC	10101	Yes	3	3	5	3	-1.31	C	TCT	C>T	1	1	1	1	3	Yes
chr22	50028942	C22orf34	Intron	chr22:50028936-50028946	AGAGAGAGA	010101010	Yes	5	5	9	6	-2.74	G	TCT	C>T	1	2	2	2	3	Yes
chr22	50028938	C22orf34	Intron	chr22:50028936-50028946	AGAGAGAGA	010101010	Yes	5	5	9	2	-2.74	G	TCT	C>T	1	1	1	1	3	Yes
chr20	60493272	CDH4	Intron	chr20:60493267-60493275	ACCTGAG	0110101	Yes	5	5	7	5	-3.84	G	TCA	C>T	1	2	2	2	3	Yes
chr20	60493274	CDH4	Intron	chr20:60493267-60493275	ACCTGAG	0110101	Yes	5	5	7	7	-3.84	G	TCT	C>T	1	1	1	1	3	Yes
chr5	38381056	EGFLAM	Intron	chr5:38381054-38381063	CGATGCTC	11001101	Yes	7	7	8	2	-0.76	G	TCG	C>T	1	2	2	2	3	Yes
chr5	38381062	EGFLAM	Intron	chr5:38381054-38381063	CGATGCTC	11001101	Yes	7	7	8	8	-0.76	C	TCT	C>T	1	1	1	1	3	Yes
chr18	5537861	EPB41L3	Intron	chr18:5537860-5537865	GATC	1001	Yes	10	10	4	1	-7.38	G	TCC	C>T	1	2	2	2	3	Yes
chr18	5537864	EPB41L3	Intron	chr18:5537860-5537865	GATC	1001	Yes	10	10	4	4	-7.38	C	TCC	C>T	1	1	1	1	3	Yes
chr6	64872972	EYS	Intron	chr6:64872971-64872975	CTC	101	Yes	4	4	3	1	-1.75	C	TCT	C>T	1	2	2	2	3	Yes
chr6	64872974	EYS	Intron	chr6:64872971-64872975	CTC	101	Yes	4	4	3	3	-1.75	C	TCA	C>T	1	1	1	1	3	Yes
chr12	29384814	FAR2	Intron	chr12:29384811-29384820	GTCATATA	10100000	Yes	9	9	8	3	-0.88	C	TCA	C>T	1	2	2	2	3	Yes
chr12	29384812	FAR2	Intron	chr12:29384811-29384820	GTCATATA	10100000	Yes	9	9	8	1	-0.88	G	ACA	C>T	0	1	1	1	3	Yes
chr1	161514360	FCGR3A	Intron	chr1:161514356-161514361	GATC	1001	Yes	9	9	4	4	-10.17	C	TCA	C>T	1	2	2	2	3	Yes
chr1	161514357	FCGR3A	Intron	chr1:161514356-161514361	GATC	1001	Yes	9	9	4	1	-10.17	G	TCA	C>T	1	1	1	1	3	Yes
chr5	94612243	MCTP1	Intron	chr5:94612240-94612245	GTGA	1010	Yes	3	3	4	3	-1.98	G	TCA	C>T	1	2	2	2	3	Yes
chr5	94612241	MCTP1	Intron	chr5:94612240-94612245	GTGA	1010	Yes	3	3	4	1	-1.98	G	ACG	C>T	0	1	1	1	3	Yes
chr11	12538122	PARVA	Intron	chr11:12538116-12538124	CTCTTCT	1010010	Yes	3	3	7	6	-1.01	C	TCT	C>T	1	2	2	2	3	Yes
chr11	12538119	PARVA	Intron	chr11:12538116-12538124	CTCTTCT	1010010	Yes	3	3	7	3	-1.01	C	TCT	C>T	1	1	1	1	3	Yes
chr20	49193646	PTPN1	Intron	chr20:49193645-49193650	GAAC	1001	Yes	11	11	4	1	-4.93	G	TCA	C>T	1	2	2	2	3	Yes
chr20	49193649	PTPN1	Intron	chr20:49193645-49193650	GAAC	1001	Yes	11	11	4	4	-4.93	C	ACA	C>T	0	1	1	1	3	Yes
chr9	137214405	RXRA	Intron	chr9:137214403-137214408	TCAC	0101	Yes	4	4	4	2	-2.08	C	TCA	C>T	1	2	2	2	3	Yes
chr9	137214407	RXRA	Intron	chr9:137214403-137214408	TCAC	0101	Yes	4	4	4	4	-2.08	C	ACG	C>T	0	1	1	1	3	Yes
chr17	19587704	SLC47A2	Intron	chr17:19587703-19587708	GAAC	1001	Yes	10	10	4	1	-6.95	G	TCA	C>T	1	2	2	2	3	Yes
chr17	19587707	SLC47A2	Intron	chr17:19587703-19587708	GAAC	1001	Yes	10	10	4	4	-6.95	C	ACA	C>T	0	1	1	1	3	Yes
chr1	26690383	ZNF683	Intron	chr1:26690377-26690386	AGGATCCA	01100110	Yes	7	7	8	6	-7.72	C	TCC	C>T	1	2	2	2	3	Yes
chr1	26690380	ZNF683	Intron	chr1:26690377-26690386	AGGATCCA	01100110	Yes	7	7	8	3	-7.72	G	TCC	C>T	1	1	1	1	3	Yes
chr4	162173795		Intergenic	chr4:162173792-162173796	GAC	101	Yes	13	13	3	3	-9.19	C	ACA	C>T	0	1	1	1	2	Yes
chr8	129936633		Intergenic	chr8:129936627-129936635	GAACTGT	1001010	Yes	10	11	7	6	0	G	ACA	C>T	0	1	1	1	2	Yes
chr4	173965436		Intergenic	chr4:173965432-173965441	ACACAGAG	01010101	Yes	12	13	8	4	-3.4	C	ACA	C>T	0	1	1	1	2	Yes
chr7	17658895		Intergenic	chr7:17658894-17658899	GTTC	1001	Yes	8	8	4	1	-6.43	G	ACA	C>T	0	1	1	1	2	Yes
chrX	26712827		Intergenic	chrX:26712822-26712830	AACTGTG	0010101	Yes	3	3	7	5	-0.8	G	ACA	C>T	0	1	1	1	2	Yes
chr13	85024268		Intergenic	chr13:85024267-85024276	CACCATCA	10110010	Yes	13	13	8	1	-5.31	C	ACA	C>T	0	1	1	1	2	Yes
chr1	194634338		Intergenic	chr1:194634334-194634343	TTTGTCAT	00010100	Yes	5	5	8	4	-2.57	G	ACA	C>T	0	1	1	1	2	Yes
chr12	44874905		Intergenic	chr12:44874901-44874907	TCTGT	01010	Yes	3	3	5	4	-0.03	G	ACA	C>T	0	1	1	1	2	Yes
chr13	104712769		Intergenic	chr13:104712762-104712770	ATGAGTG	0010101	Yes	4	4	7	7	-0.23	G	ACA	C>T	0	1	1	1	2	Yes
chr2	214090048		Intergenic	chr2:214090047-214090051	GTC	101	Yes	10	10	3	1	-7.42	G	ACA	C>T	0	1	1	1	2	Yes
chrX	47557339		Intergenic	chrX:47557336-47557341	GACA	1010	Yes	4	4	4	3	-1.23	C	ACA	C>T	0	1	1	1	2	Yes
chr2	76138141		Intergenic	chr2:76138135-76138142	CAGGAC	101101	Yes	3	3	6	6	-0.65	C	ACA	C>T	0	1	1	1	2	Yes
chr20	41959965		Intergenic	chr20:41959964-41959969	GTCT	1010	Yes	12	12	4	1	-11.18	G	ACA	C>T	0	1	1	1	2	Yes
chr1	209250530		Intergenic	chr1:209250529-209250533	GTC	101	Yes	10	10	3	1	-6.62	G	ACA	C>T	0	1	1	1	2	Yes
chr20	22346796		Intergenic	chr20:22346795-22346799	GTC	101	Yes	14	14	3	1	-12.41	G	ACA	C>T	0	1	1	1	2	Yes
chrX	126596341		Intergenic	chrX:126596337-126596342	GAAC	1001	Yes	11	11	4	4	-8.94	C	ACA	C>T	0	1	1	1	2	Yes
chr4	115319346		Intergenic	chr4:115319342-115319352	GAACAGATA	100101000	Yes	4	4	9	4	-0.21	C	ACA	C>T	0	1	1	1	2	Yes
chr8	50217363		Intergenic	chr8:50217360-50217364	CAC	101	Yes	3	3	3	3	-1.4	C	ACA	C>T	0	1	1	1	2	Yes
chr6	74736103		Intergenic	chr6:74736099-74736104	GAAC	1001	Yes	11	11	4	4	-8.84	C	ACC	C>T	0	1	1	1	2	Yes
chr7	4309141		Intergenic	chr7:4309132-4309142	AGACGAGAC	010110101	Yes	8	8	9	9	-5.95	C	ACC	C>T	0	1	1	1	2	Yes
chr4	67486303		Intergenic	chr4:67486296-67486304	TCATCAC	0100101	Yes	4	4	7	7	-0.2	C	ACC	C>T	0	1	1	1	2	Yes
chr18	69299913		Intergenic	chr18:69299910-69299918	TGGTCTG	0110101	Yes	9	10	7	3	-1.06	G	ACC	C>T	0	1	1	1	2	Yes
chrX	90151356		Intergenic	chrX:90151355-90151360	GTTC	1001	Yes	11	11	4	1	-8.11	G	ACC	C>T	0	1	1	1	2	Yes
chr5	26419732		Intergenic	chr5:26419727-26419736	CTGGGTGA	10111010	Yes	7	7	8	5	-2.66	G	ACC	C>T	0	1	1	1	2	Yes
chr4	121401358		Intergenic	chr4:121401356-121401366	GGTCGAGGT	110110110	Yes	3	3	9	2	-0.59	G	ACC	C>T	0	1	1	1	2	Yes
chr8	79297245		Intergenic	chr8:79297244-79297248	GTC	101	Yes	4	4	3	1	-2	G	ACC	C>T	0	1	1	1	2	Yes
chr2	83165932		Intergenic	chr2:83165926-83165936	CCCCGGTTC	111111001	Yes	10	11	9	6	-4.92	G	ACC	C>T	0	1	1	1	2	Yes
chr10	31090652		Intergenic	chr10:31090649-31090659	CACCTCAGT	101101010	Yes	4	4	9	3	-1.42	C	ACC	C>T	0	1	1	1	2	Yes
chr11	23838320		Intergenic	chr11:23838316-23838324	GTCGTCA	1011010	Yes	3	3	7	4	-0.18	G	ACG	C>T	0	1	1	1	2	Yes
chr8	47040248		Intergenic	chr8:47040247-47040253	GTCCT	10110	Yes	5	5	5	1	-1.98	G	ACG	C>T	0	1	1	1	2	Yes
chr12	95139513		Intergenic	chr12:95139508-95139517	TGAACGGG	01001111	Yes	3	3	8	5	-0.29	C	ACG	C>T	0	1	1	1	2	Yes
chr3	81240480		Intergenic	chr3:81240479-81240484	GTGA	1010	Yes	3	3	4	1	-1.98	G	ACG	C>T	0	1	1	1	2	Yes
chr9	139648524		Intergenic	chr9:139648516-139648526	TTCAGCACG	001011011	Yes	6	6	9	8	-2.82	C	ACG	C>T	0	1	1	1	2	Yes
chr3	154202655		Intergenic	chr3:154202650-154202657	TTCACG	001011	Yes	11	11	6	5	-0.02	C	ACG	C>T	0	1	1	1	2	Yes
chr10	132306711		Intergenic	chr10:132306706-132306715	TGTCGTCC	01011011	Yes	8	9	8	5	0	G	ACG	C>T	0	1	1	1	2	Yes
chr4	112054037		Intergenic	chr4:112054033-112054042	TCACGAGG	01011011	Yes	2	2	8	4	0	C	ACG	C>T	0	1	1	1	2	Yes
chr11	95690643		Intergenic	chr11:95690639-95690648	TCACGAGG	01011011	Yes	2	2	8	4	0	C	ACG	C>T	0	1	1	1	2	Yes
chr12	88315896		Intergenic	chr12:88315891-88315899	TGCCGTG	0111101	Yes	3	3	7	5	-0.45	G	ACG	C>T	0	1	1	1	2	Yes
chr11	103407195		Intergenic	chr11:103407194-103407201	GTCTCA	101010	Yes	6	6	6	1	-2.86	G	ACG	C>T	0	1	1	1	2	Yes
chr12	131897463		Intergenic	chr12:131897455-131897465	GGGAGGACG	111011011	Yes	5	5	9	8	-2.71	C	ACG	C>T	0	1	1	1	2	Yes
chr2	9933131		Intergenic	chr2:9933127-9933132	TCAC	0101	Yes	3	3	4	4	-1.71	C	ACG	C>T	0	1	1	1	2	Yes
chr9	27324895		Intergenic	chr9:27324891-27324898	AGACGA	010110	Yes	4	4	6	4	-1.62	C	ACG	C>T	0	1	1	1	2	Yes
chr4	112461430		Intergenic	chr4:112461429-112461434	GTGA	1010	Yes	3	3	4	1	-1.98	G	ACG	C>T	0	1	1	1	2	Yes
chr9	47176183		Intergenic	chr9:47176182-47176187	GTGA	1010	Yes	3	3	4	1	-0.09	G	ACG	C>T	0	1	1	1	2	Yes
chr3	127123732		Intergenic	chr3:127123727-127123736	CCCACTGA	11101010	Yes	8	8	8	5	-4.29	C	ACT	C>T	0	1	1	1	2	Yes
chr3	152930425		Intergenic	chr3:152930422-152930428	CACTC	10101	Yes	4	4	5	3	-1.43	C	ACT	C>T	0	1	1	1	2	Yes
chr11	80096606		Intergenic	chr11:80096600-80096610	TGAGACTGC	010101011	Yes	9	10	9	6	-4.94	C	ACT	C>T	0	1	1	1	2	Yes
chr6	52499352		Intergenic	chr6:52499347-52499353	TGAAC	01001	Yes	9	9	5	5	-3.16	C	ACT	C>T	0	1	1	1	2	Yes
chr3	162654264		Intergenic	chr3:162654260-162654266	GAAGT	10010	Yes	7	7	5	4	-2.39	G	ACT	C>T	0	1	1	1	2	Yes
chr1	194275072		Intergenic	chr1:194275068-194275073	TGAG	0101	Yes	3	3	4	4	-0.81	G	ACT	C>T	0	1	1	1	2	Yes
chr8	129757046		Intergenic	chr8:129757043-129757053	CACTCCGGA	101011110	Yes	9	8	9	3	-0.42	C	ACT	C>T	0	1	1	1	2	Yes
chr2	35607463		Intergenic	chr2:35607456-35607464	TGAGAAG	0101001	Yes	5	5	7	7	-0.6	G	ACT	C>T	0	1	1	1	2	Yes
chr2	178459232		Intergenic	chr2:178459229-178459233	GAC	101	Yes	12	12	3	3	-13.34	C	ACT	C>T	0	1	1	1	2	Yes
chr15	45076947		Intergenic	chr15:45076944-45076948	GAC	101	Yes	12	12	3	3	-10.83	C	ACT	C>T	0	1	1	1	2	Yes
chr14	101853137		Intergenic	chr14:101853131-101853138	TGACTG	010101	Yes	5	5	6	6	-2.07	G	CCA	C>T	0	1	1	1	2	Yes
chr10	91878767		Intergenic	chr10:91878766-91878774	CAGGTGA	1011010	Yes	8	8	7	1	-3.6	C	CCA	C>T	0	1	1	1	2	Yes
chr9	83147062		Intergenic	chr9:83147061-83147067	CATCT	10010	Yes	5	5	5	1	-2.02	C	CCA	C>T	0	1	1	1	2	Yes
chr1	73451487		Intergenic	chr1:73451482-73451491	ACTCCATG	01011001	Yes	2	2	8	5	0	C	CCA	C>T	0	1	1	1	2	Yes
chr2	235668990		Intergenic	chr2:235668984-235668991	TCTCTG	010101	Yes	5	5	6	6	-2.02	G	CCA	C>T	0	1	1	1	2	Yes
chr8	42498353		Intergenic	chr8:42498347-42498354	ATTCTG	000101	Yes	7	7	6	6	-0.47	G	CCA	C>T	0	1	1	1	2	Yes
chr18	14664605		Intergenic	chr18:14664597-14664606	AGGTGAAG	01101001	Yes	5	5	8	8	-3.58	G	CCT	C>T	0	1	1	1	2	Yes
chr1	238361939		Intergenic	chr1:238361934-238361943	GTTCCTCC	10011011	Yes	2	2	8	5	0	C	CCT	C>T	0	1	1	1	2	Yes
chr19	31578508		Intergenic	chr19:31578504-31578512	TGAGGTG	0101101	Yes	7	7	7	4	-3.45	G	CCT	C>T	0	1	1	1	2	Yes
chr12	774190		Intergenic	chr12:774182-774192	TGACGAAGG	010110011	Yes	4	4	9	8	-1.63	G	CCT	C>T	0	1	1	1	2	Yes
chr20	25040736		Intergenic	chr20:25040735-25040742	CTGAGA	101010	Yes	4	4	6	1	-1.47	C	CCT	C>T	0	1	1	1	2	Yes
chr11	80574369		Intergenic	chr11:80574366-80574373	GAGGTA	101100	Yes	6	6	6	3	-1.24	G	CCT	C>T	0	1	1	1	2	Yes
chr1	98452846		Intergenic	chr1:98452845-98452854	CTCTCCTT	10101100	Yes	6	6	8	1	-1.05	C	CCT	C>T	0	1	1	1	2	Yes
chr2	78244378		Intergenic	chr2:78244373-78244382	CATCCTCA	10011010	Yes	2	2	8	5	0	C	CCT	C>T	0	1	1	1	2	Yes
chr3	194630278		Intergenic	chr3:194630277-194630287	CTCACAGAT	101010100	Yes	6	6	9	1	-2.72	C	CCT	C>T	0	1	1	1	2	Yes
chr4	9759968		Intergenic	chr4:9759965-9759975	GCCTCATCT	111010010	Yes	5	5	9	3	-1.11	C	CCT	C>T	0	1	1	1	2	Yes
chr4	124335053		Intergenic	chr4:124335049-124335056	GGAGGT	110110	Yes	4	4	6	4	-1.43	G	CCT	C>T	0	1	1	1	2	Yes
chr5	26688562		Intergenic	chr5:26688558-26688566	AGAGGCA	0101110	Yes	9	10	7	4	-0.06	G	CCT	C>T	0	1	1	1	2	Yes
chr6	88822976		Intergenic	chr6:88822973-88822979	TCCTC	01101	Yes	3	3	5	3	-0.97	C	CCT	C>T	0	1	1	1	2	Yes
chr8	47358015		Intergenic	chr8:47358012-47358020	CCCTGAT	1110100	Yes	6	7	7	3	-0.63	C	CCT	C>T	0	1	1	1	2	Yes
chr8	66126103		Intergenic	chr8:66126100-66126110	CAGGAAGAT	101100100	Yes	6	6	9	3	-0.6	G	CCT	C>T	0	1	1	1	2	Yes
chr10	122446698		Intergenic	chr10:122446693-122446702	TCTCCTGT	01011010	Yes	2	2	8	5	0	C	CCT	C>T	0	1	1	1	2	Yes
chr11	56830439		Intergenic	chr11:56830435-56830444	CAAGGAGT	10011010	Yes	2	2	8	4	0	G	CCT	C>T	0	1	1	1	2	Yes
chr12	39651264		Intergenic	chr12:39651263-39651268	CTCA	1010	Yes	9	9	4	1	-8.01	C	CCT	C>T	0	1	1	1	2	Yes
chr13	53564672		Intergenic	chr13:53564666-53564676	TTTGAGGTG	000101101	Yes	4	4	9	6	-0.86	G	CCT	C>T	0	1	1	1	2	Yes
chr13	59812062		Intergenic	chr13:59812058-59812063	AGAG	0101	Yes	3	3	4	4	-0.21	G	CCT	C>T	0	1	1	1	2	Yes
chr15	85905735		Intergenic	chr15:85905731-85905738	AGCCTC	011101	Yes	10	9	6	4	-2.56	C	CCT	C>T	0	1	1	1	2	Yes
chr21	19127671		Intergenic	chr21:19127666-19127676	CAACCTCCA	100110110	Yes	4	4	9	5	-0.07	C	CCT	C>T	0	1	1	1	2	Yes
chr14	32698575		Intergenic	chr14:32698572-32698577	GAGG	1011	Yes	4	4	4	3	-0.24	G	CCT	C>T	0	1	1	1	2	Yes
chr7	125964241		Intergenic	chr7:125964235-125964245	TTCAAGGTT	001001100	Yes	4	4	9	6	-1.87	G	CCT	C>T	0	1	1	1	2	Yes
chrX	98195331		Intergenic	chrX:98195330-98195337	CTCTGT	101010	Yes	14	13	6	1	-4.84	C	CCT	C>T	0	1	1	1	2	Yes
chr3	96156245		Intergenic	chr3:96156241-96156249	CACCTCA	1011010	Yes	4	4	7	4	-0.89	C	CCT	C>T	0	1	1	1	2	Yes
chr4	160760736		Intergenic	chr4:160760732-160760737	TCAG	0101	Yes	6	6	4	4	-1.35	G	CCT	C>T	0	1	1	1	2	Yes
chr22	49319193		Intergenic	chr22:49319187-49319197	AACCAGGAG	001101101	Yes	3	3	9	6	-0.1	G	CCT	C>T	0	1	1	1	2	Yes
chr8	58042879		Intergenic	chr8:58042874-58042882	TCATGCC	0100111	Yes	4	4	7	5	-2.46	G	GCA	C>T	0	1	1	1	2	Yes
chr14	62880986		Intergenic	chr14:62880982-62880988	TCTGC	01011	Yes	4	4	5	4	-1.78	G	GCA	C>T	0	1	1	1	2	Yes
chr11	127290886		Intergenic	chr11:127290881-127290887	TTCTG	00101	Yes	2	2	5	5	-0.03	G	GCA	C>T	0	1	1	1	2	Yes
chr15	94671626		Intergenic	chr15:94671623-94671633	CTGCCTCCC	101110111	Yes	5	5	9	3	-1.62	G	GCA	C>T	0	1	1	1	2	Yes
chr10	77020787		Intergenic	chr10:77020781-77020789	CATGTGC	1001011	Yes	4	4	7	6	-1.04	G	GCA	C>T	0	1	1	1	2	Yes
chr1	180476168		Intergenic	chr1:180476163-180476173	ACTGCTCCC	010110111	Yes	8	8	9	5	-2.39	C	GCT	C>T	0	1	1	1	2	Yes
chr2	140586189		Intergenic	chr2:140586186-140586192	GAGCA	10110	Yes	3	3	5	3	-0.92	G	GCT	C>T	0	1	1	1	2	Yes
chr14	99271932		Intergenic	chr14:99271928-99271934	AGAGC	01011	Yes	3	3	5	4	-0.76	G	GCT	C>T	0	1	1	1	2	Yes
chr3	7974321		Intergenic	chr3:7974317-7974327	CGAGCAACT	110110010	Yes	6	7	9	4	-1.39	G	GCT	C>T	0	1	1	1	2	Yes
chr11	66376263		Intergenic	chr11:66376260-66376269	AGCTACTC	01100101	Yes	4	4	8	3	-0.64	C	GCT	C>T	0	1	1	1	2	Yes
chr6	1146601		Intergenic	chr6:1146597-1146606	TCAGCCAT	01011100	Yes	7	6	8	4	-1.13	G	GCT	C>T	0	1	1	1	2	Yes
chr6	24092481		Intergenic	chr6:24092480-24092487	CTGTCC	101011	Yes	6	6	6	1	-0.22	C	GCT	C>T	0	1	1	1	2	Yes
chr1	71050566		Intergenic	chr1:71050561-71050571	GAGTGAGAA	101010100	Yes	12	11	9	5	-3.77	G	TCA	C>T	1	1	1	1	2	Yes
chr8	34810986		Intergenic	chr8:34810978-34810987	TACTTCTC	00100101	Yes	4	4	8	8	-1.01	C	TCA	C>T	1	1	1	1	2	Yes
chr10	54305712		Intergenic	chr10:54305711-54305719	GAGATTT	1010000	Yes	8	8	7	1	-0.37	G	TCA	C>T	1	1	1	1	2	Yes
chr12	119098047		Intergenic	chr12:119098044-119098054	TTCATCACG	001001011	Yes	4	4	9	3	-1.67	C	TCA	C>T	1	1	1	1	2	Yes
chrX	116975612		Intergenic	chrX:116975607-116975616	GAGTGAGA	10101010	Yes	3	3	8	5	0	G	TCA	C>T	1	1	1	1	2	Yes
chr3	96156247		Intergenic	chr3:96156241-96156249	CACCTCA	1011010	Yes	4	4	7	6	-0.89	C	TCA	C>T	1	1	1	1	2	Yes
chr14	101853133		Intergenic	chr14:101853131-101853138	TGACTG	010101	Yes	5	5	6	2	-2.07	G	TCA	C>T	1	1	1	1	2	Yes
chr14	19801163		Intergenic	chr14:19801160-19801164	CTC	101	Yes	4	4	3	3	-1.44	C	TCA	C>T	1	1	1	1	2	Yes
chr9	98903832		Intergenic	chr9:98903829-98903838	TTGAAGAG	00100101	Yes	7	7	8	3	-2.87	G	TCA	C>T	1	1	1	1	2	Yes
chr2	140644356		Intergenic	chr2:140644350-140644358	CTTCTGA	1001010	Yes	6	6	7	6	-3.23	G	TCA	C>T	1	1	1	1	2	Yes
chr4	9759970		Intergenic	chr4:9759965-9759975	GCCTCATCT	111010010	Yes	5	5	9	5	-1.11	C	TCA	C>T	1	1	1	1	2	Yes
chr4	160760734		Intergenic	chr4:160760732-160760737	TCAG	0101	Yes	6	6	4	2	-1.35	C	TCA	C>T	1	1	1	1	2	Yes
chr11	109784809		Intergenic	chr11:109784808-109784813	CAGA	1010	Yes	3	3	4	1	-0.18	C	TCA	C>T	1	1	1	1	2	Yes
chr8	129936628		Intergenic	chr8:129936627-129936635	GAACTGT	1001010	Yes	2	2	7	1	0	G	TCA	C>T	1	1	1	1	2	Yes
chr7	71194853		Intergenic	chr7:71194846-71194855	CCTGATGA	11010010	Yes	3	3	8	7	-0.3	G	TCA	C>T	1	1	1	1	2	Yes
chr9	139648519		Intergenic	chr9:139648516-139648526	TTCAGCACG	001011011	Yes	6	6	9	3	-2.82	C	TCA	C>T	1	1	1	1	2	Yes
chr10	77020782		Intergenic	chr10:77020781-77020789	CATGTGC	1001011	Yes	4	4	7	1	-1.04	C	TCA	C>T	1	1	1	1	2	Yes
chr6	50196557		Intergenic	chr6:50196551-50196560	CTCTTCAA	10100100	Yes	6	6	8	6	-1.46	C	TCA	C>T	1	1	1	1	2	Yes
chr4	86000276		Intergenic	chr4:86000275-86000283	CAGCTCC	1011011	Yes	3	3	7	1	-0.8	C	TCA	C>T	1	1	1	1	2	Yes
chr7	52172807		Intergenic	chr7:52172803-52172808	CTTC	1001	Yes	4	4	4	4	-1.66	C	TCA	C>T	1	1	1	1	2	Yes
chr7	52899173		Intergenic	chr7:52899165-52899175	CTGTGATCA	101010010	Yes	11	11	9	8	-1.5	C	TCA	C>T	1	1	1	1	2	Yes
chr7	85770278		Intergenic	chr7:85770274-85770279	GATC	1001	Yes	4	4	4	4	-0.17	C	TCA	C>T	1	1	1	1	2	Yes
chr7	89867650		Intergenic	chr7:89867647-89867651	CTC	101	Yes	3	3	3	3	-0.08	C	TCA	C>T	1	1	1	1	2	Yes
chrX	47557337		Intergenic	chrX:47557336-47557341	GACA	1010	Yes	4	4	4	1	-1.23	G	TCA	C>T	1	1	1	1	2	Yes
chr2	19582334		Intergenic	chr2:19582331-19582337	CTCAT	10100	Yes	3	3	5	3	-0.27	C	TCA	C>T	1	1	1	1	2	Yes
chr3	7851693		Intergenic	chr3:7851692-7851697	GATG	1001	Yes	3	3	4	1	-0.42	G	TCA	C>T	1	1	1	1	2	Yes
chr10	63008845		Intergenic	chr10:63008844-63008851	CAACTC	100101	Yes	5	5	6	1	-1.19	C	TCA	C>T	1	1	1	1	2	Yes
chr10	63008850		Intergenic	chr10:63008844-63008851	CAACTC	100101	Yes	5	5	6	6	-1.19	C	TCA	C>T	1	1	1	1	2	Yes
chr14	74672346		Intergenic	chr14:74672343-74672352	GTCAGGAG	10101101	Yes	6	6	8	3	-3.61	C	TCA	C>T	1	1	1	1	2	Yes
chr20	56737184		Intergenic	chr20:56737183-56737187	CAG	101	Yes	5	5	3	1	-4.62	C	TCA	C>T	1	1	1	1	2	Yes
chr3	163850343		Intergenic	chr3:163850339-163850348	TCTCATTT	01010000	Yes	7	7	8	4	-2.02	C	TCA	C>T	1	1	1	1	2	Yes
chr7	45327541		Intergenic	chr7:45327540-45327549	CAACCTCC	10011011	Yes	4	4	8	1	-1.55	C	TCA	C>T	1	1	1	1	2	Yes
chrX	141706370		Intergenic	chrX:141706361-141706371	CAGTGTCTC	101010101	Yes	6	6	9	9	-0.61	C	TCA	C>T	1	1	1	1	2	Yes
chr6	104880076		Intergenic	chr6:104880075-104880079	GAG	101	Yes	7	7	3	1	-5.34	G	TCA	C>T	1	1	1	1	2	Yes
chr13	85024274		Intergenic	chr13:85024267-85024276	CACCATCA	10110010	Yes	13	13	8	7	-5.31	C	TCA	C>T	1	1	1	1	2	Yes
chr12	114421351		Intergenic	chr12:114421343-114421352	TTGAACTC	00100101	Yes	4	4	8	8	-1.27	C	TCA	C>T	1	1	1	1	2	Yes
chrX	126596338		Intergenic	chrX:126596337-126596342	GAAC	1001	Yes	11	11	4	1	-8.94	G	TCA	C>T	1	1	1	1	2	Yes
chr4	125253847		Intergenic	chr4:125253842-125253852	TCATCACTC	010010101	Yes	4	4	9	5	-1.42	C	TCA	C>T	1	1	1	1	2	Yes
chr9	43596396		Intergenic	chr9:43596395-43596399	GAG	101	Yes	10	11	3	1	-4.95	G	TCA	C>T	1	1	1	1	2	Yes
chr11	103407199		Intergenic	chr11:103407194-103407201	GTCTCA	101010	Yes	6	6	6	5	-2.86	C	TCA	C>T	1	1	1	1	2	Yes
chr3	150543291		Intergenic	chr3:150543286-150543295	CTCTCATC	10101001	Yes	7	7	8	5	-2.54	C	TCA	C>T	1	1	1	1	2	Yes
chr3	150543294		Intergenic	chr3:150543286-150543295	CTCTCATC	10101001	Yes	7	7	8	8	-2.54	C	TCA	C>T	1	1	1	1	2	Yes
chr13	85087995		Intergenic	chr13:85087993-85087999	TCATC	01001	Yes	6	6	5	2	-1.6	C	TCA	C>T	1	1	1	1	2	Yes
chrX	90148006		Intergenic	chrX:90148005-90148015	CAGTTTCTC	101000101	Yes	6	6	9	1	-0.74	C	TCA	C>T	1	1	1	1	2	Yes
chrX	90148014		Intergenic	chrX:90148005-90148015	CAGTTTCTC	101000101	Yes	6	6	9	9	-0.74	C	TCA	C>T	1	1	1	1	2	Yes
chr17	25428617		Intergenic	chr17:25428616-25428622	CATCA	10010	Yes	5	5	5	1	-0.58	C	TCA	C>T	1	1	1	1	2	Yes
chr17	25428620		Intergenic	chr17:25428616-25428622	CATCA	10010	Yes	5	5	5	4	-0.58	C	TCA	C>T	1	1	1	1	2	Yes
chr1	190019291		Intergenic	chr1:190019289-190019294	TCAG	0101	Yes	5	5	4	2	-0.73	C	TCA	C>T	1	1	1	1	2	Yes
chr2	9933129		Intergenic	chr2:9933127-9933132	TCAC	0101	Yes	3	3	4	2	-1.71	C	TCA	C>T	1	1	1	1	2	Yes
chr2	180250721		Intergenic	chr2:180250717-180250723	GATCA	10010	Yes	9	9	5	4	-9.1	C	TCA	C>T	1	1	1	1	2	Yes
chr2	214090050		Intergenic	chr2:214090047-214090051	GTC	101	Yes	10	10	3	3	-7.42	C	TCA	C>T	1	1	1	1	2	Yes
chr3	154202653		Intergenic	chr3:154202650-154202657	TTCACG	001011	Yes	11	11	6	3	-0.02	C	TCA	C>T	1	1	1	1	2	Yes
chr3	164318295		Intergenic	chr3:164318290-164318299	TACTCATC	00101001	Yes	4	4	8	5	-0.47	C	TCA	C>T	1	1	1	1	2	Yes
chr3	194265047		Intergenic	chr3:194265044-194265053	CTCACACT	10101010	Yes	4	4	8	3	-0.27	C	TCA	C>T	1	1	1	1	2	Yes
chr6	54528546		Intergenic	chr6:54528540-54528549	CTCTTCAT	10100100	Yes	5	5	8	6	-1.8	C	TCA	C>T	1	1	1	1	2	Yes
chr6	67650819		Intergenic	chr6:67650817-67650825	TGAGATG	0101001	Yes	3	3	7	2	-0.8	G	TCA	C>T	1	1	1	1	2	Yes
chr7	17658898		Intergenic	chr7:17658894-17658899	GTTC	1001	Yes	8	8	4	4	-6.13	C	TCA	C>T	1	1	1	1	2	Yes
chr7	51776514		Intergenic	chr7:51776510-51776515	CATC	1001	Yes	4	4	4	4	-2.46	C	TCA	C>T	1	1	1	1	2	Yes
chr11	80574367		Intergenic	chr11:80574366-80574373	GAGGTA	101100	Yes	6	6	6	1	-1.24	G	TCA	C>T	1	1	1	1	2	Yes
chr12	119098050		Intergenic	chr12:119098044-119098054	TTCATCACG	001001011	Yes	4	4	9	6	-1.67	C	TCA	C>T	1	1	1	1	2	Yes
chr16	73656448		Intergenic	chr16:73656447-73656451	GAG	101	Yes	11	11	3	1	-8.19	G	TCA	C>T	1	1	1	1	2	Yes
chrX	141706362		Intergenic	chrX:141706361-141706371	CAGTGTCTC	101010101	Yes	6	6	9	1	-0.61	C	TCA	C>T	1	1	1	1	2	Yes
chr1	106984096		Intergenic	chr1:106984090-106984098	GAGTTGA	1010010	Yes	8	8	7	6	-1.36	G	TCA	C>T	1	1	1	1	2	Yes
chr10	4893648		Intergenic	chr10:4893644-4893653	CTTCACCA	10010110	Yes	9	9	8	4	-2.48	C	TCA	C>T	1	1	1	1	2	Yes
chr17	22102070		Intergenic	chr17:22102065-22102074	ATTTCATG	00001001	Yes	6	6	8	5	-2.95	C	TCA	C>T	1	1	1	1	2	Yes
chr4	134309072		Intergenic	chr4:134309071-134309077	GATGA	10010	Yes	7	7	5	1	-0.7	G	TCA	C>T	1	1	1	1	2	Yes
chr11	131068243		Intergenic	chr11:131068242-131068252	CAGGCTCCC	101110111	Yes	11	11	9	1	-2.59	C	TCA	C>T	1	1	1	1	2	Yes
chr13	104712765		Intergenic	chr13:104712762-104712770	ATGAGTG	0010101	Yes	4	4	7	3	-0.23	G	TCA	C>T	1	1	1	1	2	Yes
chr1	53083579		Intergenic	chr1:53083576-53083586	CTCAACTCC	101001011	Yes	3	3	9	3	-0.06	C	TCA	C>T	1	1	1	1	2	Yes
chr1	89866440		Intergenic	chr1:89866438-89866444	TGAAG	01001	Yes	3	3	5	2	-0.75	G	TCA	C>T	1	1	1	1	2	Yes
chr3	106088336		Intergenic	chr3:106088328-106088337	TATCTCTC	00010101	Yes	4	4	8	8	-0.28	C	TCA	C>T	1	1	1	1	2	Yes
chr3	135956936		Intergenic	chr3:135956930-135956939	ATGATGAA	00100100	Yes	3	3	8	6	-0.78	G	TCA	C>T	1	1	1	1	2	Yes
chr4	131795361		Intergenic	chr4:131795355-131795362	CTTCTC	100101	Yes	4	4	6	6	-2.76	C	TCA	C>T	1	1	1	1	2	Yes
chr4	154018569		Intergenic	chr4:154018561-154018570	CTGGGCTC	10111101	Yes	4	4	8	8	-0.38	C	TCA	C>T	1	1	1	1	2	Yes
chr4	183984002		Intergenic	chr4:183983996-183984003	TCTGTG	010101	Yes	11	10	6	6	-2.19	G	TCA	C>T	1	1	1	1	2	Yes
chr11	25737742		Intergenic	chr11:25737738-25737748	GCTGAAGAA	110100100	Yes	4	4	9	4	-0.77	G	TCA	C>T	1	1	1	1	2	Yes
chr21	19127667		Intergenic	chr21:19127666-19127676	CAACCTCCA	100110110	Yes	4	4	9	1	-0.07	C	TCA	C>T	1	1	1	1	2	Yes
chr1	71050562		Intergenic	chr1:71050561-71050571	GAGTGAGAA	101010100	Yes	12	11	9	1	-3.77	G	TCA	C>T	1	1	1	1	2	Yes
chr13	39173674		Intergenic	chr13:39173672-39173678	TCATC	01001	Yes	3	3	5	2	-0.05	C	TCA	C>T	1	1	1	1	2	Yes
chr13	39173677		Intergenic	chr13:39173672-39173678	TCATC	01001	Yes	3	3	5	5	-0.05	C	TCA	C>T	1	1	1	1	2	Yes
chr7	155576184		Intergenic	chr7:155576182-155576188	TGAAG	01001	Yes	4	4	5	2	-1.75	G	TCA	C>T	1	1	1	1	2	Yes
chr3	127123734		Intergenic	chr3:127123727-127123736	CCCACTGA	11101010	Yes	8	8	8	7	-4.29	G	TCA	C>T	1	1	1	1	2	Yes
chr12	25423758		Intergenic	chr12:25423757-25423761	GAG	101	Yes	8	8	3	1	-2.58	G	TCA	C>T	1	1	1	1	2	Yes
chr4	20043100		Intergenic	chr4:20043096-20043106	TCTGAAATT	010100000	Yes	4	4	9	4	-0.47	G	TCA	C>T	1	1	1	1	2	Yes
chr1	209250532		Intergenic	chr1:209250529-209250533	GTC	101	Yes	10	10	3	3	-6.62	C	TCA	C>T	1	1	1	1	2	Yes
chr5	26419734		Intergenic	chr5:26419727-26419736	CTGGGTGA	10111010	Yes	7	7	8	7	-2.66	G	TCA	C>T	1	1	1	1	2	Yes
chr9	69902614		Intergenic	chr9:69902607-69902617	TGGACTGAG	011010101	Yes	5	5	9	7	-1.85	G	TCA	C>T	1	1	1	1	2	Yes
chr9	132317800		Intergenic	chr9:132317793-132317802	ATTTCTCA	00001010	Yes	3	3	8	7	-0.67	C	TCA	C>T	1	1	1	1	2	Yes
chr19	31578511		Intergenic	chr19:31578504-31578512	TGAGGTG	0101101	Yes	7	7	7	7	-3.45	G	TCA	C>T	1	1	1	1	2	Yes
chr8	60337839		Intergenic	chr8:60337836-60337846	ATCATCATG	001001001	Yes	3	3	9	3	-0.11	C	TCA	C>T	1	1	1	1	2	Yes
chr8	60337842		Intergenic	chr8:60337836-60337846	ATCATCATG	001001001	Yes	3	3	9	6	-0.11	C	TCA	C>T	1	1	1	1	2	Yes
chr1	186464070		Intergenic	chr1:186464069-186464075	GATCT	10010	Yes	10	10	5	1	-9.14	G	TCA	C>T	1	1	1	1	2	Yes
chr6	67650824		Intergenic	chr6:67650817-67650825	TGAGATG	0101001	Yes	3	3	7	7	-0.8	G	TCA	C>T	1	1	1	1	2	Yes
chr12	90618088		Intergenic	chr12:90618086-90618094	TCATGAC	0100101	Yes	5	5	7	2	-0.43	C	TCA	C>T	1	1	1	1	2	Yes
chr2	186838933		Intergenic	chr2:186838930-186838938	ATGAAGA	0010010	Yes	6	6	7	3	-0.49	G	TCA	C>T	1	1	1	1	2	Yes
chr13	83667615		Intergenic	chr13:83667614-83667618	GAG	101	Yes	5	5	3	1	-1.97	G	TCA	C>T	1	1	1	1	2	Yes
chr18	38847815		Intergenic	chr18:38847808-38847818	CTTGATGAA	100100100	Yes	8	8	9	7	-3.7	G	TCA	C>T	1	1	1	1	2	Yes
chr2	76138136		Intergenic	chr2:76138135-76138142	CAGGAC	101101	Yes	3	3	6	1	-0.65	C	TCA	C>T	1	1	1	1	2	Yes
chr14	103681155		Intergenic	chr14:103681154-103681159	GATG	1001	Yes	6	6	4	1	-1.83	G	TCA	C>T	1	1	1	1	2	Yes
chr14	103681158		Intergenic	chr14:103681154-103681159	GATG	1001	Yes	6	6	4	4	-1.83	G	TCA	C>T	1	1	1	1	2	Yes
chr4	162173793		Intergenic	chr4:162173792-162173796	GAC	101	Yes	13	13	3	1	-9.19	G	TCA	C>T	1	1	1	1	2	Yes
chr6	86455234		Intergenic	chr6:86455230-86455238	ATTGAGA	0001010	Yes	3	3	7	4	-0.08	G	TCA	C>T	1	1	1	1	2	Yes
chr6	164683702		Intergenic	chr6:164683700-164683706	TGATC	01001	Yes	2	2	5	2	-0.18	G	TCA	C>T	1	1	1	1	2	Yes
chr7	69009189		Intergenic	chr7:69009185-69009190	CATG	1001	Yes	6	6	4	4	-0.29	G	TCA	C>T	1	1	1	1	2	Yes
chr8	50217361		Intergenic	chr8:50217360-50217364	CAC	101	Yes	3	3	3	1	-1.4	C	TCA	C>T	1	1	1	1	2	Yes
chr10	110972499		Intergenic	chr10:110972498-110972502	GAG	101	Yes	5	5	3	1	-2.46	G	TCA	C>T	1	1	1	1	2	Yes
chr11	56157232		Intergenic	chr11:56157230-56157240	TCAGTTCTC	010100101	Yes	5	5	9	2	-1.06	C	TCA	C>T	1	1	1	1	2	Yes
chr21	24330600		Intergenic	chr21:24330596-24330605	TCTCACTC	01010101	Yes	8	8	8	4	-1.41	C	TCA	C>T	1	1	1	1	2	Yes
chrX	113715409		Intergenic	chrX:113715405-113715415	CCTGACCTC	110101101	Yes	4	4	9	4	-0.18	G	TCA	C>T	1	1	1	1	2	Yes
chr3	194630280		Intergenic	chr3:194630277-194630287	CTCACAGAT	101010100	Yes	6	6	9	3	-2.72	C	TCA	C>T	1	1	1	1	2	Yes
chr1	207924261		Intergenic	chr1:207924258-207924267	TTGATCAC	00100101	Yes	10	10	8	3	-10.04	G	TCA	C>T	1	1	1	1	2	Yes
chr5	13516754		Intergenic	chr5:13516750-13516755	TCTG	0101	Yes	3	3	4	4	-0.64	G	TCA	C>T	1	1	1	1	2	Yes
chr1	195316796		Intergenic	chr1:195316792-195316799	GATGAA	100100	Yes	5	5	6	4	-1.44	G	TCA	C>T	1	1	1	1	2	Yes
chr14	32698573		Intergenic	chr14:32698572-32698577	GAGG	1011	Yes	4	4	4	1	-0.24	G	TCA	C>T	1	1	1	1	2	Yes
chr3	163149624		Intergenic	chr3:163149618-163149625	CTCCTC	101101	Yes	3	3	6	6	-0.92	C	TCA	C>T	1	1	1	1	2	Yes
chr8	33446645		Intergenic	chr8:33446642-33446646	CTC	101	Yes	4	4	3	3	-1.6	C	TCA	C>T	1	1	1	1	2	Yes
chr8	138814491		Intergenic	chr8:138814487-138814492	GATG	1001	Yes	3	3	4	4	-0.64	G	TCA	C>T	1	1	1	1	2	Yes
chr10	83556108		Intergenic	chr10:83556107-83556112	CAGA	1010	Yes	3	3	4	1	-0.38	C	TCA	C>T	1	1	1	1	2	Yes
chr11	23838322		Intergenic	chr11:23838316-23838324	GTCGTCA	1011010	Yes	3	3	7	6	-0.18	C	TCA	C>T	1	1	1	1	2	Yes
chr12	18173273		Intergenic	chr12:18173272-18173276	GAG	101	Yes	4	4	3	1	-3.26	G	TCA	C>T	1	1	1	1	2	Yes
chr18	38847812		Intergenic	chr18:38847808-38847818	CTTGATGAA	100100100	Yes	8	8	9	4	-3.7	G	TCA	C>T	1	1	1	1	2	Yes
chrX	6397751		Intergenic	chrX:6397749-6397755	TCATC	01001	Yes	3	3	5	2	-0.27	C	TCA	C>T	1	1	1	1	2	Yes
chr1	74471341		Intergenic	chr1:74471340-74471347	CATCTC	100101	Yes	15	15	6	1	-1.94	C	TCA	C>T	1	1	1	1	2	Yes
chr1	194275070		Intergenic	chr1:194275068-194275073	TGAG	0101	Yes	3	3	4	2	-0.81	G	TCA	C>T	1	1	1	1	2	Yes
chr1	195316793		Intergenic	chr1:195316792-195316799	GATGAA	100100	Yes	5	5	6	1	-1.44	G	TCA	C>T	1	1	1	1	2	Yes
chr2	35607458		Intergenic	chr2:35607456-35607464	TGAGAAG	0101001	Yes	5	5	7	2	-0.6	G	TCA	C>T	1	1	1	1	2	Yes
chr3	55199181		Intergenic	chr3:55199179-55199189	TGAGGAAGG	010110011	Yes	6	6	9	2	-1.49	G	TCA	C>T	1	1	1	1	2	Yes
chr4	3602420		Intergenic	chr4:3602414-3602422	GATCTCA	1001010	Yes	10	11	7	6	-3.09	C	TCA	C>T	1	1	1	1	2	Yes
chr4	33185785		Intergenic	chr4:33185781-33185789	CTTGAAC	1001001	Yes	3	3	7	4	-0.01	G	TCA	C>T	1	1	1	1	2	Yes
chr5	50659234		Intergenic	chr5:50659228-50659238	CTTCTGATC	100101001	Yes	3	3	9	6	-0.04	G	TCA	C>T	1	1	1	1	2	Yes
chr6	52499349		Intergenic	chr6:52499347-52499353	TGAAC	01001	Yes	9	9	5	2	-3.16	G	TCA	C>T	1	1	1	1	2	Yes
chr7	69009186		Intergenic	chr7:69009185-69009190	CATG	1001	Yes	6	6	4	1	-0.29	C	TCA	C>T	1	1	1	1	2	Yes
chr7	71194850		Intergenic	chr7:71194846-71194855	CCTGATGA	11010010	Yes	3	3	8	4	-0.3	G	TCA	C>T	1	1	1	1	2	Yes
chr7	85770275		Intergenic	chr7:85770274-85770279	GATC	1001	Yes	4	4	4	1	-0.17	G	TCA	C>T	1	1	1	1	2	Yes
chr10	26036747		Intergenic	chr10:26036744-26036752	ATGATCA	0010010	Yes	4	4	7	3	-0.72	G	TCA	C>T	1	1	1	1	2	Yes
chr10	26036750		Intergenic	chr10:26036744-26036752	ATGATCA	0010010	Yes	4	4	7	6	-0.72	C	TCA	C>T	1	1	1	1	2	Yes
chr10	45131426		Intergenic	chr10:45131421-45131431	TTCTCATTG	001010001	Yes	3	3	9	5	-0.58	C	TCA	C>T	1	1	1	1	2	Yes
chr11	134534788		Intergenic	chr11:134534783-134534792	TTCTCATT	00101000	Yes	3	3	8	5	-0.35	C	TCA	C>T	1	1	1	1	2	Yes
chr12	88315898		Intergenic	chr12:88315891-88315899	TGCCGTG	0111101	Yes	3	3	7	7	-0.45	G	TCA	C>T	1	1	1	1	2	Yes
chr13	66322532		Intergenic	chr13:66322531-66322541	CACTGGATC	101011001	Yes	9	9	9	1	-4.13	C	TCA	C>T	1	1	1	1	2	Yes
chr6	140998291		Intergenic	chr6:140998288-140998295	TTGAAG	001001	Yes	5	5	6	3	-0.39	G	TCA	C>T	1	1	1	1	2	Yes
chr20	22346798		Intergenic	chr20:22346795-22346799	GTC	101	Yes	14	14	3	3	-12.41	C	TCA	C>T	1	1	1	1	2	Yes
chr3	135956933		Intergenic	chr3:135956930-135956939	ATGATGAA	00100100	Yes	3	3	8	3	-0.78	G	TCA	C>T	1	1	1	1	2	Yes
chr6	1146599		Intergenic	chr6:1146597-1146606	TCAGCCAT	01011100	Yes	7	6	8	2	-1.13	C	TCA	C>T	1	1	1	1	2	Yes
chr4	67025023		Intergenic	chr4:67025022-67025026	GAG	101	Yes	8	8	3	1	-6.85	G	TCA	C>T	1	1	1	1	2	Yes
chr1	207924264		Intergenic	chr1:207924258-207924267	TTGATCAC	00100101	Yes	10	10	8	6	-10.04	C	TCA	C>T	1	1	1	1	2	Yes
chr6	80185867		Intergenic	chr6:80185864-80185872	CTCAAGA	1010010	Yes	9	9	7	3	-2.7	C	TCA	C>T	1	1	1	1	2	Yes
chr7	51776511		Intergenic	chr7:51776510-51776515	CATC	1001	Yes	4	4	4	1	-2.46	C	TCA	C>T	1	1	1	1	2	Yes
chr12	39651266		Intergenic	chr12:39651263-39651268	CTCA	1010	Yes	9	9	4	3	-8.01	C	TCA	C>T	1	1	1	1	2	Yes
chr4	177460100		Intergenic	chr4:177460099-177460107	CATCATT	1001000	Yes	5	5	7	1	-0.83	C	TCA	C>T	1	1	1	1	2	Yes
chr3	164318298		Intergenic	chr3:164318290-164318299	TACTCATC	00101001	Yes	4	4	8	8	-0.47	C	TCA	C>T	1	1	1	1	2	Yes
chr10	91878772		Intergenic	chr10:91878766-91878774	CAGGTGA	1011010	Yes	8	8	7	6	-3.6	G	TCA	C>T	1	1	1	1	2	Yes
chr17	46139080		Intergenic	chr17:46139077-46139085	CTCAGGA	1010110	Yes	6	6	7	3	-2.66	C	TCA	C>T	1	1	1	1	2	Yes
chr1	194634340		Intergenic	chr1:194634334-194634343	TTTGTCAT	00010100	Yes	5	5	8	6	-2.57	C	TCA	C>T	1	1	1	1	2	Yes
chr3	5115221		Intergenic	chr3:5115215-5115222	TATCTG	000101	Yes	4	4	6	6	-0.35	G	TCA	C>T	1	1	1	1	2	Yes
chr3	152791462		Intergenic	chr3:152791461-152791465	GAG	101	Yes	6	6	3	1	-4.44	G	TCA	C>T	1	1	1	1	2	Yes
chrX	6397754		Intergenic	chrX:6397749-6397755	TCATC	01001	Yes	3	3	5	5	-0.27	C	TCA	C>T	1	1	1	1	2	Yes
chr12	114421346		Intergenic	chr12:114421343-114421352	TTGAACTC	00100101	Yes	4	4	8	3	-1.27	G	TCA	C>T	1	1	1	1	2	Yes
chrX	44478165		Intergenic	chrX:44478161-44478166	CTTC	1001	Yes	4	4	4	4	-1.55	C	TCA	C>T	1	1	1	1	2	Yes
chrX	26712829		Intergenic	chrX:26712822-26712830	AACTGTG	0010101	Yes	3	3	7	7	-0.8	G	TCA	C>T	1	1	1	1	2	Yes
chr2	4059218		Intergenic	chr2:4059217-4059221	CAG	101	Yes	8	8	3	1	-1.3	C	TCA	C>T	1	1	1	1	2	Yes
chr2	180250718		Intergenic	chr2:180250717-180250723	GATCA	10010	Yes	9	9	5	1	-9.1	G	TCA	C>T	1	1	1	1	2	Yes
chr3	80739251		Intergenic	chr3:80739249-80739254	TGAG	0101	Yes	6	6	4	2	-1.37	G	TCA	C>T	1	1	1	1	2	Yes
chr5	5521872		Intergenic	chr5:5521866-5521875	TATCTGAG	00010101	Yes	7	7	8	6	-0.1	G	TCA	C>T	1	1	1	1	2	Yes
chr9	47176185		Intergenic	chr9:47176182-47176187	GTGA	1010	Yes	3	3	4	3	-0.09	G	TCA	C>T	1	1	1	1	2	Yes
chr10	70827862		Intergenic	chr10:70827860-70827869	TGATGAAG	01001001	Yes	7	7	8	2	-2.42	G	TCA	C>T	1	1	1	1	2	Yes
chr10	70827865		Intergenic	chr10:70827860-70827869	TGATGAAG	01001001	Yes	7	7	8	5	-2.42	G	TCA	C>T	1	1	1	1	2	Yes
chr10	102413620		Intergenic	chr10:102413619-102413627	CATCCTC	1001101	Yes	5	5	7	1	-4.13	C	TCA	C>T	1	1	1	1	2	Yes
chr10	102413626		Intergenic	chr10:102413619-102413627	CATCCTC	1001101	Yes	5	5	7	7	-4.13	C	TCA	C>T	1	1	1	1	2	Yes
chr2	77983505		Intergenic	chr2:77983499-77983506	CTCCTC	101101	Yes	3	3	6	6	-0.92	C	TCA	C>T	1	1	1	1	2	Yes
chr8	58042876		Intergenic	chr8:58042874-58042882	TCATGCC	0100111	Yes	4	4	7	2	-2.46	C	TCA	C>T	1	1	1	1	2	Yes
chr17	42860385		Intergenic	chr17:42860381-42860388	GATGAA	100100	Yes	13	12	6	4	-5.61	G	TCA	C>T	1	1	1	1	2	Yes
chr9	82730906		Intergenic	chr9:82730899-82730907	CTACCTC	1001101	Yes	4	4	7	7	-0.15	C	TCA	C>T	1	1	1	1	2	Yes
chr1	43534536		Intergenic	chr1:43534535-43534545	CAGAGTTGA	101010010	Yes	6	6	9	1	-1.92	C	TCA	C>T	1	1	1	1	2	Yes
chr1	244460132		Intergenic	chr1:244460129-244460136	CTCAGA	101010	Yes	4	4	6	3	-1.19	C	TCA	C>T	1	1	1	1	2	Yes
chr2	113427311		Intergenic	chr2:113427303-113427312	CTCGGCTC	10111101	Yes	13	12	8	8	-5.93	C	TCA	C>T	1	1	1	1	2	Yes
chr2	227204031		Intergenic	chr2:227204030-227204034	CAG	101	Yes	3	3	3	1	-0.08	C	TCA	C>T	1	1	1	1	2	Yes
chr4	112461432		Intergenic	chr4:112461429-112461434	GTGA	1010	Yes	3	3	4	3	-1.98	G	TCA	C>T	1	1	1	1	2	Yes
chr12	90618091		Intergenic	chr12:90618086-90618094	TCATGAC	0100101	Yes	5	5	7	5	-0.43	G	TCA	C>T	1	1	1	1	2	Yes
chr12	95139510		Intergenic	chr12:95139508-95139517	TGAACGGG	01001111	Yes	3	3	8	2	-0.29	G	TCA	C>T	1	1	1	1	2	Yes
chr13	64796007		Intergenic	chr13:64796005-64796011	TGAAG	01001	Yes	3	3	5	2	-0.75	G	TCA	C>T	1	1	1	1	2	Yes
chr14	51868255		Intergenic	chr14:51868254-51868258	CAG	101	Yes	3	3	3	1	-0.06	C	TCA	C>T	1	1	1	1	2	Yes
chrX	5754259		Intergenic	chrX:5754257-5754266	TGAAGACC	01001011	Yes	14	15	8	2	-3.05	G	TCA	C>T	1	1	1	1	2	Yes
chr2	61283415		Intergenic	chr2:61283408-61283418	CTGCCTCAC	101110101	Yes	5	5	9	7	-1.62	C	TCA	C>T	1	1	1	1	2	Yes
chr8	57017293		Intergenic	chr8:57017287-57017297	CTTCTCAGA	100101010	Yes	10	10	9	6	-3.96	C	TCA	C>T	1	1	1	1	2	Yes
chr1	74471346		Intergenic	chr1:74471340-74471347	CATCTC	100101	Yes	15	15	6	6	-1.94	C	TCA	C>T	1	1	1	1	2	Yes
chr1	231007860		Intergenic	chr1:231007857-231007861	CTC	101	Yes	6	6	3	3	-4.32	C	TCA	C>T	1	1	1	1	2	Yes
chr2	139753318		Intergenic	chr2:139753312-139753322	AGTCTCATC	010101001	Yes	5	5	9	6	-1.48	C	TCA	C>T	1	1	1	1	2	Yes
chr3	7851696		Intergenic	chr3:7851692-7851697	GATG	1001	Yes	3	3	4	4	-0.42	G	TCA	C>T	1	1	1	1	2	Yes
chr4	177460103		Intergenic	chr4:177460099-177460107	CATCATT	1001000	Yes	5	5	7	4	-0.83	C	TCA	C>T	1	1	1	1	2	Yes
chr8	47358017		Intergenic	chr8:47358012-47358020	CCCTGAT	1110100	Yes	6	7	7	5	-0.63	G	TCA	C>T	1	1	1	1	2	Yes
chr9	17853380		Intergenic	chr9:17853378-17853384	TGATC	01001	Yes	9	9	5	2	-6.68	G	TCA	C>T	1	1	1	1	2	Yes
chr13	83829307		Intergenic	chr13:83829303-83829312	TCTCACTT	01010100	Yes	9	8	8	4	-0.95	C	TCA	C>T	1	1	1	1	2	Yes
chrX	113715414		Intergenic	chrX:113715405-113715415	CCTGACCTC	110101101	Yes	4	4	9	9	-0.18	C	TCA	C>T	1	1	1	1	2	Yes
chr9	107462095		Intergenic	chr9:107462094-107462103	GAGAGAGA	10101010	Yes	4	4	8	1	-0.36	G	TCA	C>T	1	1	1	1	2	Yes
chr4	134309075		Intergenic	chr4:134309071-134309077	GATGA	10010	Yes	7	7	5	4	-0.7	G	TCA	C>T	1	1	1	1	2	Yes
chr8	50756525		Intergenic	chr8:50756524-50756533	GAAGATAA	10010000	Yes	5	5	8	1	-0.73	G	TCA	C>T	1	1	1	1	2	Yes
chr10	31090650		Intergenic	chr10:31090649-31090659	CACCTCAGT	101101010	Yes	4	4	9	1	-1.42	C	TCA	C>T	1	1	1	1	2	Yes
chr10	38509642		Intergenic	chr10:38509638-38509644	CTTCA	10010	Yes	3	3	5	4	-1.7	C	TCA	C>T	1	1	1	1	2	Yes
chr18	14664602		Intergenic	chr18:14664597-14664606	AGGTGAAG	01101001	Yes	5	5	8	5	-3.58	G	TCA	C>T	1	1	1	1	2	Yes
chr9	120949234		Intergenic	chr9:120949230-120949239	GATGAAGA	10010010	Yes	8	8	8	4	-0.95	G	TCA	C>T	1	1	1	1	2	Yes
chr3	81240482		Intergenic	chr3:81240479-81240484	GTGA	1010	Yes	3	3	4	3	-1.98	G	TCA	C>T	1	1	1	1	2	Yes
chr4	67486301		Intergenic	chr4:67486296-67486304	TCATCAC	0100101	Yes	4	4	7	5	-0.2	C	TCA	C>T	1	1	1	1	2	Yes
chr8	138814488		Intergenic	chr8:138814487-138814492	GATG	1001	Yes	3	3	4	1	-0.64	G	TCA	C>T	1	1	1	1	2	Yes
chr9	76909918		Intergenic	chr9:76909917-76909927	CATCCTCAC	100110101	Yes	6	6	9	1	-0.97	C	TCA	C>T	1	1	1	1	2	Yes
chr5	32348398		Intergenic	chr5:32348397-32348405	CAGTTCC	1010011	Yes	3	3	7	1	-0.36	C	TCA	C>T	1	1	1	1	2	Yes
chr11	80096602		Intergenic	chr11:80096600-80096610	TGAGACTGC	010101011	Yes	9	10	9	2	-4.94	G	TCA	C>T	1	1	1	1	2	Yes
chr15	47134292		Intergenic	chr15:47134289-47134297	CTCAGAA	1010100	Yes	4	4	7	3	-0.86	C	TCA	C>T	1	1	1	1	2	Yes
chr2	19906282		Intergenic	chr2:19906277-19906285	TTTTCAG	0000101	Yes	5	5	7	5	-2.62	C	TCA	C>T	1	1	1	1	2	Yes
chr11	56157239		Intergenic	chr11:56157230-56157240	TCAGTTCTC	010100101	Yes	5	5	9	9	-1.06	C	TCA	C>T	1	1	1	1	2	Yes
chr12	87512165		Intergenic	chr12:87512164-87512173	GAAGAATA	10010000	Yes	6	7	8	1	0	G	TCA	C>T	1	1	1	1	2	Yes
chr17	53716196		Intergenic	chr17:53716190-53716199	GTCTTCAT	10100100	Yes	5	5	8	6	-2.66	C	TCA	C>T	1	1	1	1	2	Yes
chr18	834712		Intergenic	chr18:834707-834713	TTCTC	00101	Yes	3	3	5	5	-0.57	C	TCA	C>T	1	1	1	1	2	Yes
chr9	17853383		Intergenic	chr9:17853378-17853384	TGATC	01001	Yes	9	9	5	5	-6.68	C	TCA	C>T	1	1	1	1	2	Yes
chr4	115319343		Intergenic	chr4:115319342-115319352	GAACAGATA	100101000	Yes	4	4	9	1	-0.21	G	TCA	C>T	1	1	1	1	2	Yes
chr9	91493536		Intergenic	chr9:91493534-91493544	TCACGAGGG	010110111	Yes	5	5	9	2	-0.96	C	TCA	C>T	1	1	1	1	2	Yes
chr3	90330933		Intergenic	chr3:90330927-90330934	CTCCTC	101101	Yes	3	3	6	6	-0.92	C	TCA	C>T	1	1	1	1	2	Yes
chr19	52605405		Intergenic	chr19:52605398-52605408	GAAGATGAG	100100101	Yes	4	4	9	7	-0.69	G	TCA	C>T	1	1	1	1	2	Yes
chr2	130663463		Intergenic	chr2:130663461-130663468	TGAGAT	010100	Yes	3	3	6	2	-0.59	G	TCA	C>T	1	1	1	1	2	Yes
chr4	131236790		Intergenic	chr4:131236789-131236793	CAG	101	Yes	4	4	3	1	-1.17	C	TCA	C>T	1	1	1	1	2	Yes
chr4	4112162		Intergenic	chr4:4112155-4112165	CGAGATCAT	110100100	Yes	9	10	9	7	-4.94	C	TCA	C>T	1	1	1	1	2	Yes
chr13	53564670		Intergenic	chr13:53564666-53564676	TTTGAGGTG	000101101	Yes	4	4	9	4	-0.86	G	TCA	C>T	1	1	1	1	2	Yes
chr18	40943788		Intergenic	chr18:40943787-40943791	GAG	101	Yes	5	5	3	1	-1.33	G	TCA	C>T	1	1	1	1	2	Yes
chr17	22102073		Intergenic	chr17:22102065-22102074	ATTTCATG	00001001	Yes	6	6	8	8	-2.95	G	TCA	C>T	1	1	1	1	2	Yes
chr7	125964238		Intergenic	chr7:125964235-125964245	TTCAAGGTT	001001100	Yes	4	4	9	3	-1.87	C	TCA	C>T	1	1	1	1	2	Yes
chr10	25245007		Intergenic	chr10:25245003-25245010	AATGAG	000101	Yes	5	5	6	4	-0.83	G	TCA	C>T	1	1	1	1	2	Yes
chr17	69929344		Intergenic	chr17:69929343-69929351	GAGAGTA	1010100	Yes	8	9	7	1	-0.8	G	TCA	C>T	1	1	1	1	2	Yes
chr3	152930427		Intergenic	chr3:152930422-152930428	CACTC	10101	Yes	4	4	5	5	-1.43	C	TCA	C>T	1	1	1	1	2	Yes
chr18	69299917		Intergenic	chr18:69299910-69299918	TGGTCTG	0110101	Yes	9	10	7	7	-1.06	G	TCA	C>T	1	1	1	1	2	Yes
chr2	194006062		Intergenic	chr2:194006057-194006066	TTCTCATG	00101001	Yes	12	13	8	5	-3.84	C	TCA	C>T	1	1	1	1	2	Yes
chr22	49319194		Intergenic	chr22:49319187-49319197	AACCAGGAG	001101101	Yes	3	3	9	7	-0.1	G	TCC	C>T	1	1	1	1	2	Yes
chr9	33087493		Intergenic	chr9:33087492-33087500	GAAGAAA	1001000	Yes	7	8	7	1	-1.56	G	TCC	C>T	1	1	1	1	2	Yes
chr4	86000281		Intergenic	chr4:86000275-86000283	CAGCTCC	1011011	Yes	3	3	7	6	-0.8	C	TCC	C>T	1	1	1	1	2	Yes
chr3	27022042		Intergenic	chr3:27022037-27022045	TCTGGAG	0101101	Yes	4	4	7	5	-1.37	G	TCC	C>T	1	1	1	1	2	Yes
chr16	32927795		Intergenic	chr16:32927792-32927799	AGGAGA	011010	Yes	3	3	6	3	-1.46	G	TCC	C>T	1	1	1	1	2	Yes
chr8	79297247		Intergenic	chr8:79297244-79297248	GTC	101	Yes	4	4	3	3	-2	C	TCC	C>T	1	1	1	1	2	Yes
chr4	124335051		Intergenic	chr4:124335049-124335056	GGAGGT	110110	Yes	4	4	6	2	-1.43	G	TCC	C>T	1	1	1	1	2	Yes
chr11	56830440		Intergenic	chr11:56830435-56830444	CAAGGAGT	10011010	Yes	2	2	8	5	0	G	TCC	C>T	1	1	1	1	2	Yes
chr13	104335242		Intergenic	chr13:104335241-104335251	GAGAGTTGA	101010010	Yes	4	4	9	1	-0.16	G	TCC	C>T	1	1	1	1	2	Yes
chr1	53083584		Intergenic	chr1:53083576-53083586	CTCAACTCC	101001011	Yes	3	3	9	8	-0.06	C	TCC	C>T	1	1	1	1	2	Yes
chr2	13060666		Intergenic	chr2:13060659-13060668	ACAGATCC	01010011	Yes	5	5	8	7	-2.19	C	TCC	C>T	1	1	1	1	2	Yes
chr11	131068249		Intergenic	chr11:131068242-131068252	CAGGCTCCC	101110111	Yes	11	11	9	7	-2.59	C	TCC	C>T	1	1	1	1	2	Yes
chr1	180476170		Intergenic	chr1:180476163-180476173	ACTGCTCCC	010110111	Yes	8	8	9	7	-2.39	C	TCC	C>T	1	1	1	1	2	Yes
chr9	76909921		Intergenic	chr9:76909917-76909927	CATCCTCAC	100110101	Yes	6	6	9	4	-0.97	C	TCC	C>T	1	1	1	1	2	Yes
chr7	61801905		Intergenic	chr7:61801903-61801912	GGACTCGA	11010110	Yes	4	4	8	2	-0.32	G	TCC	C>T	1	1	1	1	2	Yes
chr9	69902610		Intergenic	chr9:69902607-69902617	TGGACTGAG	011010101	Yes	5	5	9	3	-1.85	G	TCC	C>T	1	1	1	1	2	Yes
chr13	66660359		Intergenic	chr13:66660357-66660364	GGAGAA	110100	Yes	4	4	6	2	-0.26	G	TCC	C>T	1	1	1	1	2	Yes
chr3	163149621		Intergenic	chr3:163149618-163149625	CTCCTC	101101	Yes	3	3	6	3	-0.92	C	TCC	C>T	1	1	1	1	2	Yes
chrX	90151359		Intergenic	chrX:90151355-90151360	GTTC	1001	Yes	11	11	4	4	-7.31	C	TCC	C>T	1	1	1	1	2	Yes
chr12	131897458		Intergenic	chr12:131897455-131897465	GGGAGGACG	111011011	Yes	5	5	9	3	-2.71	G	TCC	C>T	1	1	1	1	2	Yes
chr2	83165935		Intergenic	chr2:83165926-83165936	CCCCGGTTC	111111001	Yes	10	11	9	9	-4.92	C	TCC	C>T	1	1	1	1	2	Yes
chr2	104424865		Intergenic	chr2:104424863-104424868	GGAG	1101	Yes	3	3	4	2	-1.42	G	TCC	C>T	1	1	1	1	2	Yes
chr2	139637144		Intergenic	chr2:139637140-139637148	CTTCCCT	1001110	Yes	4	4	7	4	-1.16	C	TCC	C>T	1	1	1	1	2	Yes
chr3	55199184		Intergenic	chr3:55199179-55199189	TGAGGAAGG	010110011	Yes	6	6	9	5	-1.49	G	TCC	C>T	1	1	1	1	2	Yes
chr4	131450329		Intergenic	chr4:131450326-131450334	GGGAAGA	1110010	Yes	5	5	7	3	-0.64	G	TCC	C>T	1	1	1	1	2	Yes
chr4	138243272		Intergenic	chr4:138243271-138243277	GATCT	10010	Yes	3	3	5	1	-1.78	G	TCC	C>T	1	1	1	1	2	Yes
chr4	175913272		Intergenic	chr4:175913267-175913273	TTCTC	00101	Yes	4	4	5	5	-2.34	C	TCC	C>T	1	1	1	1	2	Yes
chr5	86185323		Intergenic	chr5:86185315-86185324	AATTTCTC	00000101	Yes	7	7	8	8	-1.82	C	TCC	C>T	1	1	1	1	2	Yes
chr6	24092485		Intergenic	chr6:24092480-24092487	CTGTCC	101011	Yes	6	6	6	5	-0.22	C	TCC	C>T	1	1	1	1	2	Yes
chr6	35152378		Intergenic	chr6:35152377-35152383	GAAGA	10010	Yes	6	6	5	1	-0.05	G	TCC	C>T	1	1	1	1	2	Yes
chr6	83278631		Intergenic	chr6:83278629-83278639	GGAAGATAA	110010000	Yes	4	4	9	2	-0.16	G	TCC	C>T	1	1	1	1	2	Yes
chr7	97261780		Intergenic	chr7:97261778-97261786	GGAGAAT	1101000	Yes	11	11	7	2	-1.06	G	TCC	C>T	1	1	1	1	2	Yes
chr8	47040250		Intergenic	chr8:47040247-47040253	GTCCT	10110	Yes	5	5	5	3	-1.98	C	TCC	C>T	1	1	1	1	2	Yes
chr8	66126104		Intergenic	chr8:66126100-66126110	CAGGAAGAT	101100100	Yes	6	6	9	4	-0.6	G	TCC	C>T	1	1	1	1	2	Yes
chr8	129757048		Intergenic	chr8:129757043-129757053	CACTCCGGA	101011110	Yes	9	8	9	5	-0.42	C	TCC	C>T	1	1	1	1	2	Yes
chr9	22430349		Intergenic	chr9:22430342-22430352	TCTGGGGAG	010111101	Yes	7	7	9	7	-4.69	G	TCC	C>T	1	1	1	1	2	Yes
chr13	62098285		Intergenic	chr13:62098276-62098286	CTTCTCTTC	100101001	Yes	4	4	9	9	-0.62	C	TCC	C>T	1	1	1	1	2	Yes
chr13	66322537		Intergenic	chr13:66322531-66322541	CACTGGATC	101011001	Yes	9	9	9	6	-4.13	G	TCC	C>T	1	1	1	1	2	Yes
chr2	78244377		Intergenic	chr2:78244373-78244382	CATCCTCA	10011010	Yes	2	2	8	4	0	C	TCC	C>T	1	1	1	1	2	Yes
chr5	32348403		Intergenic	chr5:32348397-32348405	CAGTTCC	1010011	Yes	3	3	7	6	-0.36	C	TCC	C>T	1	1	1	1	2	Yes
chr10	122446697		Intergenic	chr10:122446693-122446702	TCTCCTGT	01011010	Yes	2	2	8	4	0	C	TCC	C>T	1	1	1	1	2	Yes
chr1	238361938		Intergenic	chr1:238361934-238361943	GTTCCTCC	10011011	Yes	2	2	8	4	0	C	TCC	C>T	1	1	1	1	2	Yes
chr14	74672349		Intergenic	chr14:74672343-74672352	GTCAGGAG	10101101	Yes	6	6	8	6	-3.61	G	TCC	C>T	1	1	1	1	2	Yes
chr7	45327547		Intergenic	chr7:45327540-45327549	CAACCTCC	10011011	Yes	4	4	8	7	-1.55	C	TCC	C>T	1	1	1	1	2	Yes
chr1	73451486		Intergenic	chr1:73451482-73451491	ACTCCATG	01011001	Yes	2	2	8	4	0	C	TCC	C>T	1	1	1	1	2	Yes
chr6	74736100		Intergenic	chr6:74736099-74736104	GAAC	1001	Yes	11	11	4	1	-8.84	G	TCC	C>T	1	1	1	1	2	Yes
chr1	98452850		Intergenic	chr1:98452845-98452854	CTCTCCTT	10101100	Yes	6	6	8	5	-1.05	C	TCC	C>T	1	1	1	1	2	Yes
chr6	137427082		Intergenic	chr6:137427081-137427087	GATCT	10010	Yes	8	8	5	1	-8.34	G	TCG	C>T	1	1	1	1	2	Yes
chr2	67021592		Intergenic	chr2:67021588-67021593	TCTC	0101	Yes	3	3	4	4	-1.5	C	TCG	C>T	1	1	1	1	2	Yes
chr1	116033326		Intergenic	chr1:116033324-116033334	CGAGATCGC	110100111	Yes	9	10	9	2	-3	G	TCG	C>T	1	1	1	1	2	Yes
chr9	91493539		Intergenic	chr9:91493534-91493544	TCACGAGGG	010110111	Yes	5	5	9	5	-0.96	G	TCG	C>T	1	1	1	1	2	Yes
chr7	4309137		Intergenic	chr7:4309132-4309142	AGACGAGAC	010110101	Yes	8	8	9	5	-5.95	G	TCG	C>T	1	1	1	1	2	Yes
chr15	85905737		Intergenic	chr15:85905731-85905738	AGCCTC	011101	Yes	10	9	6	6	-2.56	C	TCG	C>T	1	1	1	1	2	Yes
chr14	42405297		Intergenic	chr14:42405292-42405301	GTTCGATG	10011001	Yes	3	3	8	5	0	G	TCG	C>T	1	1	1	1	2	Yes
chr1	213487245		Intergenic	chr1:213487244-213487250	GAGAT	10100	Yes	12	11	5	1	-6.28	G	TCG	C>T	1	1	1	1	2	Yes
chr10	30064645		Intergenic	chr10:30064641-30064649	TCTCGCT	0101110	Yes	5	5	7	4	-2.67	C	TCG	C>T	1	1	1	1	2	Yes
chr17	20677049		Intergenic	chr17:20677047-20677055	CGAGATC	1101001	Yes	11	10	7	2	-1.61	G	TCG	C>T	1	1	1	1	2	Yes
chr4	4112157		Intergenic	chr4:4112155-4112165	CGAGATCAT	110100100	Yes	9	10	9	2	-4.94	G	TCG	C>T	1	1	1	1	2	Yes
chr4	5012506		Intergenic	chr4:5012505-5012510	GAGA	1010	Yes	10	9	4	1	-1.37	G	TCG	C>T	1	1	1	1	2	Yes
chr1	9450264		Intergenic	chr1:9450255-9450265	AAGAGGATC	001011001	Yes	9	9	9	9	-2.72	C	TCG	C>T	1	1	1	1	2	Yes
chr1	116033331		Intergenic	chr1:116033324-116033334	CGAGATCGC	110100111	Yes	9	10	9	7	-3	C	TCG	C>T	1	1	1	1	2	Yes
chr3	7974319		Intergenic	chr3:7974317-7974327	CGAGCAACT	110110010	Yes	6	7	9	2	-1.39	G	TCG	C>T	1	1	1	1	2	Yes
chr4	3602415		Intergenic	chr4:3602414-3602422	GATCTCA	1001010	Yes	10	11	7	1	-3.09	G	TCG	C>T	1	1	1	1	2	Yes
chr4	121401361		Intergenic	chr4:121401356-121401366	GGTCGAGGT	110110110	Yes	3	3	9	5	-0.59	G	TCG	C>T	1	1	1	1	2	Yes
chr6	95623774		Intergenic	chr6:95623771-95623781	ACGATCTTG	011001001	Yes	10	9	9	3	-4.96	G	TCG	C>T	1	1	1	1	2	Yes
chr7	61801909		Intergenic	chr7:61801903-61801912	GGACTCGA	11010110	Yes	4	4	8	6	-0.32	C	TCG	C>T	1	1	1	1	2	Yes
chr12	774187		Intergenic	chr12:774182-774192	TGACGAAGG	010110011	Yes	4	4	9	5	-1.63	G	TCG	C>T	1	1	1	1	2	Yes
chr6	164683705		Intergenic	chr6:164683700-164683706	TGATC	01001	Yes	2	2	5	5	-0.18	C	TCG	C>T	1	1	1	1	2	Yes
chr14	42405296		Intergenic	chr14:42405292-42405301	GTTCGATG	10011001	Yes	3	3	8	4	0	C	TCG	C>T	1	1	1	1	2	Yes
chr4	112054038		Intergenic	chr4:112054033-112054042	TCACGAGG	01011011	Yes	2	2	8	5	0	G	TCG	C>T	1	1	1	1	2	Yes
chr10	132306710		Intergenic	chr10:132306706-132306715	TGTCGTCC	01011011	Yes	8	9	8	4	0	C	TCG	C>T	1	1	1	1	2	Yes
chr11	66376268		Intergenic	chr11:66376260-66376269	AGCTACTC	01100101	Yes	4	4	8	8	-0.64	C	TCG	C>T	1	1	1	1	2	Yes
chr11	113663177		Intergenic	chr11:113663170-113663178	CGAGATC	1101001	Yes	11	10	7	7	-2.8	C	TCG	C>T	1	1	1	1	2	Yes
chr11	95690644		Intergenic	chr11:95690639-95690648	TCACGAGG	01011011	Yes	2	2	8	5	0	G	TCG	C>T	1	1	1	1	2	Yes
chr3	127174635		Intergenic	chr3:127174634-127174640	GAGAA	10100	Yes	3	3	5	1	-2.02	G	TCG	C>T	1	1	1	1	2	Yes
chr20	42476131		Intergenic	chr20:42476127-42476133	TCTCG	01011	Yes	5	5	5	4	-3.08	C	TCG	C>T	1	1	1	1	2	Yes
chr8	113148030		Intergenic	chr8:113148027-113148033	TCGAG	01101	Yes	4	4	5	3	-1.29	G	TCG	C>T	1	1	1	1	2	Yes
chr11	121296364		Intergenic	chr11:121296361-121296370	CTCGGCTA	10111100	Yes	5	5	8	3	-2.43	C	TCG	C>T	1	1	1	1	2	Yes
chr2	157895557		Intergenic	chr2:157895551-157895560	AATTAGAG	00000101	Yes	3	3	8	6	-0.3	G	TCT	C>T	1	1	1	1	2	Yes
chr6	95623777		Intergenic	chr6:95623771-95623781	ACGATCTTG	011001001	Yes	10	9	9	6	-4.96	C	TCT	C>T	1	1	1	1	2	Yes
chr18	40943790		Intergenic	chr18:40943787-40943791	GAG	101	Yes	5	5	3	3	-1.33	G	TCT	C>T	1	1	1	1	2	Yes
chrX	5754262		Intergenic	chrX:5754257-5754266	TGAAGACC	01001011	Yes	14	15	8	5	-3.05	G	TCT	C>T	1	1	1	1	2	Yes
chr5	13516752		Intergenic	chr5:13516750-13516755	TCTG	0101	Yes	3	3	4	2	-0.64	C	TCT	C>T	1	1	1	1	2	Yes
chr17	42860382		Intergenic	chr17:42860381-42860388	GATGAA	100100	Yes	13	12	6	1	-5.61	G	TCT	C>T	1	1	1	1	2	Yes
chr6	80185870		Intergenic	chr6:80185864-80185872	CTCAAGA	1010010	Yes	9	9	7	6	-2.7	G	TCT	C>T	1	1	1	1	2	Yes
chr9	98903835		Intergenic	chr9:98903829-98903838	TTGAAGAG	00100101	Yes	7	7	8	6	-2.87	G	TCT	C>T	1	1	1	1	2	Yes
chr3	194265045		Intergenic	chr3:194265044-194265053	CTCACACT	10101010	Yes	4	4	8	1	-0.27	C	TCT	C>T	1	1	1	1	2	Yes
chr7	52172804		Intergenic	chr7:52172803-52172808	CTTC	1001	Yes	4	4	4	1	-1.66	C	TCT	C>T	1	1	1	1	2	Yes
chr15	45076945		Intergenic	chr15:45076944-45076948	GAC	101	Yes	12	12	3	1	-10.83	G	TCT	C>T	1	1	1	1	2	Yes
chr8	113148032		Intergenic	chr8:113148027-113148033	TCGAG	01101	Yes	4	4	5	5	-1.29	G	TCT	C>T	1	1	1	1	2	Yes
chr12	44874903		Intergenic	chr12:44874901-44874907	TCTGT	01010	Yes	3	3	5	2	-0.03	C	TCT	C>T	1	1	1	1	2	Yes
chr7	89867648		Intergenic	chr7:89867647-89867651	CTC	101	Yes	3	3	3	1	-0.08	C	TCT	C>T	1	1	1	1	2	Yes
chrX	98195333		Intergenic	chrX:98195330-98195337	CTCTGT	101010	Yes	14	13	6	3	-4.84	C	TCT	C>T	1	1	1	1	2	Yes
chr1	190019293		Intergenic	chr1:190019289-190019294	TCAG	0101	Yes	5	5	4	4	-0.73	G	TCT	C>T	1	1	1	1	2	Yes
chr6	50196554		Intergenic	chr6:50196551-50196560	CTCTTCAA	10100100	Yes	6	6	8	3	-1.46	C	TCT	C>T	1	1	1	1	2	Yes
chr2	139637141		Intergenic	chr2:139637140-139637148	CTTCCCT	1001110	Yes	4	4	7	1	-1.16	C	TCT	C>T	1	1	1	1	2	Yes
chr8	34810984		Intergenic	chr8:34810978-34810987	TACTTCTC	00100101	Yes	4	4	8	6	-1.01	C	TCT	C>T	1	1	1	1	2	Yes
chr12	18173275		Intergenic	chr12:18173272-18173276	GAG	101	Yes	4	4	3	3	-3.26	G	TCT	C>T	1	1	1	1	2	Yes
chr6	54528543		Intergenic	chr6:54528540-54528549	CTCTTCAT	10100100	Yes	5	5	8	3	-1.8	C	TCT	C>T	1	1	1	1	2	Yes
chr1	186464073		Intergenic	chr1:186464069-186464075	GATCT	10010	Yes	10	10	5	4	-9.14	C	TCT	C>T	1	1	1	1	2	Yes
chr1	231007858		Intergenic	chr1:231007857-231007861	CTC	101	Yes	6	6	3	1	-4.32	C	TCT	C>T	1	1	1	1	2	Yes
chr4	33185782		Intergenic	chr4:33185781-33185789	CTTGAAC	1001001	Yes	3	3	7	1	-0.01	C	TCT	C>T	1	1	1	1	2	Yes
chr20	41959967		Intergenic	chr20:41959964-41959969	GTCT	1010	Yes	12	12	4	3	-11.18	C	TCT	C>T	1	1	1	1	2	Yes
chr13	85087998		Intergenic	chr13:85087993-85087999	TCATC	01001	Yes	6	6	5	5	-1.6	C	TCT	C>T	1	1	1	1	2	Yes
chr10	54305714		Intergenic	chr10:54305711-54305719	GAGATTT	1010000	Yes	8	8	7	3	-0.37	G	TCT	C>T	1	1	1	1	2	Yes
chr14	51868257		Intergenic	chr14:51868254-51868258	CAG	101	Yes	3	3	3	3	-0.06	G	TCT	C>T	1	1	1	1	2	Yes
chr2	157895559		Intergenic	chr2:157895551-157895560	AATTAGAG	00000101	Yes	3	3	8	8	-0.3	G	TCT	C>T	1	1	1	1	2	Yes
chr2	178459230		Intergenic	chr2:178459229-178459233	GAC	101	Yes	12	12	3	1	-13.34	G	TCT	C>T	1	1	1	1	2	Yes
chr4	173965438		Intergenic	chr4:173965432-173965441	ACACAGAG	01010101	Yes	12	13	8	6	-3.4	G	TCT	C>T	1	1	1	1	2	Yes
chr6	86455236		Intergenic	chr6:86455230-86455238	ATTGAGA	0001010	Yes	3	3	7	6	-0.08	G	TCT	C>T	1	1	1	1	2	Yes
chr13	66660361		Intergenic	chr13:66660357-66660364	GGAGAA	110100	Yes	4	4	6	4	-0.26	G	TCT	C>T	1	1	1	1	2	Yes
chr8	111866142		Intergenic	chr8:111866141-111866151	CTCTCATAA	101010000	Yes	12	12	9	1	-0.29	C	TCT	C>T	1	1	1	1	2	Yes
chr1	43534538		Intergenic	chr1:43534535-43534545	CAGAGTTGA	101010010	Yes	6	6	9	3	-1.92	G	TCT	C>T	1	1	1	1	2	Yes
chr1	106984091		Intergenic	chr1:106984090-106984098	GAGTTGA	1010010	Yes	8	8	7	1	-1.36	G	TCT	C>T	1	1	1	1	2	Yes
chr10	4893645		Intergenic	chr10:4893644-4893653	CTTCACCA	10010110	Yes	9	9	8	1	-2.48	C	TCT	C>T	1	1	1	1	2	Yes
chr5	86185321		Intergenic	chr5:86185315-86185324	AATTTCTC	00000101	Yes	7	7	8	6	-1.82	C	TCT	C>T	1	1	1	1	2	Yes
chr2	4059220		Intergenic	chr2:4059217-4059221	CAG	101	Yes	8	8	3	3	-1.3	G	TCT	C>T	1	1	1	1	2	Yes
chr5	121002599		Intergenic	chr5:121002595-121002602	GAAGAA	100100	Yes	4	4	6	4	-0.26	G	TCT	C>T	1	1	1	1	2	Yes
chr10	83556110		Intergenic	chr10:83556107-83556112	CAGA	1010	Yes	3	3	4	3	-0.38	G	TCT	C>T	1	1	1	1	2	Yes
chr17	69929346		Intergenic	chr17:69929343-69929351	GAGAGTA	1010100	Yes	8	9	7	3	-0.8	G	TCT	C>T	1	1	1	1	2	Yes
chr1	89866443		Intergenic	chr1:89866438-89866444	TGAAG	01001	Yes	3	3	5	5	-0.75	G	TCT	C>T	1	1	1	1	2	Yes
chr3	152791464		Intergenic	chr3:152791461-152791465	GAG	101	Yes	6	6	3	3	-4.44	G	TCT	C>T	1	1	1	1	2	Yes
chr4	154018562		Intergenic	chr4:154018561-154018570	CTGGGCTC	10111101	Yes	4	4	8	1	-0.38	C	TCT	C>T	1	1	1	1	2	Yes
chr5	23171932		Intergenic	chr5:23171928-23171935	AAAGAG	000101	Yes	5	5	6	4	-1.31	G	TCT	C>T	1	1	1	1	2	Yes
chr17	46139078		Intergenic	chr17:46139077-46139085	CTCAGGA	1010110	Yes	6	6	7	1	-2.66	C	TCT	C>T	1	1	1	1	2	Yes
chr6	54566808		Intergenic	chr6:54566804-54566813	TTAGACAG	00010101	Yes	4	4	8	4	-0.11	G	TCT	C>T	1	1	1	1	2	Yes
chr6	54566812		Intergenic	chr6:54566804-54566813	TTAGACAG	00010101	Yes	4	4	8	8	-0.11	G	TCT	C>T	1	1	1	1	2	Yes
chr6	104880078		Intergenic	chr6:104880075-104880079	GAG	101	Yes	7	7	3	3	-5.34	G	TCT	C>T	1	1	1	1	2	Yes
chr7	155576187		Intergenic	chr7:155576182-155576188	TGAAG	01001	Yes	4	4	5	5	-1.75	G	TCT	C>T	1	1	1	1	2	Yes
chr2	95915511		Intergenic	chr2:95915510-95915517	CTCTCT	101010	Yes	5	5	6	1	-0.98	C	TCT	C>T	1	1	1	1	2	Yes
chr2	95915515		Intergenic	chr2:95915510-95915517	CTCTCT	101010	Yes	5	5	6	5	-0.98	C	TCT	C>T	1	1	1	1	2	Yes
chr11	96935011		Intergenic	chr11:96935002-96935012	TTGGAAGAG	001100101	Yes	8	9	9	9	-0.24	G	TCT	C>T	1	1	1	1	2	Yes
chr16	73656450		Intergenic	chr16:73656447-73656451	GAG	101	Yes	11	11	3	3	-8.19	G	TCT	C>T	1	1	1	1	2	Yes
chr5	50659232		Intergenic	chr5:50659228-50659238	CTTCTGATC	100101001	Yes	3	3	9	4	-0.04	C	TCT	C>T	1	1	1	1	2	Yes
chr17	20677051		Intergenic	chr17:20677047-20677055	CGAGATC	1101001	Yes	11	10	7	4	-1.61	G	TCT	C>T	1	1	1	1	2	Yes
chr9	83147065		Intergenic	chr9:83147061-83147067	CATCT	10010	Yes	5	5	5	4	-2.02	C	TCT	C>T	1	1	1	1	2	Yes
chr11	25737745		Intergenic	chr11:25737738-25737748	GCTGAAGAA	110100100	Yes	4	4	9	7	-0.77	G	TCT	C>T	1	1	1	1	2	Yes
chr13	91115227		Intergenic	chr13:91115225-91115231	AGAAG	01001	Yes	3	3	5	2	-0.62	G	TCT	C>T	1	1	1	1	2	Yes
chrX	74932430		Intergenic	chrX:74932429-74932437	GAGAAGA	1010010	Yes	4	4	7	1	-0.85	G	TCT	C>T	1	1	1	1	2	Yes
chr8	33446643		Intergenic	chr8:33446642-33446646	CTC	101	Yes	4	4	3	1	-1.6	C	TCT	C>T	1	1	1	1	2	Yes
chr15	47134294		Intergenic	chr15:47134289-47134297	CTCAGAA	1010100	Yes	4	4	7	5	-0.86	G	TCT	C>T	1	1	1	1	2	Yes
chr12	25423760		Intergenic	chr12:25423757-25423761	GAG	101	Yes	8	8	3	3	-2.58	G	TCT	C>T	1	1	1	1	2	Yes
chr2	186838936		Intergenic	chr2:186838930-186838938	ATGAAGA	0010010	Yes	6	6	7	6	-0.49	G	TCT	C>T	1	1	1	1	2	Yes
chr16	60479152		Intergenic	chr16:60479144-60479154	AGAGTGAGA	010101010	Yes	4	4	9	8	-1.46	G	TCT	C>T	1	1	1	1	2	Yes
chr15	94671624		Intergenic	chr15:94671623-94671633	CTGCCTCCC	101110111	Yes	5	5	9	1	-1.62	C	TCT	C>T	1	1	1	1	2	Yes
chr11	96935009		Intergenic	chr11:96935002-96935012	TTGGAAGAG	001100101	Yes	8	9	9	7	-0.24	G	TCT	C>T	1	1	1	1	2	Yes
chr21	24330598		Intergenic	chr21:24330596-24330605	TCTCACTC	01010101	Yes	8	8	8	2	-1.41	C	TCT	C>T	1	1	1	1	2	Yes
chr4	138243275		Intergenic	chr4:138243271-138243277	GATCT	10010	Yes	3	3	5	4	-1.78	C	TCT	C>T	1	1	1	1	2	Yes
chr2	194006060		Intergenic	chr2:194006057-194006066	TTCTCATG	00101001	Yes	12	13	8	3	-3.84	C	TCT	C>T	1	1	1	1	2	Yes
chrX	74932432		Intergenic	chrX:74932429-74932437	GAGAAGA	1010010	Yes	4	4	7	3	-0.85	G	TCT	C>T	1	1	1	1	2	Yes
chr6	54642143		Intergenic	chr6:54642141-54642148	TCTTCT	010010	Yes	5	5	6	2	-3.34	C	TCT	C>T	1	1	1	1	2	Yes
chr6	54642146		Intergenic	chr6:54642141-54642148	TCTTCT	010010	Yes	5	5	6	5	-3.34	C	TCT	C>T	1	1	1	1	2	Yes
chr11	37757280		Intergenic	chr11:37757277-37757285	CTCTTCT	1010010	Yes	4	4	7	3	-0.77	C	TCT	C>T	1	1	1	1	2	Yes
chr6	83278634		Intergenic	chr6:83278629-83278639	GGAAGATAA	110010000	Yes	4	4	9	5	-0.16	G	TCT	C>T	1	1	1	1	2	Yes
chr14	19801161		Intergenic	chr14:19801160-19801164	CTC	101	Yes	4	4	3	1	-1.44	C	TCT	C>T	1	1	1	1	2	Yes
chr1	244460134		Intergenic	chr1:244460129-244460136	CTCAGA	101010	Yes	4	4	6	5	-1.19	G	TCT	C>T	1	1	1	1	2	Yes
chr2	72240090		Intergenic	chr2:72240086-72240091	TCTC	0101	Yes	9	10	4	4	0	C	TCT	C>T	1	1	1	1	2	Yes
chr2	113427304		Intergenic	chr2:113427303-113427312	CTCGGCTC	10111101	Yes	13	12	8	1	-5.93	C	TCT	C>T	1	1	1	1	2	Yes
chr4	131236792		Intergenic	chr4:131236789-131236793	CAG	101	Yes	4	4	3	3	-1.17	G	TCT	C>T	1	1	1	1	2	Yes
chr5	23171934		Intergenic	chr5:23171928-23171935	AAAGAG	000101	Yes	5	5	6	6	-1.31	G	TCT	C>T	1	1	1	1	2	Yes
chr9	107462097		Intergenic	chr9:107462094-107462103	GAGAGAGA	10101010	Yes	4	4	8	3	-0.36	G	TCT	C>T	1	1	1	1	2	Yes
chr19	52605402		Intergenic	chr19:52605398-52605408	GAAGATGAG	100100101	Yes	4	4	9	4	-0.69	G	TCT	C>T	1	1	1	1	2	Yes
chr20	25040740		Intergenic	chr20:25040735-25040742	CTGAGA	101010	Yes	4	4	6	5	-1.47	G	TCT	C>T	1	1	1	1	2	Yes
chr2	19582332		Intergenic	chr2:19582331-19582337	CTCAT	10100	Yes	3	3	5	1	-0.27	C	TCT	C>T	1	1	1	1	2	Yes
chr2	19906284		Intergenic	chr2:19906277-19906285	TTTTCAG	0000101	Yes	5	5	7	7	-2.62	G	TCT	C>T	1	1	1	1	2	Yes
chr2	104424867		Intergenic	chr2:104424863-104424868	GGAG	1101	Yes	3	3	4	4	-1.42	G	TCT	C>T	1	1	1	1	2	Yes
chr2	227204033		Intergenic	chr2:227204030-227204034	CAG	101	Yes	3	3	3	3	-0.08	G	TCT	C>T	1	1	1	1	2	Yes
chr3	90330928		Intergenic	chr3:90330927-90330934	CTCCTC	101101	Yes	3	3	6	1	-0.92	C	TCT	C>T	1	1	1	1	2	Yes
chr3	162654261		Intergenic	chr3:162654260-162654266	GAAGT	10010	Yes	7	7	5	1	-2.39	G	TCT	C>T	1	1	1	1	2	Yes
chr3	163850341		Intergenic	chr3:163850339-163850348	TCTCATTT	01010000	Yes	7	7	8	2	-2.02	C	TCT	C>T	1	1	1	1	2	Yes
chr4	67025025		Intergenic	chr4:67025022-67025026	GAG	101	Yes	8	8	3	3	-6.85	G	TCT	C>T	1	1	1	1	2	Yes
chr6	35152381		Intergenic	chr6:35152377-35152383	GAAGA	10010	Yes	6	6	5	4	-0.05	G	TCT	C>T	1	1	1	1	2	Yes
chr8	42498351		Intergenic	chr8:42498347-42498354	ATTCTG	000101	Yes	7	7	6	4	-0.47	C	TCT	C>T	1	1	1	1	2	Yes
chr8	111866144		Intergenic	chr8:111866141-111866151	CTCTCATAA	101010000	Yes	12	12	9	3	-0.29	C	TCT	C>T	1	1	1	1	2	Yes
chr9	22430351		Intergenic	chr9:22430342-22430352	TCTGGGGAG	010111101	Yes	7	7	9	9	-4.69	G	TCT	C>T	1	1	1	1	2	Yes
chr10	25245009		Intergenic	chr10:25245003-25245010	AATGAG	000101	Yes	5	5	6	6	-0.83	G	TCT	C>T	1	1	1	1	2	Yes
chr10	30064643		Intergenic	chr10:30064641-30064649	TCTCGCT	0101110	Yes	5	5	7	2	-2.67	C	TCT	C>T	1	1	1	1	2	Yes
chr10	45131424		Intergenic	chr10:45131421-45131431	TTCTCATTG	001010001	Yes	3	3	9	3	-0.58	C	TCT	C>T	1	1	1	1	2	Yes
chr11	121296362		Intergenic	chr11:121296361-121296370	CTCGGCTA	10111100	Yes	5	5	8	1	-2.43	C	TCT	C>T	1	1	1	1	2	Yes
chr13	83667617		Intergenic	chr13:83667614-83667618	GAG	101	Yes	5	5	3	3	-1.97	G	TCT	C>T	1	1	1	1	2	Yes
chr13	104335244		Intergenic	chr13:104335241-104335251	GAGAGTTGA	101010010	Yes	4	4	9	3	-0.16	G	TCT	C>T	1	1	1	1	2	Yes
chr6	140998294		Intergenic	chr6:140998288-140998295	TTGAAG	001001	Yes	5	5	6	6	-0.39	G	TCT	C>T	1	1	1	1	2	Yes
chr3	27022039		Intergenic	chr3:27022037-27022045	TCTGGAG	0101101	Yes	4	4	7	2	-1.37	C	TCT	C>T	1	1	1	1	2	Yes
chr4	167282542		Intergenic	chr4:167282537-167282545	TGCTCTC	0110101	Yes	4	4	7	5	-0.83	C	TCT	C>T	1	1	1	1	2	Yes
chr7	97261782		Intergenic	chr7:97261778-97261786	GGAGAAT	1101000	Yes	11	11	7	4	-1.06	G	TCT	C>T	1	1	1	1	2	Yes
chr2	177720637		Intergenic	chr2:177720629-177720639	GTCTTCTCT	101001010	Yes	7	7	9	8	-4.86	C	TCT	C>T	1	1	1	1	2	Yes
chr3	127174637		Intergenic	chr3:127174634-127174640	GAGAA	10100	Yes	3	3	5	3	-2.02	G	TCT	C>T	1	1	1	1	2	Yes
chr8	41500490		Intergenic	chr8:41500485-41500493	GTCTCTG	1010101	Yes	5	5	7	5	-0.95	C	TCT	C>T	1	1	1	1	2	Yes
chr14	62880984		Intergenic	chr14:62880982-62880988	TCTGC	01011	Yes	4	4	5	2	-1.78	C	TCT	C>T	1	1	1	1	2	Yes
chr4	131795356		Intergenic	chr4:131795355-131795362	CTTCTC	100101	Yes	4	4	6	1	-2.76	C	TCT	C>T	1	1	1	1	2	Yes
chr4	131450332		Intergenic	chr4:131450326-131450334	GGGAAGA	1110010	Yes	5	5	7	6	-0.64	G	TCT	C>T	1	1	1	1	2	Yes
chr2	177720632		Intergenic	chr2:177720629-177720639	GTCTTCTCT	101001010	Yes	7	7	9	3	-4.86	C	TCT	C>T	1	1	1	1	2	Yes
chr5	23253355		Intergenic	chr5:23253346-23253356	TCTCTTCTC	010100101	Yes	4	4	9	9	-0.46	C	TCT	C>T	1	1	1	1	2	Yes
chr11	37757278		Intergenic	chr11:37757277-37757285	CTCTTCT	1010010	Yes	4	4	7	1	-0.77	C	TCT	C>T	1	1	1	1	2	Yes
chr13	59812060		Intergenic	chr13:59812058-59812063	AGAG	0101	Yes	3	3	4	2	-0.21	G	TCT	C>T	1	1	1	1	2	Yes
chr18	834710		Intergenic	chr18:834707-834713	TTCTC	00101	Yes	3	3	5	3	-0.57	C	TCT	C>T	1	1	1	1	2	Yes
chr9	33087496		Intergenic	chr9:33087492-33087500	GAAGAAA	1001000	Yes	7	8	7	4	-1.56	G	TCT	C>T	1	1	1	1	2	Yes
chr3	106088332		Intergenic	chr3:106088328-106088337	TATCTCTC	00010101	Yes	4	4	8	4	-0.28	C	TCT	C>T	1	1	1	1	2	Yes
chr11	64371257		Intergenic	chr11:64371253-64371263	AAAGAAGAA	000100100	Yes	3	3	9	4	-0.58	G	TCT	C>T	1	1	1	1	2	Yes
chr11	64371260		Intergenic	chr11:64371253-64371263	AAAGAAGAA	000100100	Yes	3	3	9	7	-0.58	G	TCT	C>T	1	1	1	1	2	Yes
chr2	235668988		Intergenic	chr2:235668984-235668991	TCTCTG	010101	Yes	5	5	6	4	-2.02	C	TCT	C>T	1	1	1	1	2	Yes
chrX	44478162		Intergenic	chrX:44478161-44478166	CTTC	1001	Yes	4	4	4	1	-1.55	C	TCT	C>T	1	1	1	1	2	Yes
chr4	125253851		Intergenic	chr4:125253842-125253852	TCATCACTC	010010101	Yes	4	4	9	9	-1.42	C	TCT	C>T	1	1	1	1	2	Yes
chr13	62098280		Intergenic	chr13:62098276-62098286	CTTCTCTTC	100101001	Yes	4	4	9	4	-0.62	C	TCT	C>T	1	1	1	1	2	Yes
chr1	9450258		Intergenic	chr1:9450255-9450265	AAGAGGATC	001011001	Yes	9	9	9	3	-2.72	G	TCT	C>T	1	1	1	1	2	Yes
chr2	77983500		Intergenic	chr2:77983499-77983506	CTCCTC	101101	Yes	3	3	6	1	-0.92	C	TCT	C>T	1	1	1	1	2	Yes
chr5	26688560		Intergenic	chr5:26688558-26688566	AGAGGCA	0101110	Yes	9	10	7	2	-0.06	G	TCT	C>T	1	1	1	1	2	Yes
chr6	137427085		Intergenic	chr6:137427081-137427087	GATCT	10010	Yes	8	8	5	4	-8.34	C	TCT	C>T	1	1	1	1	2	Yes
chr8	41500488		Intergenic	chr8:41500485-41500493	GTCTCTG	1010101	Yes	5	5	7	3	-0.95	C	TCT	C>T	1	1	1	1	2	Yes
chr11	113663174		Intergenic	chr11:113663170-113663178	CGAGATC	1101001	Yes	11	10	7	4	-2.8	G	TCT	C>T	1	1	1	1	2	Yes
chr20	56737186		Intergenic	chr20:56737183-56737187	CAG	101	Yes	5	5	3	3	-4.62	G	TCT	C>T	1	1	1	1	2	Yes
chr9	82730900		Intergenic	chr9:82730899-82730907	CTACCTC	1001101	Yes	4	4	7	1	-0.15	C	TCT	C>T	1	1	1	1	2	Yes
chr13	64796010		Intergenic	chr13:64796005-64796011	TGAAG	01001	Yes	3	3	5	5	-0.75	G	TCT	C>T	1	1	1	1	2	Yes
chr1	213487247		Intergenic	chr1:213487244-213487250	GAGAT	10100	Yes	12	11	5	3	-6.28	G	TCT	C>T	1	1	1	1	2	Yes
chr2	67021590		Intergenic	chr2:67021588-67021593	TCTC	0101	Yes	3	3	4	2	-1.5	C	TCT	C>T	1	1	1	1	2	Yes
chr2	72240088		Intergenic	chr2:72240086-72240091	TCTC	0101	Yes	5	6	4	2	0	C	TCT	C>T	1	1	1	1	2	Yes
chr2	130663465		Intergenic	chr2:130663461-130663468	TGAGAT	010100	Yes	3	3	6	4	-0.59	G	TCT	C>T	1	1	1	1	2	Yes
chr2	140586187		Intergenic	chr2:140586186-140586192	GAGCA	10110	Yes	3	3	5	1	-0.92	G	TCT	C>T	1	1	1	1	2	Yes
chr4	5012508		Intergenic	chr4:5012505-5012510	GAGA	1010	Yes	10	9	4	3	-1.37	G	TCT	C>T	1	1	1	1	2	Yes
chr5	5521870		Intergenic	chr5:5521866-5521875	TATCTGAG	00010101	Yes	7	7	8	4	-0.1	C	TCT	C>T	1	1	1	1	2	Yes
chr5	121002596		Intergenic	chr5:121002595-121002602	GAAGAA	100100	Yes	4	4	6	1	-0.26	G	TCT	C>T	1	1	1	1	2	Yes
chr7	52899166		Intergenic	chr7:52899165-52899175	CTGTGATCA	101010010	Yes	11	11	9	1	-1.5	C	TCT	C>T	1	1	1	1	2	Yes
chr11	134534786		Intergenic	chr11:134534783-134534792	TTCTCATT	00101000	Yes	3	3	8	3	-0.35	C	TCT	C>T	1	1	1	1	2	Yes
chr13	83829305		Intergenic	chr13:83829303-83829312	TCTCACTT	01010100	Yes	9	8	8	2	-0.95	C	TCT	C>T	1	1	1	1	2	Yes
chr13	91115230		Intergenic	chr13:91115225-91115231	AGAAG	01001	Yes	3	3	5	5	-0.62	G	TCT	C>T	1	1	1	1	2	Yes
chrX	116975614		Intergenic	chrX:116975607-116975616	GAGTGAGA	10101010	Yes	10	9	8	7	0	G	TCT	C>T	1	1	1	1	2	Yes
chr2	61283409		Intergenic	chr2:61283408-61283418	CTGCCTCAC	101110101	Yes	5	5	9	1	-1.62	C	TCT	C>T	1	1	1	1	2	Yes
chr9	43596398		Intergenic	chr9:43596395-43596399	GAG	101	Yes	10	11	3	3	-4.95	G	TCT	C>T	1	1	1	1	2	Yes
chr11	26057187		Intergenic	chr11:26057185-26057191	TCTCT	01010	Yes	5	5	5	2	-0.11	C	TCT	C>T	1	1	1	1	2	Yes
chr8	50756528		Intergenic	chr8:50756524-50756533	GAAGATAA	10010000	Yes	5	5	8	4	-0.73	G	TCT	C>T	1	1	1	1	2	Yes
chr10	20870942		Intergenic	chr10:20870938-20870945	GAAGAA	100100	Yes	5	5	6	4	-2.68	G	TCT	C>T	1	1	1	1	2	Yes
chr10	38509639		Intergenic	chr10:38509638-38509644	CTTCA	10010	Yes	3	3	5	1	-1.7	C	TCT	C>T	1	1	1	1	2	Yes
chr9	120949237		Intergenic	chr9:120949230-120949239	GATGAAGA	10010010	Yes	8	8	8	7	-0.95	G	TCT	C>T	1	1	1	1	2	Yes
chr4	20043098		Intergenic	chr4:20043096-20043106	TCTGAAATT	010100000	Yes	4	4	9	2	-0.47	C	TCT	C>T	1	1	1	1	2	Yes
chr11	109784811		Intergenic	chr11:109784808-109784813	CAGA	1010	Yes	3	3	4	3	-0.18	G	TCT	C>T	1	1	1	1	2	Yes
chr2	13060663		Intergenic	chr2:13060659-13060668	ACAGATCC	01010011	Yes	5	5	8	4	-2.19	G	TCT	C>T	1	1	1	1	2	Yes
chr6	88822978		Intergenic	chr6:88822973-88822979	TCCTC	01101	Yes	3	3	5	5	-0.97	C	TCT	C>T	1	1	1	1	2	Yes
chr10	20870939		Intergenic	chr10:20870938-20870945	GAAGAA	100100	Yes	5	5	6	1	-2.68	G	TCT	C>T	1	1	1	1	2	Yes
chr4	183983998		Intergenic	chr4:183983996-183984003	TCTGTG	010101	Yes	11	10	6	2	-2.19	C	TCT	C>T	1	1	1	1	2	Yes
chr10	108245715		Intergenic	chr10:108245713-108245722	AGAGCAGA	01011010	Yes	7	7	8	2	-1.56	G	TCT	C>T	1	1	1	1	2	Yes
chr10	108245720		Intergenic	chr10:108245713-108245722	AGAGCAGA	01011010	Yes	7	7	8	7	-1.56	G	TCT	C>T	1	1	1	1	2	Yes
chr10	110972501		Intergenic	chr10:110972498-110972502	GAG	101	Yes	5	5	3	3	-2.46	G	TCT	C>T	1	1	1	1	2	Yes
chr12	87512168		Intergenic	chr12:87512164-87512173	GAAGAATA	10010000	Yes	3	3	8	4	0	G	TCT	C>T	1	1	1	1	2	Yes
chr16	60479146		Intergenic	chr16:60479144-60479154	AGAGTGAGA	010101010	Yes	4	4	9	2	-1.46	G	TCT	C>T	1	1	1	1	2	Yes
chr17	53716193		Intergenic	chr17:53716190-53716199	GTCTTCAT	10100100	Yes	5	5	8	3	-2.66	C	TCT	C>T	1	1	1	1	2	Yes
chr16	32927797		Intergenic	chr16:32927792-32927799	AGGAGA	011010	Yes	3	3	6	5	-1.46	G	TCT	C>T	1	1	1	1	2	Yes
chr3	80739253		Intergenic	chr3:80739249-80739254	TGAG	0101	Yes	6	6	4	4	-1.37	G	TCT	C>T	1	1	1	1	2	Yes
chr5	23253350		Intergenic	chr5:23253346-23253356	TCTCTTCTC	010100101	Yes	4	4	9	4	-0.46	C	TCT	C>T	1	1	1	1	2	Yes
chr8	57017291		Intergenic	chr8:57017287-57017297	CTTCTCAGA	100101010	Yes	10	10	9	4	-3.96	C	TCT	C>T	1	1	1	1	2	Yes
chr9	132317798		Intergenic	chr9:132317793-132317802	ATTTCTCA	00001010	Yes	3	3	8	5	-0.67	C	TCT	C>T	1	1	1	1	2	Yes
chr11	127290884		Intergenic	chr11:127290881-127290887	TTCTG	00101	Yes	2	2	5	3	-0.03	C	TCT	C>T	1	1	1	1	2	Yes
chr11	26057189		Intergenic	chr11:26057185-26057191	TCTCT	01010	Yes	5	5	5	4	-0.11	C	TCT	C>T	1	1	1	1	2	Yes
chr14	99271930		Intergenic	chr14:99271928-99271934	AGAGC	01011	Yes	3	3	5	2	-0.76	G	TCT	C>T	1	1	1	1	2	Yes
chr9	27324893		Intergenic	chr9:27324891-27324898	AGACGA	010110	Yes	4	4	6	2	-1.62	G	TCT	C>T	1	1	1	1	2	Yes
chr20	42476129		Intergenic	chr20:42476127-42476133	TCTCG	01011	Yes	5	5	5	2	-3.08	C	TCT	C>T	1	1	1	1	2	Yes
chr2	140644351		Intergenic	chr2:140644350-140644358	CTTCTGA	1001010	Yes	6	6	7	1	-3.23	C	TCT	C>T	1	1	1	1	2	Yes
chr3	5115219		Intergenic	chr3:5115215-5115222	TATCTG	000101	Yes	4	4	6	4	-0.35	C	TCT	C>T	1	1	1	1	2	Yes
chr4	167282544		Intergenic	chr4:167282537-167282545	TGCTCTC	0110101	Yes	4	4	7	7	-0.83	C	TCT	C>T	1	1	1	1	2	Yes
chr4	175913270		Intergenic	chr4:175913267-175913273	TTCTC	00101	Yes	4	4	5	3	-2.34	C	TCT	C>T	1	1	1	1	2	Yes
chr2	139753321		Intergenic	chr2:139753312-139753322	AGTCTCATC	010101001	Yes	5	5	9	9	-1.48	C	TCT	C>T	1	1	1	1	2	Yes
chr7	20763127	ABCB5	Intron	chr7:20763124-20763134	GAGCAGGTT	101101100	Yes	14	15	9	3	-0.87	G	GCT	C>T	0	1	1	1	2	Yes
chr7	20763125	ABCB5	Intron	chr7:20763124-20763134	GAGCAGGTT	101101100	Yes	14	15	9	1	-0.87	G	TCA	C>T	1	1	1	1	2	Yes
chr17	67634577	AC003051.1	Intron	chr17:67634571-67634581	CTCATCAGT	101001010	Yes	7	7	9	6	-1.65	C	TCA	C>T	1	1	1	1	2	Yes
chr17	67634572	AC003051.1	Intron	chr17:67634571-67634581	CTCATCAGT	101001010	Yes	7	7	9	1	-1.65	C	TCT	C>T	1	1	1	1	2	Yes
chr7	23624850	AC006026.10	Non-coding transcript	chr7:23624847-23624851	CTG	101	Yes	8	7	3	3	-1.86	G	TCA	C>T	1	1	1	1	2	Yes
chr7	23624848	AC006026.10	Non-coding transcript	chr7:23624847-23624851	CTG	101	Yes	8	7	3	1	-1.86	C	TCT	C>T	1	1	1	1	2	Yes
chr7	157272671	AC006372.4	Intron	chr7:157272669-157272679	TCTCTCTGT	010101010	Yes	3	3	9	2	-0.03	C	TCT	C>T	1	1	1	1	2	Yes
chr7	157272675	AC006372.4	Intron	chr7:157272669-157272679	TCTCTCTGT	010101010	Yes	3	3	9	6	-0.03	C	TCT	C>T	1	1	1	1	2	Yes
chr5	97448806	AC008834.1	Intron	chr5:97448802-97448810	TCTCGGT	0101110	Yes	10	10	7	4	-10.94	C	TCG	C>T	1	1	1	1	2	Yes
chr5	97448804	AC008834.1	Intron	chr5:97448802-97448810	TCTCGGT	0101110	Yes	10	10	7	2	-10.94	C	TCT	C>T	1	1	1	1	2	Yes
chr7	13698574	AC011288.2	Intron	chr7:13698572-13698582	AGAGCAGAG	010110101	Yes	6	6	9	2	-1.9	G	TCT	C>T	1	1	1	1	2	Yes
chr7	13698581	AC011288.2	Intron	chr7:13698572-13698582	AGAGCAGAG	010110101	Yes	6	6	9	9	-1.9	G	TCT	C>T	1	1	1	1	2	Yes
chr2	154440422	AC012501.2	Intron	chr2:154440418-154440426	CTTCCTC	1001101	Yes	4	4	7	4	-2.81	C	TCC	C>T	1	1	1	1	2	Yes
chr2	154440425	AC012501.2	Intron	chr2:154440418-154440426	CTTCCTC	1001101	Yes	4	4	7	7	-2.81	C	TCT	C>T	1	1	1	1	2	Yes
chr2	213452691	AC079610.1	Intron	chr2:213452687-213452692	GATG	1001	Yes	12	13	4	4	-0.86	G	TCA	C>T	1	1	1	1	2	Yes
chr2	213452688	AC079610.1	Intron	chr2:213452687-213452692	GATG	1001	Yes	12	13	4	1	-0.86	G	TCA	C>T	1	1	1	1	2	Yes
chr2	81009850	AC084193.1	Intron	chr2:81009847-81009851	CTC	101	Yes	4	4	3	3	-1.56	C	TCA	C>T	1	1	1	1	2	Yes
chr2	81009848	AC084193.1	Intron	chr2:81009847-81009851	CTC	101	Yes	4	4	3	1	-1.56	C	TCT	C>T	1	1	1	1	2	Yes
chr2	111728486	ACOXL	Intron	chr2:111728482-111728492	AGGGAAGAA	011100100	Yes	9	9	9	4	-1.23	G	TCC	C>T	1	1	1	1	2	Yes
chr2	111728489	ACOXL	Intron	chr2:111728482-111728492	AGGGAAGAA	011100100	Yes	9	9	9	7	-1.23	G	TCT	C>T	1	1	1	1	2	Yes
chr7	944253	ADAP1	Intron	chr7:944248-944258	ACGGCTCAG	011110101	Yes	6	6	9	5	-6.5	C	GCT	C>T	0	1	1	1	2	Yes
chr7	944255	ADAP1	Intron	chr7:944248-944258	ACGGCTCAG	011110101	Yes	6	6	9	7	-6.5	C	TCA	C>T	1	1	1	1	2	Yes
chr1	167862921	ADCY10	Intron	chr1:167862920-167862924	GAG	101	Yes	8	8	3	1	-7.12	G	TCA	C>T	1	1	1	1	2	Yes
chr1	167862923	ADCY10	Intron	chr1:167862920-167862924	GAG	101	Yes	8	8	3	3	-7.12	G	TCT	C>T	1	1	1	1	2	Yes
chr10	76096650	ADK	Intron	chr10:76096647-76096655	CTGTTCA	1010010	Yes	9	9	7	3	-6.66	G	ACA	C>T	0	1	1	1	2	Yes
chr10	76096653	ADK	Intron	chr10:76096647-76096655	CTGTTCA	1010010	Yes	9	9	7	6	-6.66	C	TCA	C>T	1	1	1	1	2	Yes
chr8	88719573	AF121898.3	Intron	chr8:88719567-88719574	CATCAC	100101	Yes	6	6	6	6	-4.65	C	ACA	C>T	0	1	1	1	2	Yes
chr8	88719568	AF121898.3	Intron	chr8:88719567-88719574	CATCAC	100101	Yes	6	6	6	1	-4.65	C	TCA	C>T	1	1	1	1	2	Yes
chr4	7935817	AFAP1	Intron	chr4:7935815-7935821	ACAGA	01010	Yes	2	2	5	2	-0.03	C	ACA	C>T	0	1	1	1	2	Yes
chr4	7935819	AFAP1	Intron	chr4:7935815-7935821	ACAGA	01010	Yes	2	2	5	4	-0.03	G	TCT	C>T	1	1	1	1	2	Yes
chr17	19847952	AKAP10	Intron	chr17:19847951-19847955	GAG	101	Yes	8	9	3	1	-2.17	G	TCA	C>T	1	1	1	1	2	Yes
chr17	19847954	AKAP10	Intron	chr17:19847951-19847955	GAG	101	Yes	8	9	3	3	-2.17	G	TCT	C>T	1	1	1	1	2	Yes
chr5	125913284	ALDH7A1	Intron	chr5:125913283-125913291	CAGTCTC	1010101	Yes	4	4	7	1	-0.95	C	TCA	C>T	1	1	1	1	2	Yes
chr5	125913290	ALDH7A1	Intron	chr5:125913283-125913291	CAGTCTC	1010101	Yes	4	4	7	7	-0.95	C	TCA	C>T	1	1	1	1	2	Yes
chr8	41576809	ANK1	Intron	chr8:41576808-41576814	CAGAA	10100	Yes	3	3	5	1	-1.11	C	TCA	C>T	1	1	1	1	2	Yes
chr8	41736531	ANK1	Intron	chr8:41736529-41736539	CGAGATTGC	110100011	Yes	9	10	9	2	-4.94	G	TCG	C>T	1	1	1	1	2	Yes
chr8	41736533	ANK1	Intron	chr8:41736529-41736539	CGAGATTGC	110100011	Yes	9	10	9	4	-4.94	G	TCT	C>T	1	1	1	1	2	Yes
chr8	41576811	ANK1	Intron	chr8:41576808-41576814	CAGAA	10100	Yes	3	3	5	3	-1.11	G	TCT	C>T	1	1	1	1	2	Yes
chr4	114275160	ANK2	Missense	chr4:114275154-114275164	AGGAGGACG	011011011	Yes	4	4	9	6	-2.43	G	TCC	C>T	1	1	1	1	2	Yes
chr4	114275159	ANK2	Synonymous	chr4:114275154-114275164	AGGAGGACG	011011011	Yes	4	4	9	5	-2.43	G	CCT	C>T	0	1	1	1	2	Yes
chr17	54537760	ANKFN1	Intron	chr17:54537756-54537761	TGAG	0101	Yes	3	3	4	4	-0.87	G	GCT	C>T	0	1	1	1	2	Yes
chr17	54537758	ANKFN1	Intron	chr17:54537756-54537761	TGAG	0101	Yes	3	3	4	2	-0.87	G	TCA	C>T	1	1	1	1	2	Yes
chr12	99811771	ANKS1B	Intron	chr12:99811770-99811775	CAGA	1010	Yes	8	8	4	1	-0.06	C	TCA	C>T	1	1	1	1	2	Yes
chr12	99811773	ANKS1B	Intron	chr12:99811770-99811775	CAGA	1010	Yes	8	8	4	3	-0.06	G	TCT	C>T	1	1	1	1	2	Yes
chr21	36153943	AP000330.8	Intron	chr21:36153942-36153950	GTCTCCT	1010110	Yes	5	5	7	1	-3.9	G	ACG	C>T	0	1	1	1	2	Yes
chr21	36153947	AP000330.8	Intron	chr21:36153942-36153950	GTCTCCT	1010110	Yes	5	5	7	5	-3.9	C	TCC	C>T	1	1	1	1	2	Yes
chr10	24936453	ARHGAP21	Intron	chr10:24936446-24936454	CTTCTTC	1001001	Yes	9	9	7	7	-3.42	C	TCA	C>T	1	1	1	1	2	Yes
chr10	24936447	ARHGAP21	Intron	chr10:24936446-24936454	CTTCTTC	1001001	Yes	9	9	7	1	-3.42	C	TCT	C>T	1	1	1	1	2	Yes
chr5	78255793	ARSB	Intron	chr5:78255792-78255800	CACTGTC	1010101	Yes	4	4	7	1	-2.02	C	TCA	C>T	1	1	1	1	2	Yes
chr5	78255799	ARSB	Intron	chr5:78255792-78255800	CACTGTC	1010101	Yes	4	4	7	7	-2.02	C	TCA	C>T	1	1	1	1	2	Yes
chr17	32330594	ASIC2	Intron	chr17:32330590-32330595	CATC	1001	Yes	8	8	4	4	-5.3	C	TCA	C>T	1	1	1	1	2	Yes
chr17	32330591	ASIC2	Intron	chr17:32330590-32330595	CATC	1001	Yes	8	8	4	1	-5.3	C	TCA	C>T	1	1	1	1	2	Yes
chr19	19768869	ATP13A1	Intron	chr19:19768864-19768872	GGATGAA	1100100	Yes	10	10	7	5	-4.47	G	TCA	C>T	1	1	1	1	2	Yes
chr19	19768866	ATP13A1	Intron	chr19:19768864-19768872	GGATGAA	1100100	Yes	10	10	7	2	-4.47	G	TCC	C>T	1	1	1	1	2	Yes
chr3	113492841	ATP6V1A	Intron	chr3:113492834-113492844	CATCATCAA	100100100	Yes	3	3	9	7	-0.27	C	TCA	C>T	1	1	1	1	2	Yes
chr3	113492838	ATP6V1A	Intron	chr3:113492834-113492844	CATCATCAA	100100100	Yes	3	3	9	4	-0.27	C	TCA	C>T	1	1	1	1	2	Yes
chrX	77014706	ATRX	Intron	chrX:77014705-77014714	CAAGAACA	10010010	Yes	6	7	8	1	0	C	ACA	C>T	0	1	1	1	2	Yes
chrX	77014709	ATRX	Intron	chrX:77014705-77014714	CAAGAACA	10010010	Yes	4	4	8	4	0	G	TCT	C>T	1	1	1	1	2	Yes
chr3	160802773	B3GALNT1	Splice region	chr3:160802768-160802776	ACTTCAG	0100101	Yes	13	13	7	5	-2.91	C	TCA	C>T	1	1	1	1	2	Yes
chr3	160802775	B3GALNT1	3' UTR	chr3:160802768-160802776	ACTTCAG	0100101	Yes	13	13	7	7	-2.91	G	TCT	C>T	1	1	1	1	2	Yes
chr7	34101209	BMPER	Intron	chr7:34101200-34101210	AGAAAGAAG	010001001	Yes	5	5	9	9	-1.48	G	CCT	C>T	0	1	1	1	2	Yes
chr7	34101206	BMPER	Intron	chr7:34101200-34101210	AGAAAGAAG	010001001	Yes	5	5	9	6	-1.48	G	TCT	C>T	1	1	1	1	2	Yes
chr6	32935951	BRD2	Upstream gene	chr6:32935945-32935953	GACGAGG	1011011	Yes	3	3	7	6	-1.85	G	CCT	C>T	0	1	1	1	2	Yes
chr6	32935949	BRD2	Upstream gene	chr6:32935945-32935953	GACGAGG	1011011	Yes	3	3	7	4	-1.85	G	TCG	C>T	1	1	1	1	2	Yes
chr14	105762643	BRF1	Intron	chr14:105762639-105762648	TCACGAGG	01011011	Yes	2	2	8	4	0	C	ACG	C>T	0	1	1	1	2	Yes
chr14	105762644	BRF1	Intron	chr14:105762639-105762648	TCACGAGG	01011011	Yes	2	2	8	5	0	G	TCG	C>T	1	1	1	1	2	Yes
chr10	128120864	C10orf90	Intron	chr10:128120856-128120866	GAGCCCTGA	101111010	Yes	8	7	9	8	-0.36	G	TCA	C>T	1	1	1	1	2	Yes
chr10	128120857	C10orf90	Intron	chr10:128120856-128120866	GAGCCCTGA	101111010	Yes	8	7	9	1	-0.36	G	TCC	C>T	1	1	1	1	2	Yes
chr1	244692997	C1orf101	Intron	chr1:244692994-244692998	CTC	101	Yes	3	3	3	3	-0.08	C	TCA	C>T	1	1	1	1	2	Yes
chr1	244692995	C1orf101	Intron	chr1:244692994-244692998	CTC	101	Yes	3	3	3	1	-0.08	C	TCT	C>T	1	1	1	1	2	Yes
chr11	118984042	C2CD2L	Intron	chr11:118984041-118984050	CAACTTCA	10010010	Yes	3	3	8	1	-1.02	C	CCA	C>T	0	1	1	1	2	Yes
chr11	118984048	C2CD2L	Intron	chr11:118984041-118984050	CAACTTCA	10010010	Yes	3	3	8	7	-1.02	C	TCA	C>T	1	1	1	1	2	Yes
chr19	6697319	C3	Intron	chr19:6697314-6697321	CTCTGA	101010	Yes	3	3	6	5	-0.56	G	TCA	C>T	1	1	1	1	2	Yes
chr19	6697317	C3	Intron	chr19:6697314-6697321	CTCTGA	101010	Yes	3	3	6	3	-0.56	C	TCT	C>T	1	1	1	1	2	Yes
chr4	37532558	C4orf19	Intron	chr4:37532554-37532564	CGAGAGAGT	110101010	Yes	9	10	9	4	-4.94	G	TCT	C>T	1	1	1	1	2	Yes
chr4	37532560	C4orf19	Intron	chr4:37532554-37532564	CGAGAGAGT	110101010	Yes	9	10	9	6	-4.94	G	TCT	C>T	1	1	1	1	2	Yes
chr8	86277251	CA1	Intron	chr8:86277246-86277255	GGATGAGA	11001010	Yes	3	3	8	5	-0.01	G	TCA	C>T	1	1	1	1	2	Yes
chr8	86277253	CA1	Intron	chr8:86277246-86277255	GGATGAGA	11001010	Yes	3	3	8	7	-0.01	G	TCT	C>T	1	1	1	1	2	Yes
chr7	134460411	CALD1	Intron	chr7:134460409-134460419	TGAGATCGT	010100110	Yes	9	10	9	2	-4.94	G	TCA	C>T	1	1	1	1	2	Yes
chr7	134460416	CALD1	Intron	chr7:134460409-134460419	TGAGATCGT	010100110	Yes	9	10	9	7	-4.94	C	TCG	C>T	1	1	1	1	2	Yes
chr17	4875057	CAMTA2	Intron	chr17:4875049-4875058	CTCGGCTC	10111101	Yes	11	12	8	8	-6.44	C	TCA	C>T	1	1	1	1	2	Yes
chr17	4875052	CAMTA2	Intron	chr17:4875049-4875058	CTCGGCTC	10111101	Yes	11	12	8	3	-6.44	C	TCG	C>T	1	1	1	1	2	Yes
chr6	21938876	CASC15	Intron	chr6:21938875-21938879	GAG	101	Yes	4	4	3	1	-1.41	G	TCA	C>T	1	1	1	1	2	Yes
chr6	21938878	CASC15	Intron	chr6:21938875-21938879	GAG	101	Yes	4	4	3	3	-1.41	G	TCT	C>T	1	1	1	1	2	Yes
chr20	6448526	CASC20	Intron	chr20:6448522-6448527	CTTC	1001	Yes	3	3	4	4	-1.26	C	TCA	C>T	1	1	1	1	2	Yes
chr20	6448523	CASC20	Intron	chr20:6448522-6448527	CTTC	1001	Yes	3	3	4	1	-1.26	C	TCT	C>T	1	1	1	1	2	Yes
chr18	66441735	CCDC102B	Intron	chr18:66441730-66441736	TTCTC	00101	Yes	4	4	5	5	-0.54	C	TCA	C>T	1	1	1	1	2	Yes
chr18	66441733	CCDC102B	Intron	chr18:66441730-66441736	TTCTC	00101	Yes	4	4	5	3	-0.54	C	TCT	C>T	1	1	1	1	2	Yes
chr2	55647228	CCDC88A	Upstream gene	chr2:55647222-55647231	CAGATCCT	10100110	Yes	14	13	8	6	-12.43	C	TCC	C>T	1	1	1	1	2	Yes
chr2	55647225	CCDC88A	Upstream gene	chr2:55647222-55647231	CAGATCCT	10100110	Yes	14	13	8	3	-12.43	G	TCT	C>T	1	1	1	1	2	Yes
chr2	55623786	CCDC88A	Intron	chr2:55623784-55623793	TCACGAGG	01011011	Yes	4	4	8	2	-0.89	C	TCA	C>T	1	1	1	1	2	Yes
chr2	55623789	CCDC88A	Intron	chr2:55623784-55623793	TCACGAGG	01011011	Yes	4	4	8	5	-0.89	G	TCG	C>T	1	1	1	1	2	Yes
chr12	69989957	CCT2	Intron	chr12:69989956-69989964	CACATCT	1010010	Yes	9	8	7	1	-1.23	C	TCA	C>T	1	1	1	1	2	Yes
chr12	69989962	CCT2	Intron	chr12:69989956-69989964	CACATCT	1010010	Yes	9	8	7	6	-1.23	C	TCT	C>T	1	1	1	1	2	Yes
chr1	207949441	CD46	Intron	chr1:207949440-207949445	CATC	1001	Yes	3	3	4	1	-0.37	C	TCA	C>T	1	1	1	1	2	Yes
chr1	207949444	CD46	Intron	chr1:207949440-207949445	CATC	1001	Yes	3	3	4	4	-0.37	C	TCA	C>T	1	1	1	1	2	Yes
chr12	56122696	CD63	5' UTR	chr12:56122693-56122699	CTCCC	10111	Yes	17	16	5	3	-7.07	C	TCC	C>T	1	1	1	1	2	Yes
chr12	56122694	CD63	5' UTR	chr12:56122693-56122699	CTCCC	10111	Yes	17	16	5	1	-7.07	C	TCT	C>T	1	1	1	1	2	Yes
chr5	19557557	CDH18	Intron	chr5:19557556-19557562	CATGA	10010	Yes	4	4	5	1	-0.74	C	TCA	C>T	1	1	1	1	2	Yes
chr5	19557560	CDH18	Intron	chr5:19557556-19557562	CATGA	10010	Yes	4	4	5	4	-0.74	G	TCA	C>T	1	1	1	1	2	Yes
chr3	134271121	CEP63	Intron	chr3:134271118-134271125	CACCGC	101111	Yes	4	4	6	3	-2.49	C	ACC	C>T	0	1	1	1	2	Yes
chr3	134271119	CEP63	Intron	chr3:134271118-134271125	CACCGC	101111	Yes	4	4	6	1	-2.49	C	TCA	C>T	1	1	1	1	2	Yes
chr2	182530048	CERKL	Intron	chr2:182530047-182530051	GAG	101	Yes	6	6	3	1	-2.24	G	TCA	C>T	1	1	1	1	2	Yes
chr2	182530050	CERKL	Intron	chr2:182530047-182530051	GAG	101	Yes	6	6	3	3	-2.24	G	TCT	C>T	1	1	1	1	2	Yes
chrX	36087827	CHDC2	Intron	chrX:36087818-36087828	AAAAATCTG	000000101	Yes	11	11	9	9	-1.66	G	TCA	C>T	1	1	1	1	2	Yes
chrX	36087825	CHDC2	Intron	chrX:36087818-36087828	AAAAATCTG	000000101	Yes	11	11	9	7	-1.66	C	TCT	C>T	1	1	1	1	2	Yes
chr7	29534970	CHN2	Intron	chr7:29534967-29534973	ACCTG	01101	Yes	3	3	5	3	-0.38	C	CCT	C>T	0	1	1	1	2	Yes
chr7	29534972	CHN2	Intron	chr7:29534967-29534973	ACCTG	01101	Yes	3	3	5	5	-0.38	G	TCA	C>T	1	1	1	1	2	Yes
chr5	129274117	CHSY3	Intron	chr5:129274113-129274119	TGAGT	01010	Yes	6	6	5	4	-2.94	G	ACT	C>T	0	1	1	1	2	Yes
chr5	129274115	CHSY3	Intron	chr5:129274113-129274119	TGAGT	01010	Yes	6	6	5	2	-2.94	G	TCA	C>T	1	1	1	1	2	Yes
chr2	122107325	CLASP1	Intron	chr2:122107322-122107326	CTC	101	Yes	7	7	3	3	-3.2	C	TCA	C>T	1	1	1	1	2	Yes
chr2	122107323	CLASP1	Intron	chr2:122107322-122107326	CTC	101	Yes	7	7	3	1	-3.2	C	TCT	C>T	1	1	1	1	2	Yes
chr3	170566806	CLDN11	Intron	chr3:170566803-170566813	ATCATGCTC	001001101	Yes	4	4	9	3	-1.71	C	TCA	C>T	1	1	1	1	2	Yes
chr3	170566812	CLDN11	Intron	chr3:170566803-170566813	ATCATGCTC	001001101	Yes	4	4	9	9	-1.71	C	TCG	C>T	1	1	1	1	2	Yes
chr11	122958515	CLMP	Intron	chr11:122958514-122958518	GAG	101	Yes	6	6	3	1	-4.44	G	TCA	C>T	1	1	1	1	2	Yes
chr11	122958517	CLMP	Intron	chr11:122958514-122958518	GAG	101	Yes	6	6	3	3	-4.44	G	TCT	C>T	1	1	1	1	2	Yes
chr8	62119225	CLVS1	Intron	chr8:62119220-62119228	CACTGCA	1010110	Yes	3	3	7	5	-0.4	G	GCA	C>T	0	1	1	1	2	Yes
chr8	62119221	CLVS1	Intron	chr8:62119220-62119228	CACTGCA	1010110	Yes	3	3	7	1	-0.4	C	TCA	C>T	1	1	1	1	2	Yes
chr14	54898216	CNIH1	Intron	chr14:54898211-54898217	TCTTC	01001	Yes	5	5	5	5	-1.82	C	TCA	C>T	1	1	1	1	2	Yes
chr14	54898213	CNIH1	Intron	chr14:54898211-54898217	TCTTC	01001	Yes	5	5	5	2	-1.82	C	TCT	C>T	1	1	1	1	2	Yes
chr7	155319491	CNPY1	Intron	chr7:155319489-155319496	AGAGAA	010100	Yes	4	4	6	2	-1.84	G	TCT	C>T	1	1	1	1	2	Yes
chr7	155319493	CNPY1	Intron	chr7:155319489-155319496	AGAGAA	010100	Yes	4	4	6	4	-1.84	G	TCT	C>T	1	1	1	1	2	Yes
chr3	3046068	CNTN4	Intron	chr3:3046064-3046074	CTTCCACCC	100110111	Yes	4	4	9	4	-0.6	C	TCC	C>T	1	1	1	1	2	Yes
chr3	3046065	CNTN4	Intron	chr3:3046064-3046074	CTTCCACCC	100110111	Yes	4	4	9	1	-0.6	C	TCT	C>T	1	1	1	1	2	Yes
chr7	147111815	CNTNAP2	Intron	chr7:147111811-147111820	TCACGAGG	01011011	Yes	2	2	8	4	0	C	ACG	C>T	0	1	1	1	2	Yes
chr7	146634523	CNTNAP2	Intron	chr7:146634522-146634530	GATGAAT	1001000	Yes	10	11	7	1	-1.64	G	TCA	C>T	1	1	1	1	2	Yes
chr7	146634526	CNTNAP2	Intron	chr7:146634522-146634530	GATGAAT	1001000	Yes	10	11	7	4	-1.64	G	TCA	C>T	1	1	1	1	2	Yes
chr7	147661666	CNTNAP2	Intron	chr7:147661663-147661668	CTGA	1010	Yes	10	10	4	3	-1.75	G	TCA	C>T	1	1	1	1	2	Yes
chr7	147111816	CNTNAP2	Intron	chr7:147111811-147111820	TCACGAGG	01011011	Yes	2	2	8	5	0	G	TCG	C>T	1	1	1	1	2	Yes
chr7	147661664	CNTNAP2	Intron	chr7:147661663-147661668	CTGA	1010	Yes	10	10	4	1	-1.75	C	TCT	C>T	1	1	1	1	2	Yes
chr6	70614278	COL19A1	Intron	chr6:70614275-70614285	GACGAAGGG	101100111	Yes	7	8	9	3	-1.03	C	ACG	C>T	0	1	1	1	2	Yes
chr6	70614279	COL19A1	Intron	chr6:70614275-70614285	GACGAAGGG	101100111	Yes	7	8	9	4	-1.03	G	TCG	C>T	1	1	1	1	2	Yes
chr8	139728388	COL22A1	Intron	chr8:139728384-139728389	CGAG	1101	Yes	6	6	4	4	-3.2	G	CCT	C>T	0	1	1	1	2	Yes
chr8	139728386	COL22A1	Intron	chr8:139728384-139728389	CGAG	1101	Yes	6	6	4	2	-3.2	G	TCG	C>T	1	1	1	1	2	Yes
chr4	109800634	COL25A1	Intron	chr4:109800631-109800635	CTC	101	Yes	4	4	3	3	-1.6	C	TCA	C>T	1	1	1	1	2	Yes
chr4	109800632	COL25A1	Intron	chr4:109800631-109800635	CTC	101	Yes	4	4	3	1	-1.6	C	TCT	C>T	1	1	1	1	2	Yes
chr3	130084189	COL6A5	Intron	chr3:130084181-130084191	GAGATCTCG	101001011	Yes	9	8	9	8	-4.84	C	TCG	C>T	1	2	1	1	2	Yes
chr3	130084184	COL6A5	Intron	chr3:130084181-130084191	GAGATCTCG	101001011	Yes	9	8	9	3	-4.84	G	TCT	C>T	1	1	1	1	2	Yes
chr9	131092431	COQ4	Intron	chr9:131092427-131092436	TCACGAAG	01011001	Yes	2	2	8	4	0	C	ACG	C>T	0	1	1	1	2	Yes
chr9	131092432	COQ4	Intron	chr9:131092427-131092436	TCACGAAG	01011001	Yes	2	2	8	5	0	G	TCG	C>T	1	1	1	1	2	Yes
chr8	68655190	CPA6	Intron	chr8:68655186-68655192	TGACG	01011	Yes	9	9	5	4	-3.51	C	ACG	C>T	0	1	1	1	2	Yes
chr8	68655188	CPA6	Intron	chr8:68655186-68655192	TGACG	01011	Yes	9	9	5	2	-3.51	G	TCA	C>T	1	1	1	1	2	Yes
chr7	120802679	CPED1	Intron	chr7:120802678-120802687	CACTGAAA	10101000	Yes	5	5	8	1	-0.77	C	TCA	C>T	1	1	1	1	2	Yes
chr7	120802683	CPED1	Intron	chr7:120802678-120802687	CACTGAAA	10101000	Yes	5	5	8	5	-0.77	G	TCA	C>T	1	1	1	1	2	Yes
chr8	98113598	CPQ	Intron	chr8:98113594-98113600	GATCA	10010	Yes	8	8	5	4	-6.63	C	TCA	C>T	1	1	1	1	2	Yes
chr8	98113595	CPQ	Intron	chr8:98113594-98113600	GATCA	10010	Yes	8	8	5	1	-6.63	G	TCA	C>T	1	1	1	1	2	Yes
chr8	3051038	CSMD1	Intron	chr8:3051037-3051045	GTCCTCT	1011010	Yes	3	3	7	1	-0.55	G	ACG	C>T	0	1	1	1	2	Yes
chr8	4152053	CSMD1	Intron	chr8:4152048-4152055	AGATGA	010010	Yes	5	5	6	5	-1.66	G	TCA	C>T	1	1	1	1	2	Yes
chr8	4159351	CSMD1	Intron	chr8:4159349-4159354	TCAG	0101	Yes	4	4	4	2	-0.97	C	TCA	C>T	1	1	1	1	2	Yes
chr8	3051040	CSMD1	Intron	chr8:3051037-3051045	GTCCTCT	1011010	Yes	3	3	7	3	-0.55	C	TCC	C>T	1	1	1	1	2	Yes
chr8	4159353	CSMD1	Intron	chr8:4159349-4159354	TCAG	0101	Yes	4	4	4	4	-0.97	G	TCT	C>T	1	1	1	1	2	Yes
chr8	4152050	CSMD1	Intron	chr8:4152048-4152055	AGATGA	010010	Yes	5	5	6	2	-1.66	G	TCT	C>T	1	1	1	1	2	Yes
chr5	151097176	CTB-113P19.1	Intron	chr5:151097175-151097179	GAG	101	Yes	3	3	3	1	-0.23	G	TCA	C>T	1	1	1	1	2	Yes
chr5	151097178	CTB-113P19.1	Intron	chr5:151097175-151097179	GAG	101	Yes	3	3	3	3	-0.23	G	TCT	C>T	1	1	1	1	2	Yes
chr5	163662034	CTC-207P7.1	Upstream gene	chr5:163662031-163662040	GTGATCAA	10100100	Yes	7	7	8	3	-0.52	G	TCA	C>T	1	1	1	1	2	Yes
chr5	163662037	CTC-207P7.1	Upstream gene	chr5:163662031-163662040	GTGATCAA	10100100	Yes	7	7	8	6	-0.52	C	TCA	C>T	1	1	1	1	2	Yes
chr5	95372257	CTD-2337A12.1	Intron	chr5:95372250-95372259	CTGTCTCT	10101010	Yes	6	6	8	7	-3.38	C	TCT	C>T	1	1	1	1	2	Yes
chr5	95372251	CTD-2337A12.1	Intron	chr5:95372250-95372259	CTGTCTCT	10101010	Yes	6	6	8	1	-3.38	C	TCT	C>T	1	1	1	1	2	Yes
chr16	89054063	CTD-2555A7.1	Intron	chr16:89054059-89054067	ACTCGTC	0101101	Yes	3	3	7	4	-0.11	C	TCG	C>T	1	1	1	1	2	Yes
chr16	89054066	CTD-2555A7.1	Intron	chr16:89054059-89054067	ACTCGTC	0101101	Yes	3	3	7	7	-0.11	C	TCT	C>T	1	1	1	1	2	Yes
chr14	28154960	CTD-3006G17.2	Intron	chr14:28154959-28154964	GAGA	1010	Yes	16	16	4	1	-0.8	G	TCT	C>T	1	1	1	1	2	Yes
chr14	28154962	CTD-3006G17.2	Intron	chr14:28154959-28154964	GAGA	1010	Yes	16	16	4	3	-0.8	G	TCT	C>T	1	1	1	1	2	Yes
chr20	44521668	CTSA	Intron	chr20:44521666-44521672	CCTCC	11011	Yes	7	7	5	2	-6.23	C	CCT	C>T	0	1	1	1	2	Yes
chr20	44521670	CTSA	Intron	chr20:44521666-44521672	CCTCC	11011	Yes	7	7	5	4	-6.23	C	TCC	C>T	1	1	1	1	2	Yes
chr9	90137701	DAPK1	Intron	chr9:90137698-90137702	CTC	101	Yes	5	5	3	3	-3.77	C	TCA	C>T	1	1	1	1	2	Yes
chr9	90137699	DAPK1	Intron	chr9:90137698-90137702	CTC	101	Yes	5	5	3	1	-3.77	C	TCT	C>T	1	1	1	1	2	Yes
chr11	108589393	DDX10	Intron	chr11:108589391-108589400	TGATGTGA	01001010	Yes	6	6	8	2	-1.12	G	TCA	C>T	1	1	1	1	2	Yes
chr11	108589398	DDX10	Intron	chr11:108589391-108589400	TGATGTGA	01001010	Yes	6	6	8	7	-1.12	G	TCA	C>T	1	1	1	1	2	Yes
chr11	75490645	DGAT2	Intron	chr11:75490643-75490649	TCTCT	01010	Yes	3	3	5	2	-2.16	C	TCT	C>T	1	1	1	1	2	Yes
chr11	75490647	DGAT2	Intron	chr11:75490643-75490649	TCTCT	01010	Yes	3	3	5	4	-2.16	C	TCT	C>T	1	1	1	1	2	Yes
chr11	83647365	DLG2	Intron	chr11:83647363-83647369	TGATG	01001	Yes	3	3	5	2	-1.38	G	TCA	C>T	1	1	1	1	2	Yes
chr11	83647368	DLG2	Intron	chr11:83647363-83647369	TGATG	01001	Yes	3	3	5	5	-1.38	G	TCA	C>T	1	1	1	1	2	Yes
chrX	31880449	DMD	Intron	chrX:31880443-31880450	TTCATC	001001	Yes	3	3	6	6	-0.36	C	TCA	C>T	1	1	1	1	2	Yes
chrX	31880446	DMD	Intron	chrX:31880443-31880450	TTCATC	001001	Yes	3	3	6	3	-0.36	C	TCA	C>T	1	1	1	1	2	Yes
chr1	225297183	DNAH14	Intron	chr1:225297180-225297187	ATGAGA	001010	Yes	4	4	6	3	-0.15	G	TCA	C>T	1	1	1	1	2	Yes
chr1	225297185	DNAH14	Intron	chr1:225297180-225297187	ATGAGA	001010	Yes	4	4	6	5	-0.15	G	TCT	C>T	1	1	1	1	2	Yes
chr2	84850057	DNAH6	Intron	chr2:84850056-84850061	GTTG	1001	Yes	6	6	4	1	-1.6	G	ACA	C>T	0	1	1	1	2	Yes
chr2	84850060	DNAH6	Intron	chr2:84850056-84850061	GTTG	1001	Yes	6	6	4	4	-2.22045e-16	G	TCA	C>T	1	1	1	1	2	Yes
chr6	38801259	DNAH8	Intron	chr6:38801257-38801263	AGTCA	01010	Yes	4	4	5	2	-2.72	G	ACT	C>T	0	1	1	1	2	Yes
chr6	38801261	DNAH8	Intron	chr6:38801257-38801263	AGTCA	01010	Yes	4	4	5	4	-2.72	C	TCA	C>T	1	1	1	1	2	Yes
chr9	34517994	DNAI1	Intron	chr9:34517987-34517996	AATGATCA	00010010	Yes	9	9	8	7	-8.98	C	TCA	C>T	1	1	1	1	2	Yes
chr9	34517991	DNAI1	Intron	chr9:34517987-34517996	AATGATCA	00010010	Yes	9	9	8	4	-8.98	G	TCA	C>T	1	1	1	1	2	Yes
chr3	51135556	DOCK3	Intron	chr3:51135550-51135558	GATCTCA	1001010	Yes	8	9	7	6	-3.31	C	TCA	C>T	1	1	1	1	2	Yes
chr3	51135551	DOCK3	Intron	chr3:51135550-51135558	GATCTCA	1001010	Yes	8	9	7	1	-3.31	G	TCG	C>T	1	1	1	1	2	Yes
chr21	38627242	DSCR3	Intron	chr21:38627234-38627244	GACAGATCA	101010010	Yes	14	15	9	8	-1.54	C	TCA	C>T	1	1	1	1	2	Yes
chr21	38627235	DSCR3	Intron	chr21:38627234-38627244	GACAGATCA	101010010	Yes	14	15	9	1	-1.54	G	TCC	C>T	1	1	1	1	2	Yes
chr7	55106132	EGFR	Intron	chr7:55106127-55106134	GGATGA	110010	Yes	3	3	6	5	-0.65	G	TCA	C>T	1	1	1	1	2	Yes
chr7	55106129	EGFR	Intron	chr7:55106127-55106134	GGATGA	110010	Yes	3	3	6	2	-0.65	G	TCC	C>T	1	1	1	1	2	Yes
chr14	34501883	EGLN3	Intron	chr14:34501882-34501886	CAG	101	Yes	3	3	3	1	-1.26	C	TCA	C>T	1	1	1	1	2	Yes
chr14	34501885	EGLN3	Intron	chr14:34501882-34501886	CAG	101	Yes	3	3	3	3	-1.26	G	TCT	C>T	1	1	1	1	2	Yes
chr15	40256007	EIF2AK4	Intron	chr15:40256004-40256012	AAGAAGA	0010010	Yes	5	5	7	3	-0.18	G	TCT	C>T	1	1	1	1	2	Yes
chr15	40256010	EIF2AK4	Intron	chr15:40256004-40256012	AAGAAGA	0010010	Yes	5	5	7	6	-0.18	G	TCT	C>T	1	1	1	1	2	Yes
chr8	109387285	EIF3E	Intron	chr8:109387284-109387288	GAG	101	Yes	7	7	3	1	-4.03	G	TCA	C>T	1	1	1	1	2	Yes
chr8	109387287	EIF3E	Intron	chr8:109387284-109387288	GAG	101	Yes	7	7	3	3	-4.03	G	TCT	C>T	1	1	1	1	2	Yes
chrX	110863566	EIF4BP7	Non-coding transcript	chrX:110863561-110863567	CACTC	10101	Yes	3	3	5	5	-1.3	C	TCA	C>T	1	1	1	1	2	Yes
chrX	110863562	EIF4BP7	Non-coding transcript	chrX:110863561-110863567	CACTC	10101	Yes	3	3	5	1	-1.3	C	TCA	C>T	1	1	1	1	2	Yes
chrX	129228346	ELF4	Intron	chrX:129228345-129228349	GAG	101	Yes	4	4	3	1	-1.41	G	TCA	C>T	1	1	1	1	2	Yes
chrX	129228348	ELF4	Intron	chrX:129228345-129228349	GAG	101	Yes	4	4	3	3	-1.41	G	TCT	C>T	1	1	1	1	2	Yes
chr16	85824879	EMC8	Intron	chr16:85824876-85824880	CTG	101	Yes	4	4	3	3	-0.23	G	TCA	C>T	1	1	1	1	2	Yes
chr16	85824877	EMC8	Intron	chr16:85824876-85824880	CTG	101	Yes	4	4	3	1	-0.23	C	TCT	C>T	1	1	1	1	2	Yes
chr14	100243097	EML1	Intron	chr14:100243091-100243101	AGTTTGTTC	010001001	Yes	5	5	9	6	-1.28	G	ACA	C>T	0	1	1	1	2	Yes
chr14	100243100	EML1	Intron	chr14:100243091-100243101	AGTTTGTTC	010001001	Yes	5	5	9	9	-1.28	C	TCT	C>T	1	1	1	1	2	Yes
chr7	143198941	EPHA1-AS1	Intron	chr7:143198939-143198948	TCAGAGGC	01010111	Yes	4	4	8	2	-1.03	C	TCA	C>T	1	1	1	1	2	Yes
chr7	143198943	EPHA1-AS1	Intron	chr7:143198939-143198948	TCAGAGGC	01010111	Yes	4	4	8	4	-1.03	G	TCT	C>T	1	1	1	1	2	Yes
chr8	58940913	FAM110B	Intron	chr8:58940910-58940917	CACCTC	101101	Yes	3	3	6	3	-0.73	C	ACC	C>T	0	1	1	1	2	Yes
chr8	58940916	FAM110B	Intron	chr8:58940910-58940917	CACCTC	101101	Yes	3	3	6	6	-0.73	C	TCG	C>T	1	1	1	1	2	Yes
chr2	203586387	FAM117B	Intron	chr2:203586381-203586391	GGTCTCGCT	110101110	Yes	3	3	9	6	-0.11	C	TCG	C>T	1	1	1	1	2	Yes
chr2	203586385	FAM117B	Intron	chr2:203586381-203586391	GGTCTCGCT	110101110	Yes	3	3	9	4	-0.11	C	TCT	C>T	1	1	1	1	2	Yes
chr4	89650510	FAM13A	Intron	chr4:89650507-89650515	TGCTCTT	0110100	Yes	3	3	7	3	-0.8	C	GCT	C>T	0	1	1	1	2	Yes
chr4	89650512	FAM13A	Intron	chr4:89650507-89650515	TGCTCTT	0110100	Yes	3	3	7	5	-0.8	C	TCT	C>T	1	1	1	1	2	Yes
chr20	25782611	FAM182B	Intron	chr20:25782610-25782616	GAGAT	10100	Yes	4	4	5	1	-0.3	G	TCA	C>T	1	1	1	1	2	Yes
chr20	25782613	FAM182B	Intron	chr20:25782610-25782616	GAGAT	10100	Yes	4	4	5	3	-0.3	G	TCT	C>T	1	1	1	1	2	Yes
chr6	119415767	FAM184A	Intron	chr6:119415764-119415768	GAG	101	Yes	6	6	3	3	-4.56	G	CCT	C>T	0	1	1	1	2	Yes
chr6	119415765	FAM184A	Intron	chr6:119415764-119415768	GAG	101	Yes	6	6	3	1	-4.56	G	TCG	C>T	1	1	1	1	2	Yes
chrX	79644176	FAM46D	Intron	chrX:79644173-79644179	CTCCA	10110	Yes	7	7	5	3	-2.76	C	TCC	C>T	1	1	1	1	2	Yes
chrX	79644174	FAM46D	Intron	chrX:79644173-79644179	CTCCA	10110	Yes	7	7	5	1	-2.76	C	TCT	C>T	1	1	1	1	2	Yes
chr20	49295466	FAM65C	Intron	chr20:49295465-49295471	CTTCA	10010	Yes	4	4	5	1	-1.71	C	ACT	C>T	0	1	1	1	2	Yes
chr20	49295469	FAM65C	Intron	chr20:49295465-49295471	CTTCA	10010	Yes	4	4	5	4	-1.71	C	TCA	C>T	1	1	1	1	2	Yes
chrX	9074589	FAM9B	Intron	chrX:9074584-9074590	TCTTC	01001	Yes	6	7	5	5	-0.62	C	TCA	C>T	1	1	1	1	2	Yes
chrX	9074586	FAM9B	Intron	chrX:9074584-9074590	TCTTC	01001	Yes	6	7	5	2	-0.62	C	TCT	C>T	1	1	1	1	2	Yes
chr5	127914169	FBN2	Intron	chr5:127914165-127914170	CTTC	1001	Yes	7	7	4	4	-7.45	C	TCA	C>T	1	1	1	1	2	Yes
chr5	127914166	FBN2	Intron	chr5:127914165-127914170	CTTC	1001	Yes	7	7	4	1	-7.45	C	TCT	C>T	1	1	1	1	2	Yes
chr8	28272374	FBXO16	Intron	chr8:28272367-28272377	AAATCTCCA	000010110	Yes	9	9	9	7	-3.05	C	TCC	C>T	1	1	1	1	2	Yes
chr8	28272372	FBXO16	Intron	chr8:28272367-28272377	AAATCTCCA	000010110	Yes	9	9	9	5	-3.05	C	TCT	C>T	1	1	1	1	2	Yes
chr14	53326604	FERMT2	Intron	chr14:53326596-53326606	GCGATCTCA	111001010	Yes	10	9	9	8	-4.96	C	TCA	C>T	1	1	1	1	2	Yes
chr14	53326599	FERMT2	Intron	chr14:53326596-53326606	GCGATCTCA	111001010	Yes	10	9	9	3	-4.96	G	TCG	C>T	1	1	1	1	2	Yes
chr15	44187563	FRMD5	Intron	chr15:44187558-44187567	CTCTCAGT	10101010	Yes	8	7	8	5	-0.62	C	TCA	C>T	1	1	1	1	2	Yes
chr15	44187561	FRMD5	Intron	chr15:44187558-44187567	CTCTCAGT	10101010	Yes	8	7	8	3	-0.62	C	TCT	C>T	1	1	1	1	2	Yes
chr15	27617168	GABRG3	Intron	chr15:27617167-27617172	GTTC	1001	Yes	12	12	4	1	-6.43	G	ACA	C>T	0	1	1	1	2	Yes
chr15	27617171	GABRG3	Intron	chr15:27617167-27617172	GTTC	1001	Yes	12	12	4	4	-6.13	C	TCA	C>T	1	1	1	1	2	Yes
chr10	26565280	GAD2	Intron	chr10:26565276-26565285	TGACTCTG	01010101	Yes	3	3	8	4	-0.79	C	ACT	C>T	0	1	1	1	2	Yes
chr10	26565282	GAD2	Intron	chr10:26565276-26565285	TGACTCTG	01010101	Yes	3	3	8	6	-0.79	C	TCT	C>T	1	1	1	1	2	Yes
chr9	74731352	GDA	Intron	chr9:74731346-74731354	GGAGTGC	1101011	Yes	5	5	7	6	-2.56	G	GCA	C>T	0	1	1	1	2	Yes
chr9	74731348	GDA	Intron	chr9:74731346-74731354	GGAGTGC	1101011	Yes	5	5	7	2	-2.56	G	TCC	C>T	1	1	1	1	2	Yes
chr18	11713946	GNAL	Intron	chr18:11713943-11713947	GAG	101	Yes	3	3	3	3	-1.66	G	CCT	C>T	0	1	1	1	2	Yes
chr18	11713944	GNAL	Intron	chr18:11713943-11713947	GAG	101	Yes	3	3	3	1	-1.66	G	TCG	C>T	1	1	1	1	2	Yes
chr5	90203948	GPR98	Intron	chr5:90203947-90203952	GTGA	1010	Yes	3	3	4	1	-1.98	G	ACG	C>T	0	1	1	1	2	Yes
chr5	90203950	GPR98	Intron	chr5:90203947-90203952	GTGA	1010	Yes	3	3	4	3	-1.98	G	TCA	C>T	1	1	1	1	2	Yes
chr18	18919127	GREB1L	Intron	chr18:18919124-18919134	GTGACAGAG	101010101	Yes	4	4	9	3	-1.51	G	TCA	C>T	1	1	1	1	2	Yes
chr18	18919131	GREB1L	Intron	chr18:18919124-18919134	GTGACAGAG	101010101	Yes	4	4	9	7	-1.51	G	TCT	C>T	1	1	1	1	2	Yes
chr1	240671373	GREM2	Intron	chr1:240671368-240671374	TTCTG	00101	Yes	4	4	5	5	-0.53	G	TCA	C>T	1	1	1	1	2	Yes
chr1	240671371	GREM2	Intron	chr1:240671368-240671374	TTCTG	00101	Yes	4	4	5	3	-0.53	C	TCT	C>T	1	1	1	1	2	Yes
chr11	120404777	GRIK4	Intron	chr11:120404775-120404781	TGATC	01001	Yes	6	6	5	2	-5.05	G	TCA	C>T	1	1	1	1	2	Yes
chr11	120404780	GRIK4	Intron	chr11:120404775-120404781	TGATC	01001	Yes	6	6	5	5	-5.05	C	TCC	C>T	1	1	1	1	2	Yes
chr2	144934886	GTDC1	Intron	chr2:144934883-144934891	CCGAAGA	1110010	Yes	9	9	7	3	-4.86	G	TCG	C>T	1	1	1	1	2	Yes
chr2	144934889	GTDC1	Intron	chr2:144934883-144934891	CCGAAGA	1110010	Yes	9	9	7	6	-4.86	G	TCT	C>T	1	1	1	1	2	Yes
chr22	23990676	GUSBP11	Intron	chr22:23990675-23990681	CATCC	10011	Yes	3	3	5	1	-0.87	C	TCA	C>T	1	1	1	1	2	Yes
chr22	23990679	GUSBP11	Intron	chr22:23990675-23990681	CATCC	10011	Yes	3	3	5	4	-0.87	C	TCC	C>T	1	1	1	1	2	Yes
chr12	123154495	HCAR1	Intron	chr12:123154494-123154502	CATCATC	1001001	Yes	8	8	7	1	-0.24	C	TCA	C>T	1	1	1	1	2	Yes
chr12	123154498	HCAR1	Intron	chr12:123154494-123154502	CATCATC	1001001	Yes	8	8	7	4	-0.24	C	TCA	C>T	1	1	1	1	2	Yes
chr12	123211777	HCAR1	Intron	chr12:123211773-123211783	TATGATCAT	000100100	Yes	6	7	9	4	-0.31	G	TCA	C>T	1	1	1	1	2	Yes
chr12	123211780	HCAR1	Intron	chr12:123211773-123211783	TATGATCAT	000100100	Yes	6	7	9	7	-0.31	C	TCA	C>T	1	1	1	1	2	Yes
chr17	79650963	HGS	5' UTR	chr17:79650959-79650966	CTCCTC	101101	Yes	4	4	6	4	-3	C	CCT	C>T	0	1	1	1	2	Yes
chr17	79650962	HGS	5' UTR	chr17:79650959-79650966	CTCCTC	101101	Yes	4	4	6	3	-3	C	TCC	C>T	1	1	1	1	2	Yes
chr1	210724044	HHAT	Intron	chr1:210724041-210724045	CTC	101	Yes	7	7	3	3	-5.55	C	TCA	C>T	1	1	1	1	2	Yes
chr1	210724042	HHAT	Intron	chr1:210724041-210724045	CTC	101	Yes	7	7	3	1	-5.55	C	TCT	C>T	1	1	1	1	2	Yes
chr4	175430695	HPGD	Intron	chr4:175430693-175430703	TGAAGAAAT	010010000	Yes	4	4	9	2	-0.72	G	TCA	C>T	1	1	1	1	2	Yes
chr4	175430698	HPGD	Intron	chr4:175430693-175430703	TGAAGAAAT	010010000	Yes	4	4	9	5	-0.72	G	TCT	C>T	1	1	1	1	2	Yes
chr3	148862124	HPS3	Intron	chr3:148862117-148862127	CGAGATCGT	110100110	Yes	9	10	9	7	-4.94	C	TCG	C>T	1	1	1	1	2	Yes
chr3	148862119	HPS3	Intron	chr3:148862117-148862127	CGAGATCGT	110100110	Yes	9	10	9	2	-4.94	G	TCG	C>T	1	1	1	1	2	Yes
chr3	11181093	HRH1	Intron	chr3:11181086-11181095	TCCCGAGT	01111010	Yes	7	7	8	7	-3.63	G	ACT	C>T	0	1	1	1	2	Yes
chr3	11181091	HRH1	Intron	chr3:11181086-11181095	TCCCGAGT	01111010	Yes	7	7	8	5	-3.63	G	TCG	C>T	1	1	1	1	2	Yes
chr14	102564085	HSP90AA1	Intron	chr14:102564081-102564087	GATCA	10010	Yes	7	7	5	4	-7.79	C	TCA	C>T	1	1	1	1	2	Yes
chr14	102564082	HSP90AA1	Intron	chr14:102564081-102564087	GATCA	10010	Yes	7	7	5	1	-7.79	G	TCC	C>T	1	1	1	1	2	Yes
chr1	18686936	IGSF21	Intron	chr1:18686935-18686942	CTGACT	101010	Yes	3	3	6	1	-0.33	C	CCT	C>T	0	1	1	1	2	Yes
chr1	18686938	IGSF21	Intron	chr1:18686935-18686942	CTGACT	101010	Yes	3	3	6	3	-0.33	G	TCA	C>T	1	1	1	1	2	Yes
chr15	81565179	IL16	Intron	chr15:81565174-81565183	ACTTCAGA	01001010	Yes	7	7	8	5	-3.36	C	TCA	C>T	1	1	1	1	2	Yes
chr15	81565181	IL16	Intron	chr15:81565174-81565183	ACTTCAGA	01001010	Yes	7	7	8	7	-3.36	G	TCT	C>T	1	1	1	1	2	Yes
chrX	104335421	IL1RAPL2	Intron	chrX:104335420-104335426	GTTCT	10010	Yes	3	3	5	1	-0.33	G	ACT	C>T	0	1	1	1	2	Yes
chrX	104335424	IL1RAPL2	Intron	chrX:104335420-104335426	GTTCT	10010	Yes	3	3	5	4	-0.33	C	TCT	C>T	1	1	1	1	2	Yes
chr6	33595009	ITPR3	Intron	chr6:33595008-33595018	CAGATTAAA	101000000	Yes	10	10	9	1	-3.87	C	TCA	C>T	1	1	1	1	2	Yes
chr6	33595011	ITPR3	Intron	chr6:33595008-33595018	CAGATTAAA	101000000	Yes	10	10	9	3	-3.87	G	TCT	C>T	1	1	1	1	2	Yes
chr1	15261426	KAZN	Intron	chr1:15261422-15261430	AGGCTGA	0111010	Yes	3	3	7	4	-0.41	C	GCT	C>T	0	1	1	1	2	Yes
chr1	15261428	KAZN	Intron	chr1:15261422-15261430	AGGCTGA	0111010	Yes	3	3	7	6	-0.41	G	TCA	C>T	1	1	1	1	2	Yes
chr2	96013722	KCNIP3	Intron	chr2:96013721-96013725	CTC	101	Yes	4	4	3	1	-3.82	C	CCT	C>T	0	1	1	1	2	Yes
chr2	96013724	KCNIP3	Intron	chr2:96013721-96013725	CTC	101	Yes	4	4	3	3	-3.82	C	TCG	C>T	1	1	1	1	2	Yes
chr4	20946235	KCNIP4	Intron	chr4:20946229-20946237	CTCATCA	1010010	Yes	10	9	7	6	-2.97	C	TCA	C>T	1	1	1	1	2	Yes
chr4	20946232	KCNIP4	Intron	chr4:20946229-20946237	CTCATCA	1010010	Yes	10	9	7	3	-2.97	C	TCA	C>T	1	1	1	1	2	Yes
chr4	21401693	KCNIP4	Intron	chr4:21401686-21401696	TCTCTTCCT	010100110	Yes	3	3	9	7	-0.23	C	TCC	C>T	1	1	1	1	2	Yes
chr4	21401690	KCNIP4	Intron	chr4:21401686-21401696	TCTCTTCCT	010100110	Yes	3	3	9	4	-0.23	C	TCT	C>T	1	1	1	1	2	Yes
chrX	69591891	KIF4A	Intron	chrX:69591885-69591892	TCAGAC	010101	Yes	9	9	6	6	-1.28	C	ACG	C>T	0	1	1	1	2	Yes
chrX	69591887	KIF4A	Intron	chrX:69591885-69591892	TCAGAC	010101	Yes	9	9	6	2	-1.28	C	TCA	C>T	1	1	1	1	2	Yes
chr19	51372966	KLK2	Intron	chr19:51372961-51372970	AGATCTGA	01001010	Yes	3	3	8	5	-0.01	C	TCT	C>T	1	1	1	1	2	Yes
chr19	51372963	KLK2	Intron	chr19:51372961-51372970	AGATCTGA	01001010	Yes	3	3	8	2	-0.01	G	TCT	C>T	1	1	1	1	2	Yes
chr14	56113557	KTN1	Intron	chr14:56113549-56113559	AAGTCTTCA	001010010	Yes	7	7	9	8	-0.05	C	TCA	C>T	1	1	1	1	2	Yes
chr14	56113554	KTN1	Intron	chr14:56113549-56113559	AAGTCTTCA	001010010	Yes	7	7	9	5	-0.05	C	TCT	C>T	1	1	1	1	2	Yes
chr4	182050108	LINC00290	Intron	chr4:182050104-182050110	TGACT	01010	Yes	4	4	5	4	-1.44	C	ACT	C>T	0	1	1	1	2	Yes
chr4	182050106	LINC00290	Intron	chr4:182050104-182050110	TGACT	01010	Yes	4	4	5	2	-1.44	G	TCA	C>T	1	1	1	1	2	Yes
chr13	51662786	LINC00371	Intron	chr13:51662783-51662787	CTC	101	Yes	4	4	3	3	-1.21	C	TCA	C>T	1	1	1	1	2	Yes
chr13	51662784	LINC00371	Intron	chr13:51662783-51662787	CTC	101	Yes	4	4	3	1	-1.21	C	TCT	C>T	1	1	1	1	2	Yes
chr8	91482872	LINC00534	Intron	chr8:91482864-91482874	GGTTGATGA	110010010	Yes	4	4	9	8	-0.03	G	TCA	C>T	1	1	1	1	2	Yes
chr8	91482869	LINC00534	Intron	chr8:91482864-91482874	GGTTGATGA	110010010	Yes	4	4	9	5	-0.03	G	TCA	C>T	1	1	1	1	2	Yes
chr8	94590928	LINC00535	Intron	chr8:94590927-94590934	GTCTGA	101010	Yes	3	3	6	1	-0.49	G	ACG	C>T	0	1	1	1	2	Yes
chr8	94590932	LINC00535	Intron	chr8:94590927-94590934	GTCTGA	101010	Yes	3	3	6	5	-0.49	G	TCA	C>T	1	1	1	1	2	Yes
chrX	139826530	LINC00632	Intron	chrX:139826529-139826536	CATCAC	100101	Yes	4	4	6	1	-0.44	C	TCA	C>T	1	1	1	1	2	Yes
chrX	139826533	LINC00632	Intron	chrX:139826529-139826536	CATCAC	100101	Yes	4	4	6	4	-0.44	C	TCA	C>T	1	1	1	1	2	Yes
chr14	39232502	LINC00639	Intron	chr14:39232498-39232503	GATC	1001	Yes	8	7	4	4	-0.67	C	TCC	C>T	1	1	1	1	2	Yes
chr14	39232499	LINC00639	Intron	chr14:39232498-39232503	GATC	1001	Yes	8	7	4	1	-0.67	G	TCC	C>T	1	1	1	1	2	Yes
chr16	86368406	LINC00917	Intron	chr16:86368405-86368409	GTC	101	Yes	5	5	3	1	-0.71	G	ACT	C>T	0	1	1	1	2	Yes
chr16	86368408	LINC00917	Intron	chr16:86368405-86368409	GTC	101	Yes	5	5	3	3	-0.71	C	TCT	C>T	1	1	1	1	2	Yes
chr10	131865753	LINC00959	Non-coding transcript	chr10:131865749-131865755	TCTCT	01010	Yes	3	3	5	4	-1.17	C	TCT	C>T	1	1	1	1	2	Yes
chr10	131865751	LINC00959	Non-coding transcript	chr10:131865749-131865755	TCTCT	01010	Yes	3	3	5	2	-1.17	C	TCT	C>T	1	1	1	1	2	Yes
chr5	6583294	LINC01018	Upstream gene	chr5:6583290-6583300	GCTGAGGAG	110101101	Yes	6	7	9	4	-2.92	G	TCA	C>T	1	1	1	1	2	Yes
chr5	6583297	LINC01018	Upstream gene	chr5:6583290-6583300	GCTGAGGAG	110101101	Yes	6	7	9	7	-2.92	G	TCC	C>T	1	1	1	1	2	Yes
chr1	188938831	LINC01035	Intron	chr1:188938828-188938834	ACCTC	01101	Yes	3	3	5	3	-1.31	C	CCT	C>T	0	1	1	1	2	Yes
chr1	188938833	LINC01035	Intron	chr1:188938828-188938834	ACCTC	01101	Yes	3	3	5	5	-1.31	C	TCT	C>T	1	1	1	1	2	Yes
chr1	187411995	LINC01037	Upstream gene	chr1:187411988-187411997	CTCTCTGA	10101010	Yes	6	6	8	7	-2.77	G	TCA	C>T	1	1	1	1	2	Yes
chr1	187411991	LINC01037	Upstream gene	chr1:187411988-187411997	CTCTCTGA	10101010	Yes	6	6	8	3	-2.77	C	TCT	C>T	1	1	1	1	2	Yes
chr4	79939618	LINC01088	Intron	chr4:79939612-79939621	TTCTTCCT	00100110	Yes	8	9	8	6	-1.37	C	TCC	C>T	1	1	1	1	2	Yes
chr4	79939615	LINC01088	Intron	chr4:79939612-79939621	TTCTTCCT	00100110	Yes	8	9	8	3	-1.37	C	TCT	C>T	1	1	1	1	2	Yes
chr4	124691465	LINC01091	Intron	chr4:124691463-124691470	TGACTG	010101	Yes	3	3	6	2	-0.19	G	TCA	C>T	1	1	1	1	2	Yes
chr4	124691469	LINC01091	Intron	chr4:124691463-124691470	TGACTG	010101	Yes	3	3	6	6	-0.19	G	TCA	C>T	1	1	1	1	2	Yes
chr1	59359525	LINC01135	Intron	chr1:59359521-59359530	TCTCATGC	01010011	Yes	15	16	8	4	-13.45	C	TCA	C>T	1	1	1	1	2	Yes
chr1	59359523	LINC01135	Intron	chr1:59359521-59359530	TCTCATGC	01010011	Yes	15	16	8	2	-13.45	C	TCT	C>T	1	1	1	1	2	Yes
chr22	47873916	LL22NC03-75H12.2	Intron	chr22:47873915-47873925	CAGCCTCAC	101110101	Yes	4	4	9	1	-0.91	C	TCA	C>T	1	1	1	1	2	Yes
chr22	47873922	LL22NC03-75H12.2	Intron	chr22:47873915-47873925	CAGCCTCAC	101110101	Yes	4	4	9	7	-0.91	C	TCA	C>T	1	1	1	1	2	Yes
chr2	142228157	LRP1B	Intron	chr2:142228153-142228162	GAAGGAAA	10011000	Yes	2	2	8	4	0	G	CCT	C>T	0	1	1	1	2	Yes
chr2	142228154	LRP1B	Intron	chr2:142228153-142228162	GAAGGAAA	10011000	Yes	6	5	8	1	0	G	TCA	C>T	1	1	1	1	2	Yes
chr11	46878078	LRP4-AS1	Intron	chr11:46878077-46878085	GAAGAGA	1001010	Yes	7	8	7	1	-1.01	G	TCT	C>T	1	1	1	1	2	Yes
chr11	46878081	LRP4-AS1	Intron	chr11:46878077-46878085	GAAGAGA	1001010	Yes	7	8	7	4	-1.01	G	TCT	C>T	1	1	1	1	2	Yes
chr11	40609382	LRRC4C	Intron	chr11:40609379-40609389	TTGATCATG	001001001	Yes	4	4	9	3	-1.67	G	TCA	C>T	1	1	1	1	2	Yes
chr11	40609385	LRRC4C	Intron	chr11:40609379-40609389	TTGATCATG	001001001	Yes	4	4	9	6	-1.67	C	TCA	C>T	1	1	1	1	2	Yes
chrX	30234232	MAGEB2	Intron	chrX:30234229-30234233	CTG	101	Yes	3	3	3	3	-0.27	G	TCA	C>T	1	1	1	1	2	Yes
chrX	30234230	MAGEB2	Intron	chrX:30234229-30234233	CTG	101	Yes	3	3	3	1	-0.27	C	TCT	C>T	1	1	1	1	2	Yes
chr9	72780715	MAMDC2	Intron	chr9:72780714-72780723	GACTGAAT	10101000	Yes	6	6	8	1	-0.38	G	TCA	C>T	1	1	1	1	2	Yes
chr9	72780719	MAMDC2	Intron	chr9:72780714-72780723	GACTGAAT	10101000	Yes	6	6	8	5	-0.38	G	TCA	C>T	1	1	1	1	2	Yes
chr4	103578178	MANBA	Intron	chr4:103578174-103578179	TCTC	0101	Yes	4	4	4	4	-2.48	C	TCT	C>T	1	1	1	1	2	Yes
chr4	103578176	MANBA	Intron	chr4:103578174-103578179	TCTC	0101	Yes	4	4	4	2	-2.48	C	TCT	C>T	1	1	1	1	2	Yes
chr18	48109727	MAPK4	Intron	chr18:48109724-48109732	AGGTGAG	0110101	Yes	3	3	7	3	-0.73	G	ACC	C>T	0	1	1	1	2	Yes
chr18	48109729	MAPK4	Intron	chr18:48109724-48109732	AGGTGAG	0110101	Yes	3	3	7	5	-0.73	G	TCA	C>T	1	1	1	1	2	Yes
chr16	1783856	MAPK8IP3	Intron	chr16:1783848-1783857	CTCTTGTC	10100101	Yes	5	5	8	8	-1.36	C	TCA	C>T	1	1	1	1	2	Yes
chr16	1783851	MAPK8IP3	Intron	chr16:1783848-1783857	CTCTTGTC	10100101	Yes	5	5	8	3	-1.36	C	TCT	C>T	1	1	1	1	2	Yes
chr10	46058175	MARCH8	Intron	chr10:46058171-46058179	GATGAAA	1001000	Yes	6	6	7	4	-3.18	G	TCA	C>T	1	1	1	1	2	Yes
chr10	46058172	MARCH8	Intron	chr10:46058171-46058179	GATGAAA	1001000	Yes	6	6	7	1	-3.18	G	TCT	C>T	1	1	1	1	2	Yes
chr5	112816405	MCC	Intron	chr5:112816398-112816407	GAGGTTGA	10110010	Yes	5	5	8	7	-1.41	G	TCA	C>T	1	1	1	1	2	Yes
chr5	112751221	MCC	Intron	chr5:112751217-112751223	CTTCA	10010	Yes	4	4	5	4	-0.38	C	TCA	C>T	1	1	1	1	2	Yes
chr5	112816399	MCC	Intron	chr5:112816398-112816407	GAGGTTGA	10110010	Yes	5	5	8	1	-1.41	G	TCT	C>T	1	1	1	1	2	Yes
chr5	112751218	MCC	Intron	chr5:112751217-112751223	CTTCA	10010	Yes	4	4	5	1	-0.38	C	TCT	C>T	1	1	1	1	2	Yes
chrX	138685180	MCF2	Intron	chrX:138685173-138685181	TTATCTC	0000101	Yes	3	3	7	7	-0.01	C	TCA	C>T	1	1	1	1	2	Yes
chrX	138685178	MCF2	Intron	chrX:138685173-138685181	TTATCTC	0000101	Yes	3	3	7	5	-0.01	C	TCT	C>T	1	1	1	1	2	Yes
chr13	113579525	MCF2L	Intron	chr13:113579519-113579529	TCGTCCACC	011011011	Yes	7	7	9	6	-1.78	C	CCA	C>T	0	1	1	1	2	Yes
chr13	113579524	MCF2L	Intron	chr13:113579519-113579529	TCGTCCACC	011011011	Yes	7	7	9	5	-1.78	C	TCC	C>T	1	1	1	1	2	Yes
chr5	94046036	MCTP1	Intron	chr5:94046032-94046037	GATC	1001	Yes	5	5	4	4	-1.94	C	TCC	C>T	1	1	1	1	2	Yes
chr5	94046033	MCTP1	Intron	chr5:94046032-94046037	GATC	1001	Yes	5	5	4	1	-1.94	G	TCC	C>T	1	1	1	1	2	Yes
chr7	141677084	MGAM	Intron	chr7:141677080-141677085	TCAC	0101	Yes	3	3	4	4	-1.71	C	ACG	C>T	0	1	1	1	2	Yes
chr7	141677082	MGAM	Intron	chr7:141677080-141677085	TCAC	0101	Yes	3	3	4	2	-1.71	C	TCA	C>T	1	1	1	1	2	Yes
chr11	12161804	MICAL2	Intron	chr11:12161801-12161811	TTCATCTTC	001001001	Yes	6	6	9	3	-0.38	C	TCA	C>T	1	1	1	1	2	Yes
chr11	12161810	MICAL2	Intron	chr11:12161801-12161811	TTCATCTTC	001001001	Yes	6	6	9	9	-0.38	C	TCA	C>T	1	1	1	1	2	Yes
chr10	74280808	MICU1	Intron	chr10:74280801-74280809	AGATCAG	0100101	Yes	18	17	7	7	-1.57	G	GCT	C>T	0	1	1	1	2	Yes
chr10	74347529	MICU1	Intron	chr10:74347528-74347532	GAG	101	Yes	9	9	3	1	-2.81	G	TCA	C>T	1	1	1	1	2	Yes
chr10	74347531	MICU1	Intron	chr10:74347528-74347532	GAG	101	Yes	9	9	3	3	-2.81	G	TCT	C>T	1	1	1	1	2	Yes
chr10	74280803	MICU1	Intron	chr10:74280801-74280809	AGATCAG	0100101	Yes	18	17	7	2	-1.57	G	TCT	C>T	1	1	1	1	2	Yes
chrX	10651782	MID1	Intron	chrX:10651776-10651785	GAGATGAT	10100100	Yes	6	6	8	6	-2.56	G	TCA	C>T	1	1	1	1	2	Yes
chrX	10651779	MID1	Intron	chrX:10651776-10651785	GAGATGAT	10100100	Yes	6	6	8	3	-2.56	G	TCT	C>T	1	1	1	1	2	Yes
chr14	37960618	MIPOL1	Intron	chr14:37960615-37960623	CTCAGCT	1010110	Yes	7	8	7	3	-2.03	C	TCA	C>T	1	1	1	1	2	Yes
chr14	37960616	MIPOL1	Intron	chr14:37960615-37960623	CTCAGCT	1010110	Yes	7	8	7	1	-2.03	C	TCT	C>T	1	1	1	1	2	Yes
chrX	154039783	MPP1	Intron	chrX:154039782-154039787	CTCT	1010	Yes	3	3	4	1	-0.27	C	TCT	C>T	1	1	1	1	2	Yes
chrX	154039785	MPP1	Intron	chrX:154039782-154039787	CTCT	1010	Yes	3	3	4	3	-0.27	C	TCT	C>T	1	1	1	1	2	Yes
chr8	10225677	MSRA	Intron	chr8:10225674-10225681	ACCTTC	011001	Yes	4	4	6	3	-1.73	C	CCT	C>T	0	1	1	1	2	Yes
chr8	10225680	MSRA	Intron	chr8:10225674-10225681	ACCTTC	011001	Yes	4	4	6	6	-1.73	C	TCA	C>T	1	1	1	1	2	Yes
chr3	108119824	MYH15	Intron	chr3:108119818-108119827	TCTGGCTC	01011101	Yes	5	5	8	6	-2.2	C	GCT	C>T	0	1	1	1	2	Yes
chr3	108119820	MYH15	Intron	chr3:108119818-108119827	TCTGGCTC	01011101	Yes	5	5	8	2	-2.2	C	TCT	C>T	1	1	1	1	2	Yes
chr2	192118294	MYO1B	Intron	chr2:192118290-192118295	TCAC	0101	Yes	3	3	4	4	-0.07	C	ACA	C>T	0	1	1	1	2	Yes
chr2	192118292	MYO1B	Intron	chr2:192118290-192118295	TCAC	0101	Yes	3	3	4	2	-0.07	C	TCA	C>T	1	1	1	1	2	Yes
chr8	2112423	MYOM2	Intron	chr8:2112417-2112426	TGCTCCTC	01101101	Yes	3	3	8	6	-0.43	C	CCT	C>T	0	1	1	1	2	Yes
chr8	2112422	MYOM2	Intron	chr8:2112417-2112426	TGCTCCTC	01101101	Yes	3	3	8	5	-0.43	C	TCC	C>T	1	1	1	1	2	Yes
chr2	2131467	MYT1L	Intron	chr2:2131461-2131469	GCTCTCA	1101010	Yes	10	10	7	6	-3.36	C	TCA	C>T	1	1	1	1	2	Yes
chr2	2131465	MYT1L	Intron	chr2:2131461-2131469	GCTCTCA	1101010	Yes	10	10	7	4	-3.36	C	TCT	C>T	1	1	1	1	2	Yes
chr3	174945631	NAALADL2	Intron	chr3:174945628-174945637	CTCCTGAA	10110100	Yes	5	5	8	3	-1.16	C	TCC	C>T	1	1	1	1	2	Yes
chr3	174945629	NAALADL2	Intron	chr3:174945628-174945637	CTCCTGAA	10110100	Yes	5	5	8	1	-1.16	C	TCT	C>T	1	1	1	1	2	Yes
chr12	78407568	NAV3	Intron	chr12:78407565-78407571	TACTG	00101	Yes	7	7	5	3	-0.35	C	ACT	C>T	0	1	1	1	2	Yes
chr12	78407570	NAV3	Intron	chr12:78407565-78407571	TACTG	00101	Yes	7	7	5	5	-0.35	G	TCA	C>T	1	1	1	1	2	Yes
chr11	21039975	NELL1	Intron	chr11:21039974-21039980	GAAGA	10010	Yes	3	3	5	1	-1.23	G	TCG	C>T	1	1	1	1	2	Yes
chr11	21039978	NELL1	Intron	chr11:21039974-21039980	GAAGA	10010	Yes	3	3	5	4	-1.23	G	TCT	C>T	1	1	1	1	2	Yes
chr6	124749675	NKAIN2	Intron	chr6:124749671-124749680	GTTGATGA	10010010	Yes	4	4	8	4	-0.13	G	TCA	C>T	1	1	1	1	2	Yes
chr6	124749678	NKAIN2	Intron	chr6:124749671-124749680	GTTGATGA	10010010	Yes	4	4	8	7	-0.13	G	TCA	C>T	1	1	1	1	2	Yes
chr5	43598807	NNT-AS1	Intron	chr5:43598802-43598811	AGATGATG	01001001	Yes	5	5	8	5	-1.24	G	TCA	C>T	1	1	1	1	2	Yes
chr5	43598804	NNT-AS1	Intron	chr5:43598802-43598811	AGATGATG	01001001	Yes	5	5	8	2	-1.24	G	TCT	C>T	1	1	1	1	2	Yes
chr10	96099308	NOC3L	Intron	chr10:96099307-96099312	GAGA	1010	Yes	13	13	4	1	-9.63	G	TCA	C>T	1	1	1	1	2	Yes
chr10	96099310	NOC3L	Intron	chr10:96099307-96099312	GAGA	1010	Yes	13	13	4	3	-9.63	G	TCT	C>T	1	1	1	1	2	Yes
chr14	33774808	NPAS3	Intron	chr14:33774807-33774811	GAG	101	Yes	5	5	3	1	-0.79	G	TCA	C>T	1	1	1	1	2	Yes
chr14	33774810	NPAS3	Intron	chr14:33774807-33774811	GAG	101	Yes	5	5	3	3	-0.79	G	TCT	C>T	1	1	1	1	2	Yes
chr8	27912757	NUGGC	Intron	chr8:27912756-27912760	GAG	101	Yes	3	3	3	1	-0.16	G	TCA	C>T	1	1	1	1	2	Yes
chr8	27912759	NUGGC	Intron	chr8:27912756-27912760	GAG	101	Yes	3	3	3	3	-0.16	G	TCT	C>T	1	1	1	1	2	Yes
chr11	71775478	NUMA1	Intron	chr11:71775477-71775483	CACTC	10101	Yes	3	3	5	1	-0.62	C	GCA	C>T	0	1	1	1	2	Yes
chr11	71775482	NUMA1	Intron	chr11:71775477-71775483	CACTC	10101	Yes	3	3	5	5	-0.62	C	TCC	C>T	1	1	1	1	2	Yes
chr1	154026736	NUP210L	Missense	chr1:154026731-154026740	TCTTCATT	01001000	Yes	5	5	8	5	-1.32	C	TCA	C>T	1	1	1	1	2	Yes
chr1	154026733	NUP210L	Missense	chr1:154026731-154026740	TCTTCATT	01001000	Yes	5	5	8	2	-1.32	C	TCT	C>T	1	1	1	1	2	Yes
chr15	41673075	NUSAP1	3' UTR	chr15:41673069-41673077	GGTCTCA	1101010	Yes	4	4	7	6	-1.04	C	TCA	C>T	1	1	1	1	2	Yes
chr15	41673073	NUSAP1	3' UTR	chr15:41673069-41673077	GGTCTCA	1101010	Yes	4	4	7	4	-1.04	C	TCT	C>T	1	1	1	1	2	Yes
chr11	132481794	OPCML	Intron	chr11:132481789-132481795	TGATG	01001	Yes	4	4	5	5	-2.22	G	TCA	C>T	1	1	1	1	2	Yes
chr11	132481791	OPCML	Intron	chr11:132481789-132481795	TGATG	01001	Yes	4	4	5	2	-2.22	G	TCA	C>T	1	1	1	1	2	Yes
chr11	132417884	OPCML	Intron	chr11:132417881-132417885	CTG	101	Yes	4	4	3	3	-1.55	G	TCA	C>T	1	1	1	1	2	Yes
chr11	132417882	OPCML	Intron	chr11:132417881-132417885	CTG	101	Yes	4	4	3	1	-1.55	C	TCT	C>T	1	1	1	1	2	Yes
chr17	79807321	P4HB	Intron	chr17:79807319-79807329	CCAGATCGT	110100110	Yes	9	10	9	2	-4.94	C	CCA	C>T	0	1	1	1	2	Yes
chr17	79807326	P4HB	Intron	chr17:79807319-79807329	CCAGATCGT	110100110	Yes	9	10	9	7	-4.94	C	TCG	C>T	1	1	1	1	2	Yes
chr2	71444296	PAIP2B	Intron	chr2:71444293-71444297	CTC	101	Yes	3	3	3	3	-0.29	C	TCA	C>T	1	1	1	1	2	Yes
chr2	71444294	PAIP2B	Intron	chr2:71444293-71444297	CTC	101	Yes	3	3	3	1	-0.29	C	TCT	C>T	1	1	1	1	2	Yes
chr6	162748192	PARK2	Intron	chr6:162748187-162748196	TTCTCTCT	00101010	Yes	3	3	8	5	0	C	TCT	C>T	1	1	1	1	2	Yes
chr6	162748194	PARK2	Intron	chr6:162748187-162748196	TTCTCTCT	00101010	Yes	10	9	8	7	0	C	TCT	C>T	1	1	1	1	2	Yes
chr10	56415414	PCDH15	Intron	chr10:56415412-56415417	AGAG	0101	Yes	4	4	4	2	-0.87	G	TCT	C>T	1	2	1	1	2	Yes
chr10	56360605	PCDH15	Intron	chr10:56360603-56360613	TCAGTCTTT	010101000	Yes	5	5	9	2	-4.3	C	TCA	C>T	1	1	1	1	2	Yes
chr10	56415416	PCDH15	Intron	chr10:56415412-56415417	AGAG	0101	Yes	4	4	4	4	-0.87	G	TCT	C>T	1	1	1	1	2	Yes
chr10	56360609	PCDH15	Intron	chr10:56360603-56360613	TCAGTCTTT	010101000	Yes	5	5	9	6	-4.3	C	TCT	C>T	1	1	1	1	2	Yes
chr7	31893621	PDE1C	Intron	chr7:31893620-31893625	GTGA	1010	Yes	2	2	4	1	-0.12	G	ACG	C>T	0	1	1	1	2	Yes
chr7	31893623	PDE1C	Intron	chr7:31893620-31893625	GTGA	1010	Yes	2	2	4	3	-0.12	G	TCA	C>T	1	1	1	1	2	Yes
chr6	136331612	PDE7B	Intron	chr6:136331609-136331618	CTCGGCTC	10111101	Yes	14	15	8	3	-5	C	TCG	C>T	1	1	1	1	2	Yes
chr6	136331610	PDE7B	Intron	chr6:136331609-136331618	CTCGGCTC	10111101	Yes	14	15	8	1	-5	C	TCT	C>T	1	1	1	1	2	Yes
chr5	131603366	PDLIM4	Intron	chr5:131603358-131603367	AGGTCTTG	01101001	Yes	4	4	8	8	-1.83	G	GCA	C>T	0	1	1	1	2	Yes
chr5	131603363	PDLIM4	Intron	chr5:131603358-131603367	AGGTCTTG	01101001	Yes	4	4	8	5	-1.83	C	TCT	C>T	1	1	1	1	2	Yes
chr16	15218801	PDXDC1	Intron	chr16:15218796-15218806	AGTTCGAGA	010011010	Yes	8	9	9	5	-0.25	C	TCG	C>T	1	1	1	1	2	Yes
chr16	15218802	PDXDC1	Intron	chr16:15218796-15218806	AGTTCGAGA	010011010	Yes	8	9	9	6	-0.25	G	TCG	C>T	1	1	1	1	2	Yes
chr6	143913249	PHACTR2	Intron	chr6:143913244-143913250	CTCTC	10101	Yes	3	3	5	5	-0.38	C	TCA	C>T	1	1	1	1	2	Yes
chr6	143913245	PHACTR2	Intron	chr6:143913244-143913250	CTCTC	10101	Yes	3	3	5	1	-0.38	C	TCT	C>T	1	1	1	1	2	Yes
chr19	4031229	PIAS4	Intron	chr19:4031226-4031230	GAG	101	Yes	7	6	3	3	-1.55	G	GCT	C>T	0	1	1	1	2	Yes
chr19	4031227	PIAS4	Intron	chr19:4031226-4031230	GAG	101	Yes	7	6	3	1	-1.55	G	TCC	C>T	1	1	1	1	2	Yes
chr1	46553412	PIK3R3	Intron	chr1:46553408-46553416	ATTCATC	0001001	Yes	4	4	7	4	-1.02	C	TCA	C>T	1	1	1	1	2	Yes
chr1	46553415	PIK3R3	Intron	chr1:46553408-46553416	ATTCATC	0001001	Yes	4	4	7	7	-1.02	C	TCA	C>T	1	1	1	1	2	Yes
chr3	130441892	PIK3R4	Intron	chr3:130441890-130441900	AGTGAGAGA	010101010	Yes	7	7	9	2	-3.41	G	ACT	C>T	0	1	1	1	2	Yes
chr3	130441898	PIK3R4	Intron	chr3:130441890-130441900	AGTGAGAGA	010101010	Yes	7	7	9	8	-3.41	G	TCT	C>T	1	1	1	1	2	Yes
chr5	41326143	PLCXD3	Intron	chr5:41326141-41326146	CCTC	1101	Yes	4	4	4	2	-0.87	C	CCT	C>T	0	1	1	1	2	Yes
chr5	41326145	PLCXD3	Intron	chr5:41326141-41326146	CCTC	1101	Yes	4	4	4	4	-0.87	C	TCA	C>T	1	1	1	1	2	Yes
chr1	242484248	PLD5	Intron	chr1:242484247-242484252	CATC	1001	Yes	5	5	4	1	-3.07	C	TCA	C>T	1	1	1	1	2	Yes
chr1	242484251	PLD5	Intron	chr1:242484247-242484252	CATC	1001	Yes	5	5	4	4	-3.07	C	TCA	C>T	1	1	1	1	2	Yes
chr1	204218628	PLEKHA6	Intron	chr1:204218627-204218631	GAG	101	Yes	4	4	3	1	-1.38	G	TCA	C>T	1	1	1	1	2	Yes
chr1	204218630	PLEKHA6	Intron	chr1:204218627-204218631	GAG	101	Yes	4	4	3	3	-1.38	G	TCT	C>T	1	1	1	1	2	Yes
chr3	121226561	POLQ	Intron	chr3:121226560-121226564	GAG	101	Yes	5	5	3	1	-2.65	G	TCA	C>T	1	1	1	1	2	Yes
chr3	121226563	POLQ	Intron	chr3:121226560-121226564	GAG	101	Yes	5	5	3	3	-2.65	G	TCT	C>T	1	1	1	1	2	Yes
chr19	49376728	PPP1R15A	Missense	chr19:49376725-49376733	CTGAAGA	1010010	Yes	8	8	7	3	-2.92	G	TCA	C>T	1	1	1	1	2	Yes
chr19	49376731	PPP1R15A	Missense	chr19:49376725-49376733	CTGAAGA	1010010	Yes	8	8	7	6	-2.92	G	TCT	C>T	1	1	1	1	2	Yes
chr19	46892242	PPP5C	Intron	chr19:46892240-46892249	TCAGAAGG	01010011	Yes	6	6	8	2	-1.11	C	TCA	C>T	1	1	1	1	2	Yes
chr19	46892244	PPP5C	Intron	chr19:46892240-46892249	TCAGAAGG	01010011	Yes	6	6	8	4	-1.11	G	TCT	C>T	1	1	1	1	2	Yes
chr3	48832686	PRKAR2A	Intron	chr3:48832685-48832690	GTGA	1010	Yes	3	3	4	1	-1.98	G	ACG	C>T	0	1	1	1	2	Yes
chr3	48832688	PRKAR2A	Intron	chr3:48832685-48832690	GTGA	1010	Yes	3	3	4	3	-1.98	G	TCA	C>T	1	1	1	1	2	Yes
chr14	30646627	PRKD1	Intron	chr14:30646626-30646630	GAG	101	Yes	3	3	3	1	-0.07	G	TCA	C>T	1	1	1	1	2	Yes
chr14	30646629	PRKD1	Intron	chr14:30646626-30646630	GAG	101	Yes	3	3	3	3	-0.07	G	TCT	C>T	1	1	1	1	2	Yes
chr10	52889192	PRKG1	Intron	chr10:52889191-52889195	GAG	101	Yes	4	4	3	1	-1.41	G	TCA	C>T	1	1	1	1	2	Yes
chr10	52889194	PRKG1	Intron	chr10:52889191-52889195	GAG	101	Yes	4	4	3	3	-1.41	G	TCT	C>T	1	1	1	1	2	Yes
chr22	32083151	PRR14L	Intron	chr22:32083148-32083157	GAGTAGCT	10100110	Yes	4	4	8	3	-0.65	G	ACT	C>T	0	1	1	1	2	Yes
chr22	32083149	PRR14L	Intron	chr22:32083148-32083157	GAGTAGCT	10100110	Yes	4	4	8	1	-0.65	G	TCG	C>T	1	1	1	1	2	Yes
chr5	119912781	PRR16	Intron	chr5:119912778-119912783	CAGG	1011	Yes	4	4	4	3	-0.34	G	CCT	C>T	0	1	1	1	2	Yes
chr5	119912779	PRR16	Intron	chr5:119912778-119912783	CAGG	1011	Yes	4	4	4	1	-0.34	C	TCA	C>T	1	1	1	1	2	Yes
chr1	228002740	PRSS38	Upstream gene	chr1:228002739-228002749	CTGCCTCTC	101110101	Yes	5	5	9	1	-1.62	C	TCT	C>T	1	1	1	1	2	Yes
chr1	228002746	PRSS38	Upstream gene	chr1:228002739-228002749	CTGCCTCTC	101110101	Yes	5	5	9	7	-1.62	C	TCT	C>T	1	1	1	1	2	Yes
chr6	47936326	PTCHD4	Intron	chr6:47936323-47936333	CACTCTCTA	101010100	Yes	3	3	9	3	-0.71	C	ACT	C>T	0	1	1	1	2	Yes
chr6	47936328	PTCHD4	Intron	chr6:47936323-47936333	CACTCTCTA	101010100	Yes	3	3	9	5	-0.71	C	TCT	C>T	1	1	1	1	2	Yes
chr2	209627649	PTH2R	Intron	chr2:209627646-209627650	CTC	101	Yes	4	4	3	3	-1.92	C	TCA	C>T	1	1	1	1	2	Yes
chr2	209627647	PTH2R	Intron	chr2:209627646-209627650	CTC	101	Yes	4	4	3	1	-1.92	C	TCT	C>T	1	1	1	1	2	Yes
chr2	120567241	PTPN4	Intron	chr2:120567239-120567248	TGATGATG	01001001	Yes	5	5	8	2	-0.05	G	TCA	C>T	1	1	1	1	2	Yes
chr2	120567247	PTPN4	Intron	chr2:120567239-120567248	TGATGATG	01001001	Yes	5	5	8	8	-0.05	G	TCA	C>T	1	1	1	1	2	Yes
chr3	61874351	PTPRG	Intron	chr3:61874348-61874357	TTGAGGAG	00101101	Yes	5	5	8	3	-1.66	G	TCA	C>T	1	1	1	1	2	Yes
chr3	61874354	PTPRG	Intron	chr3:61874348-61874357	TTGAGGAG	00101101	Yes	5	5	8	6	-1.66	G	TCC	C>T	1	1	1	1	2	Yes
chr3	61614558	PTPRG	Intron	chr3:61614554-61614559	TCTC	0101	Yes	4	4	4	4	-1.08	C	TCG	C>T	1	1	1	1	2	Yes
chr3	61614556	PTPRG	Intron	chr3:61614554-61614559	TCTC	0101	Yes	4	4	4	2	-1.08	C	TCT	C>T	1	1	1	1	2	Yes
chr11	48096726	PTPRJ	Intron	chr11:48096723-48096727	CTC	101	Yes	4	4	3	3	-1.6	C	TCA	C>T	1	1	1	1	2	Yes
chr11	48096724	PTPRJ	Intron	chr11:48096723-48096727	CTC	101	Yes	4	4	3	1	-1.6	C	TCT	C>T	1	1	1	1	2	Yes
chr19	5273701	PTPRS	Intron	chr19:5273699-5273706	TGATCC	010011	Yes	12	12	6	2	-12.29	G	TCA	C>T	1	1	1	1	2	Yes
chr19	5273704	PTPRS	Intron	chr19:5273699-5273706	TGATCC	010011	Yes	12	12	6	5	-12.29	C	TCC	C>T	1	1	1	1	2	Yes
chr20	40960880	PTPRT	Intron	chr20:40960877-40960881	CTC	101	Yes	4	4	3	3	-1.6	C	TCA	C>T	1	1	1	1	2	Yes
chr20	40960878	PTPRT	Intron	chr20:40960877-40960881	CTC	101	Yes	4	4	3	1	-1.6	C	TCT	C>T	1	1	1	1	2	Yes
chr15	55878577	PYGO1	Intron	chr15:55878574-55878583	CTCAGAGT	10101010	Yes	5	5	8	3	-0.73	C	TCA	C>T	1	1	1	1	2	Yes
chr15	55878579	PYGO1	Intron	chr15:55878574-55878583	CTCAGAGT	10101010	Yes	5	5	8	5	-0.73	G	TCT	C>T	1	1	1	1	2	Yes
chr1	174270154	RABGAP1L	Intron	chr1:174270149-174270159	GGTTCATCA	110010010	Yes	4	4	9	5	-1.71	C	TCA	C>T	1	1	1	1	2	Yes
chr1	174270157	RABGAP1L	Intron	chr1:174270149-174270159	GGTTCATCA	110010010	Yes	4	4	9	8	-1.71	C	TCA	C>T	1	1	1	1	2	Yes
chr1	174349387	RABGAP1L	Intron	chr1:174349382-174349388	TTCTC	00101	Yes	4	4	5	5	-0.65	C	TCT	C>T	1	1	1	1	2	Yes
chr1	174349385	RABGAP1L	Intron	chr1:174349382-174349388	TTCTC	00101	Yes	4	4	5	3	-0.65	C	TCT	C>T	1	1	1	1	2	Yes
chr5	68680855	RAD17	Intron	chr5:68680847-68680857	GCGATCTCA	111001010	Yes	10	9	9	8	-1.46	C	TCA	C>T	1	1	1	1	2	Yes
chr5	68680850	RAD17	Intron	chr5:68680847-68680857	GCGATCTCA	111001010	Yes	10	9	9	3	-1.46	G	TCG	C>T	1	1	1	1	2	Yes
chr20	37179861	RALGAPB	Missense	chr20:37179860-37179866	GAAGA	10010	Yes	3	3	5	1	-0.27	G	TCA	C>T	1	1	1	1	2	Yes
chr20	37179864	RALGAPB	Missense	chr20:37179860-37179866	GAAGA	10010	Yes	3	3	5	4	-0.27	G	TCT	C>T	1	1	1	1	2	Yes
chr8	85647179	RALYL	Intron	chr8:85647178-85647183	CATG	1001	Yes	5	5	4	1	-0.53	C	TCA	C>T	1	1	1	1	2	Yes
chr8	85647182	RALYL	Intron	chr8:85647178-85647183	CATG	1001	Yes	5	5	4	4	-0.53	G	TCA	C>T	1	1	1	1	2	Yes
chr16	7417868	RBFOX1	Intron	chr16:7417861-7417870	TGAGCACG	01011011	Yes	6	6	8	7	-4.18	C	ACG	C>T	0	1	1	1	2	Yes
chr16	6534904	RBFOX1	Intron	chr16:6534898-6534907	TGAAGCAG	01001101	Yes	4	4	8	6	-0.96	C	GCA	C>T	0	1	1	1	2	Yes
chr16	6569291	RBFOX1	Intron	chr16:6569290-6569299	CAGGTGAT	10110100	Yes	6	6	8	1	-1.95	C	TCA	C>T	1	1	1	1	2	Yes
chr16	6534900	RBFOX1	Intron	chr16:6534898-6534907	TGAAGCAG	01001101	Yes	4	4	8	2	-0.96	G	TCA	C>T	1	1	1	1	2	Yes
chr16	7417863	RBFOX1	Intron	chr16:7417861-7417870	TGAGCACG	01011011	Yes	6	6	8	2	-4.18	G	TCA	C>T	1	1	1	1	2	Yes
chr16	6569296	RBFOX1	Intron	chr16:6569290-6569299	CAGGTGAT	10110100	Yes	6	6	8	6	-1.95	G	TCA	C>T	1	1	1	1	2	Yes
chr3	29356052	RBMS3	Intron	chr3:29356048-29356055	TAAGAG	000101	Yes	3	3	6	4	-0.68	G	TCT	C>T	1	1	1	1	2	Yes
chr3	29356054	RBMS3	Intron	chr3:29356048-29356055	TAAGAG	000101	Yes	3	3	6	6	-0.68	G	TCT	C>T	1	1	1	1	2	Yes
chr1	241415624	RGS7	Intron	chr1:241415623-241415628	GTGA	1010	Yes	3	3	4	1	-1.98	G	ACG	C>T	0	1	1	1	2	Yes
chr1	241415626	RGS7	Intron	chr1:241415623-241415628	GTGA	1010	Yes	3	3	4	3	-1.98	G	TCA	C>T	1	1	1	1	2	Yes
chr4	40197575	RHOH	Upstream gene	chr4:40197570-40197579	CAGTCATC	10101001	Yes	5	5	8	5	-2.33	C	TCA	C>T	1	1	1	1	2	Yes
chr4	40197578	RHOH	Upstream gene	chr4:40197570-40197579	CAGTCATC	10101001	Yes	5	5	8	8	-2.33	C	TCT	C>T	1	1	1	1	2	Yes
chr11	74466546	RNF169	Intron	chr11:74466541-74466548	AGATGA	010010	Yes	4	4	6	5	-1.21	G	TCA	C>T	1	1	1	1	2	Yes
chr11	74466543	RNF169	Intron	chr11:74466541-74466548	AGATGA	010010	Yes	4	4	6	2	-1.21	G	TCT	C>T	1	1	1	1	2	Yes
chr8	101318531	RNF19A	Intron	chr8:101318525-101318534	TATTTCAG	00000101	Yes	4	4	8	6	-0.36	C	TCA	C>T	1	1	1	1	2	Yes
chr8	101318533	RNF19A	Intron	chr8:101318525-101318534	TATTTCAG	00000101	Yes	4	4	8	8	-0.36	G	TCT	C>T	1	1	1	1	2	Yes
chr3	76414463	ROBO2	Intron	chr3:76414457-76414467	TAGATGATC	001001001	Yes	5	5	9	6	-2.46	G	TCA	C>T	1	1	1	1	2	Yes
chr3	76414466	ROBO2	Intron	chr3:76414457-76414467	TAGATGATC	001001001	Yes	5	5	9	9	-2.46	C	TCC	C>T	1	1	1	1	2	Yes
chr15	60786703	RORA	3' UTR	chr15:60786702-60786707	CATC	1001	Yes	5	5	4	1	-0.91	C	TCA	C>T	1	1	1	1	2	Yes
chr15	60786706	RORA	3' UTR	chr15:60786702-60786707	CATC	1001	Yes	5	5	4	4	-0.91	C	TCA	C>T	1	1	1	1	2	Yes
chr14	30921186	RP11-1103G16.1	Intron	chr14:30921184-30921190	CGAGA	11010	Yes	3	3	5	2	-0.17	G	TCG	C>T	1	1	1	1	2	Yes
chr14	30921188	RP11-1103G16.1	Intron	chr14:30921184-30921190	CGAGA	11010	Yes	3	3	5	4	-0.17	G	TCT	C>T	1	1	1	1	2	Yes
chr12	76316481	RP11-114H23.1	Intron	chr12:76316472-76316482	ATGAAGATG	001001001	Yes	3	3	9	9	-0.18	G	TCA	C>T	1	1	1	1	2	Yes
chr12	76316478	RP11-114H23.1	Intron	chr12:76316472-76316482	ATGAAGATG	001001001	Yes	3	3	9	6	-0.18	G	TCT	C>T	1	1	1	1	2	Yes
chrX	10937604	RP11-120D5.1	Intron	chrX:10937600-10937608	TCACCTG	0101101	Yes	14	14	7	4	-4.17	C	ACC	C>T	0	1	1	1	2	Yes
chrX	10937607	RP11-120D5.1	Intron	chrX:10937600-10937608	TCACCTG	0101101	Yes	14	14	7	7	-4.17	G	TCA	C>T	1	1	1	1	2	Yes
chr8	85015915	RP11-120I21.2	Intron	chr8:85015911-85015918	TCTGAT	010100	Yes	7	7	6	4	-2.83	G	TCA	C>T	1	1	1	1	2	Yes
chr8	85015913	RP11-120I21.2	Intron	chr8:85015911-85015918	TCTGAT	010100	Yes	7	7	6	2	-2.83	C	TCT	C>T	1	1	1	1	2	Yes
chr5	38717690	RP11-122C5.1	Intron	chr5:38717687-38717691	CTC	101	Yes	5	5	3	3	-2.65	C	TCA	C>T	1	1	1	1	2	Yes
chr5	38717688	RP11-122C5.1	Intron	chr5:38717687-38717691	CTC	101	Yes	5	5	3	1	-2.65	C	TCT	C>T	1	1	1	1	2	Yes
chr4	128183940	RP11-125O18.1	Intron	chr4:128183938-128183944	TGAAG	01001	Yes	3	3	5	2	-0.75	G	TCA	C>T	1	1	1	1	2	Yes
chr4	128183943	RP11-125O18.1	Intron	chr4:128183938-128183944	TGAAG	01001	Yes	3	3	5	5	-0.75	G	TCT	C>T	1	1	1	1	2	Yes
chr4	22097728	RP11-17E2.2	Intron	chr4:22097724-22097734	ATTCATGAG	000100101	Yes	4	4	9	4	-1.27	C	TCA	C>T	1	1	1	1	2	Yes
chr4	22097731	RP11-17E2.2	Intron	chr4:22097724-22097734	ATTCATGAG	000100101	Yes	4	4	9	7	-1.27	G	TCA	C>T	1	1	1	1	2	Yes
chr8	104499619	RP11-1C8.4	Intron	chr8:104499613-104499620	CTCCTC	101101	Yes	4	4	6	6	-0.18	C	TCA	C>T	1	1	1	1	2	Yes
chr8	104499616	RP11-1C8.4	Intron	chr8:104499613-104499620	CTCCTC	101101	Yes	4	4	6	3	-0.18	C	TCC	C>T	1	1	1	1	2	Yes
chr1	23996537	RP11-223J15.2	Upstream gene	chr1:23996535-23996543	CGAGACC	1101011	Yes	3	3	7	2	-0.21	G	TCG	C>T	1	1	1	1	2	Yes
chr1	23996539	RP11-223J15.2	Upstream gene	chr1:23996535-23996543	CGAGACC	1101011	Yes	3	3	7	4	-0.21	G	TCT	C>T	1	1	1	1	2	Yes
chr8	138998538	RP11-238K6.1	Intron	chr8:138998534-138998543	TCACGAGG	01011011	Yes	2	2	8	4	0	C	ACG	C>T	0	1	1	1	2	Yes
chr8	138998539	RP11-238K6.1	Intron	chr8:138998534-138998543	TCACGAGG	01011011	Yes	2	2	8	5	0	G	TCG	C>T	1	1	1	1	2	Yes
chr3	82304999	RP11-260O18.1	Intron	chr3:82304996-82305003	TTGAAG	001001	Yes	4	4	6	3	-0.57	G	TCA	C>T	1	1	1	1	2	Yes
chr3	82305002	RP11-260O18.1	Intron	chr3:82304996-82305003	TTGAAG	001001	Yes	4	4	6	6	-0.57	G	TCT	C>T	1	1	1	1	2	Yes
chr4	112775355	RP11-269F21.3	Intron	chr4:112775352-112775362	ATGATGGAG	001001101	Yes	10	10	9	3	-2.43	G	TCA	C>T	1	1	1	1	2	Yes
chr4	112775359	RP11-269F21.3	Intron	chr4:112775352-112775362	ATGATGGAG	001001101	Yes	10	10	9	7	-2.43	G	TCC	C>T	1	1	1	1	2	Yes
chr1	165491759	RP11-280O1.2	Intron	chr1:165491756-165491763	AGGAGA	011010	Yes	4	4	6	3	-0.52	G	TCC	C>T	1	1	1	1	2	Yes
chr1	165491761	RP11-280O1.2	Intron	chr1:165491756-165491763	AGGAGA	011010	Yes	4	4	6	5	-0.52	G	TCT	C>T	1	1	1	1	2	Yes
chr11	6170681	RP11-290F24.3	Intron	chr11:6170677-6170682	GAAC	1001	Yes	14	14	4	4	-12.34	C	ACA	C>T	0	1	1	1	2	Yes
chr11	6170678	RP11-290F24.3	Intron	chr11:6170677-6170682	GAAC	1001	Yes	14	14	4	1	-12.34	G	TCA	C>T	1	1	1	1	2	Yes
chrX	33911406	RP11-305F18.1	Intron	chrX:33911399-33911407	CTGGCTC	1011101	Yes	4	4	7	7	-1.51	C	TCA	C>T	1	1	1	1	2	Yes
chrX	33911400	RP11-305F18.1	Intron	chrX:33911399-33911407	CTGGCTC	1011101	Yes	4	4	7	1	-1.51	C	TCT	C>T	1	1	1	1	2	Yes
chr18	58340233	RP11-325K19.1	Intron	chr18:58340232-58340239	GAAGAT	100100	Yes	4	4	6	1	-1.41	G	TCA	C>T	1	1	1	1	2	Yes
chr18	58340236	RP11-325K19.1	Intron	chr18:58340232-58340239	GAAGAT	100100	Yes	4	4	6	4	-1.41	G	TCT	C>T	1	1	1	1	2	Yes
chr8	2460716	RP11-378A12.1	Intron	chr8:2460712-2460720	GGAGGAT	1101100	Yes	3	3	7	4	-0.57	G	CCT	C>T	0	1	1	1	2	Yes
chr8	2460714	RP11-378A12.1	Intron	chr8:2460712-2460720	GGAGGAT	1101100	Yes	3	3	7	2	-0.57	G	TCC	C>T	1	1	1	1	2	Yes
chr8	72930126	RP11-383H13.1	Intron	chr8:72930120-72930127	ACTGAC	010101	Yes	7	7	6	6	-1.69	C	ACA	C>T	0	1	1	1	2	Yes
chr8	72930124	RP11-383H13.1	Intron	chr8:72930120-72930127	ACTGAC	010101	Yes	7	7	6	4	-1.69	G	TCA	C>T	1	1	1	1	2	Yes
chr3	117826034	RP11-384F7.1	Intron	chr3:117826033-117826039	GAGAA	10100	Yes	6	6	5	1	-3.57	G	TCG	C>T	1	1	1	1	2	Yes
chr3	117826036	RP11-384F7.1	Intron	chr3:117826033-117826039	GAGAA	10100	Yes	6	6	5	3	-3.57	G	TCT	C>T	1	1	1	1	2	Yes
chr1	119770570	RP11-418J17.1	Intron	chr1:119770566-119770576	TGTCCTCTG	010110101	Yes	5	5	9	4	-1.73	C	TCC	C>T	1	1	1	1	2	Yes
chr1	119770573	RP11-418J17.1	Intron	chr1:119770566-119770576	TGTCCTCTG	010110101	Yes	5	5	9	7	-1.73	C	TCT	C>T	1	1	1	1	2	Yes
chr19	21965598	RP11-420K14.8	Intron	chr19:21965594-21965603	TCACGAGG	01011011	Yes	2	2	8	4	0	C	ACG	C>T	0	1	1	1	2	Yes
chr19	21965599	RP11-420K14.8	Intron	chr19:21965594-21965603	TCACGAGG	01011011	Yes	2	2	8	5	0	G	TCG	C>T	1	1	1	1	2	Yes
chr8	35807619	RP11-473J6.1	Intron	chr8:35807614-35807620	ATCTC	00101	Yes	3	3	5	5	-0.23	C	TCT	C>T	1	1	1	1	2	Yes
chr8	35807617	RP11-473J6.1	Intron	chr8:35807614-35807620	ATCTC	00101	Yes	3	3	5	3	-0.23	C	TCT	C>T	1	1	1	1	2	Yes
chr5	8351029	RP11-480D4.1	Intron	chr5:8351026-8351032	AACTG	00101	Yes	5	5	5	3	-0.83	C	ACT	C>T	0	1	1	1	2	Yes
chr5	8351031	RP11-480D4.1	Intron	chr5:8351026-8351032	AACTG	00101	Yes	5	5	5	5	-0.83	G	TCA	C>T	1	1	1	1	2	Yes
chr3	148004161	RP11-501O2.5	Intron	chr3:148004157-148004162	TCAG	0101	Yes	3	3	4	4	-0.83	G	CCT	C>T	0	1	1	1	2	Yes
chr3	148004159	RP11-501O2.5	Intron	chr3:148004157-148004162	TCAG	0101	Yes	3	3	4	2	-0.83	C	TCA	C>T	1	1	1	1	2	Yes
chr4	76206844	RP11-542G1.1	Intron	chr4:76206840-76206845	CTTC	1001	Yes	5	5	4	4	-1.57	C	TCA	C>T	1	1	1	1	2	Yes
chr4	76206841	RP11-542G1.1	Intron	chr4:76206840-76206845	CTTC	1001	Yes	5	5	4	1	-1.57	C	TCT	C>T	1	1	1	1	2	Yes
chrX	34384832	RP11-545D19.1	Intron	chrX:34384828-34384837	TCACGAGG	01011011	Yes	2	2	8	4	0	C	ACG	C>T	0	1	1	1	2	Yes
chrX	34384833	RP11-545D19.1	Intron	chrX:34384828-34384837	TCACGAGG	01011011	Yes	2	2	8	5	0	G	TCG	C>T	1	1	1	1	2	Yes
chr8	124015563	RP11-557C18.3	Intron	chr8:124015554-124015564	TGAGATCAC	010100101	Yes	9	10	9	9	-1.36	C	ACG	C>T	0	1	1	1	2	Yes
chr8	124015556	RP11-557C18.3	Intron	chr8:124015554-124015564	TGAGATCAC	010100101	Yes	9	10	9	2	-1.36	G	TCA	C>T	1	1	1	1	2	Yes
chr4	188581490	RP11-565A3.2	Intron	chr4:188581485-188581492	TCTTCT	010010	Yes	10	10	6	5	-1.03	C	TCT	C>T	1	1	1	1	2	Yes
chr4	188581487	RP11-565A3.2	Intron	chr4:188581485-188581492	TCTTCT	010010	Yes	10	10	6	2	-1.03	C	TCT	C>T	1	1	1	1	2	Yes
chr14	20147879	RP11-597A11.6	Upstream gene	chr14:20147878-20147886	GAAGAGT	1001010	Yes	4	4	7	1	-0.47	G	TCG	C>T	1	1	1	1	2	Yes
chr14	20147882	RP11-597A11.6	Upstream gene	chr14:20147878-20147886	GAAGAGT	1001010	Yes	4	4	7	4	-0.47	G	TCT	C>T	1	1	1	1	2	Yes
chr15	39451688	RP11-624L4.1	Intron	chr15:39451683-39451690	GACAGA	101010	Yes	3	3	6	5	-0.58	G	TCT	C>T	1	1	1	1	2	Yes
chr15	39451684	RP11-624L4.1	Intron	chr15:39451683-39451690	GACAGA	101010	Yes	3	3	6	1	-0.58	G	TCT	C>T	1	1	1	1	2	Yes
chr1	204349697	RP11-739N20.2	Intron	chr1:204349693-204349702	CCTGAGAT	11010100	Yes	3	3	8	4	-0.67	G	TCA	C>T	1	1	1	1	2	Yes
chr1	204349699	RP11-739N20.2	Intron	chr1:204349693-204349702	CCTGAGAT	11010100	Yes	3	3	8	6	-0.67	G	TCT	C>T	1	1	1	1	2	Yes
chr15	45945059	RP11-96O20.4	Intron	chr15:45945054-45945063	GCTACTCG	11001011	Yes	4	4	8	5	-1.85	C	ACT	C>T	0	1	1	1	2	Yes
chr15	45945061	RP11-96O20.4	Intron	chr15:45945054-45945063	GCTACTCG	11001011	Yes	4	4	8	7	-1.85	C	TCG	C>T	1	1	1	1	2	Yes
chr3	197233287	RP13-616I3.1	Non-coding transcript	chr3:197233283-197233288	GAAG	1001	Yes	4	4	4	4	-2.47	G	GCT	C>T	0	1	1	1	2	Yes
chr3	197233284	RP13-616I3.1	Non-coding transcript	chr3:197233283-197233288	GAAG	1001	Yes	4	4	4	1	-2.47	G	TCC	C>T	1	1	1	1	2	Yes
chr6	19722660	RP3-471C18.2	Intron	chr6:19722653-19722663	TTTTATGAG	000000101	Yes	4	4	9	7	-0.38	G	TCA	C>T	1	1	1	1	2	Yes
chr6	19722662	RP3-471C18.2	Intron	chr6:19722653-19722663	TTTTATGAG	000000101	Yes	4	4	9	9	-0.38	G	TCT	C>T	1	1	1	1	2	Yes
chr1	91316311	RP4-665J23.1	Intron	chr1:91316309-91316319	TCAGTCCTC	010101101	Yes	7	7	9	2	-1.22	C	TCA	C>T	1	1	1	1	2	Yes
chr1	91316318	RP4-665J23.2	Upstream gene	chr1:91316309-91316319	TCAGTCCTC	010101101	Yes	7	7	9	9	-1.22	C	TCG	C>T	1	1	1	1	2	Yes
chr16	72732885	RP5-991G20.1	Intron	chr16:72732883-72732889	AGTGA	01010	Yes	4	4	5	2	-2.3	G	ACT	C>T	0	1	1	1	2	Yes
chr16	72732887	RP5-991G20.1	Intron	chr16:72732883-72732889	AGTGA	01010	Yes	4	4	5	4	-2.3	G	TCA	C>T	1	1	1	1	2	Yes
chr7	7956961	RPA3-AS1	Intron	chr7:7956956-7956962	AGATC	01001	Yes	2	2	5	5	-0.02	C	TCG	C>T	1	1	1	1	2	Yes
chr7	7956958	RPA3-AS1	Intron	chr7:7956956-7956962	AGATC	01001	Yes	2	2	5	2	-0.02	G	TCT	C>T	1	1	1	1	2	Yes
chr15	33911149	RYR3	Intron	chr15:33911145-33911154	AGACGAAG	01011001	Yes	4	4	8	4	0	C	ACG	C>T	0	1	1	1	2	Yes
chr15	33911150	RYR3	Intron	chr15:33911145-33911154	AGACGAAG	01011001	Yes	4	4	8	5	0	G	TCG	C>T	1	1	1	1	2	Yes
chr9	91612686	S1PR3	5' UTR	chr9:91612684-91612690	TGTCT	01010	Yes	7	7	5	2	-5.91	G	ACA	C>T	0	1	1	1	2	Yes
chr9	91612688	S1PR3	5' UTR	chr9:91612684-91612690	TGTCT	01010	Yes	7	7	5	4	-5.91	C	TCT	C>T	1	1	1	1	2	Yes
chr19	47704190	SAE1	Intron	chr19:47704186-47704192	TCACT	01010	Yes	2	2	5	4	-0.32	C	ACT	C>T	0	1	1	1	2	Yes
chr19	47704188	SAE1	Intron	chr19:47704186-47704192	TCACT	01010	Yes	2	2	5	2	-0.32	C	TCA	C>T	1	1	1	1	2	Yes
chr2	167164573	SCN9A	Intron	chr2:167164572-167164581	CAGAGTCT	10101010	Yes	9	10	8	1	-2.17	C	TCA	C>T	1	1	1	1	2	Yes
chr2	167164579	SCN9A	Intron	chr2:167164572-167164581	CAGAGTCT	10101010	Yes	9	10	8	7	-2.17	C	TCT	C>T	1	1	1	1	2	Yes
chr11	65292993	SCYL1	5' UTR	chr11:65292985-65292995	TTGTCTTCC	001010011	Yes	17	18	9	8	0	C	TCC	C>T	1	1	1	1	2	Yes
chr11	65292990	SCYL1	5' UTR	chr11:65292985-65292995	TTGTCTTCC	001010011	Yes	17	18	9	5	0	C	TCT	C>T	1	1	1	1	2	Yes
chr18	61441439	SERPINB7	Intron	chr18:61441433-61441443	CTACTCATA	100101000	Yes	13	13	9	6	-3.81	C	TCA	C>T	1	1	1	1	2	Yes
chr18	61441434	SERPINB7	Intron	chr18:61441433-61441443	CTACTCATA	100101000	Yes	13	13	9	1	-3.81	C	TCT	C>T	1	1	1	1	2	Yes
chr8	14686645	SGCZ	Intron	chr8:14686644-14686650	CATCC	10011	Yes	3	3	5	1	-0.75	C	TCA	C>T	1	1	1	1	2	Yes
chr8	14686648	SGCZ	Intron	chr8:14686644-14686650	CATCC	10011	Yes	3	3	5	4	-0.75	C	TCC	C>T	1	1	1	1	2	Yes
chr17	2257434	SGSM2	Intron	chr17:2257426-2257435	CTGGGCTC	10111101	Yes	4	4	8	8	-0.38	C	TCA	C>T	1	1	1	1	2	Yes
chr17	2257427	SGSM2	Intron	chr17:2257426-2257435	CTGGGCTC	10111101	Yes	4	4	8	1	-0.38	C	TCT	C>T	1	1	1	1	2	Yes
chr10	82364618	SH2D4B	Intron	chr10:82364610-82364620	GTGATCTCA	101001010	Yes	10	9	9	8	-4.96	C	TCA	C>T	1	1	1	1	2	Yes
chr10	82364613	SH2D4B	Intron	chr10:82364610-82364620	GTGATCTCA	101001010	Yes	10	9	9	3	-4.96	G	TCA	C>T	1	1	1	1	2	Yes
chr9	37940831	SHB	Intron	chr9:37940828-37940837	ATGAGATG	00101001	Yes	3	3	8	3	-0.26	G	TCA	C>T	1	1	1	1	2	Yes
chr9	37940836	SHB	Intron	chr9:37940828-37940837	ATGAGATG	00101001	Yes	3	3	8	8	-0.26	G	TCA	C>T	1	1	1	1	2	Yes
chr7	155593911	SHH	3' UTR	chr7:155593908-155593912	GAC	101	Yes	4	4	3	3	-0.62	C	ACC	C>T	0	1	1	1	2	Yes
chr7	155593909	SHH	3' UTR	chr7:155593908-155593912	GAC	101	Yes	4	4	3	1	-0.62	G	TCC	C>T	1	1	1	1	2	Yes
chr16	13183090	SHISA9	Intron	chr16:13183089-13183094	GTTC	1001	Yes	4	4	4	1	-0.19	G	ACA	C>T	0	1	1	1	2	Yes
chr16	13183093	SHISA9	Intron	chr16:13183089-13183094	GTTC	1001	Yes	4	4	4	4	0	C	TCA	C>T	1	1	1	1	2	Yes
chr18	43099464	SLC14A2	Intron	chr18:43099463-43099468	GTGA	1010	Yes	9	9	4	1	-5.06	G	ACG	C>T	0	1	1	1	2	Yes
chr18	43099466	SLC14A2	Intron	chr18:43099463-43099468	GTGA	1010	Yes	9	9	4	3	-5.06	G	TCA	C>T	1	1	1	1	2	Yes
chr6	160603395	SLC22A2	Intron	chr6:160603388-160603398	CTGCCTCCC	101110111	Yes	5	5	9	7	-1.62	C	TCC	C>T	1	1	1	1	2	Yes
chr6	160603389	SLC22A2	Intron	chr6:160603388-160603398	CTGCCTCCC	101110111	Yes	5	5	9	1	-1.62	C	TCT	C>T	1	1	1	1	2	Yes
chr18	33709232	SLC39A6	5' UTR	chr18:33709231-33709235	GTC	101	Yes	10	11	3	1	-9.81	G	ACC	C>T	0	1	1	1	2	Yes
chr18	33709234	SLC39A6	5' UTR	chr18:33709231-33709235	GTC	101	Yes	10	11	3	3	-9.81	C	TCC	C>T	1	1	1	1	2	Yes
chr8	17364147	SLC7A2	Intron	chr8:17364145-17364155	TCATCTGAG	010010101	Yes	7	7	9	2	-1.03	C	TCA	C>T	1	1	1	1	2	Yes
chr8	17364152	SLC7A2	Intron	chr8:17364145-17364155	TCATCTGAG	010010101	Yes	7	7	9	7	-1.03	G	TCA	C>T	1	1	1	1	2	Yes
chrX	70147516	SLC7A3	Intron	chrX:70147514-70147522	TCTCTCT	0101010	Yes	5	5	7	2	-2.32	C	TCT	C>T	1	1	1	1	2	Yes
chrX	70147520	SLC7A3	Intron	chrX:70147514-70147522	TCTCTCT	0101010	Yes	5	5	7	6	-2.32	C	TCT	C>T	1	1	1	1	2	Yes
chr16	3648850	SLX4	Intron	chr16:3648847-3648851	GAC	101	Yes	10	10	3	3	-10.19	C	ACT	C>T	0	1	1	1	2	Yes
chr16	3648848	SLX4	Intron	chr16:3648847-3648851	GAC	101	Yes	10	10	3	1	-10.19	G	TCT	C>T	1	1	1	1	2	Yes
chr13	37461050	SMAD9	Intron	chr13:37461047-37461056	AGGAAGAG	01100101	Yes	6	6	8	3	-2.73	G	TCC	C>T	1	1	1	1	2	Yes
chr13	37461053	SMAD9	Intron	chr13:37461047-37461056	AGGAAGAG	01100101	Yes	6	6	8	6	-2.73	G	TCT	C>T	1	1	1	1	2	Yes
chr4	95189177	SMARCAD1	Intron	chr4:95189176-95189182	GAGAA	10100	Yes	5	5	5	1	-0.09	G	TCA	C>T	1	1	1	1	2	Yes
chr4	95189179	SMARCAD1	Intron	chr4:95189176-95189182	GAGAA	10100	Yes	5	5	5	3	-0.09	G	TCT	C>T	1	1	1	1	2	Yes
chr4	25915701	SMIM20	Upstream gene	chr4:25915695-25915703	TCCGAGG	0111011	Yes	7	7	7	6	-8.65	G	CCT	C>T	0	1	1	1	2	Yes
chr4	25915699	SMIM20	Upstream gene	chr4:25915695-25915703	TCCGAGG	0111011	Yes	7	7	7	4	-8.65	G	TCG	C>T	1	1	1	1	2	Yes
chr8	50883097	SNTG1	Intron	chr8:50883096-50883102	CACTC	10101	Yes	4	4	5	1	-0.14	C	TCA	C>T	1	1	1	1	2	Yes
chr8	50883101	SNTG1	Intron	chr8:50883096-50883102	CACTC	10101	Yes	4	4	5	5	-0.14	C	TCA	C>T	1	1	1	1	2	Yes
chr16	12491665	SNX29	Intron	chr16:12491662-12491670	CACGTGC	1011011	Yes	3	3	7	3	-0.16	C	ACG	C>T	0	1	1	1	2	Yes
chr16	12491663	SNX29	Intron	chr16:12491662-12491670	CACGTGC	1011011	Yes	3	3	7	1	-0.16	C	TCA	C>T	1	1	1	1	2	Yes
chr8	10581823	SOX7	3' UTR	chr8:10581821-10581831	TGAGGACCT	010110110	Yes	3	3	9	2	-0.71	G	TCA	C>T	1	1	1	1	2	Yes
chr8	10581826	SOX7	3' UTR	chr8:10581821-10581831	TGAGGACCT	010110110	Yes	3	3	9	5	-0.71	G	TCC	C>T	1	1	1	1	2	Yes
chr3	172702001	SPATA16	Intron	chr3:172701999-172702005	CCTCA	11010	Yes	4	4	5	2	-2.06	C	CCT	C>T	0	1	1	1	2	Yes
chr3	172702003	SPATA16	Intron	chr3:172701999-172702005	CCTCA	11010	Yes	4	4	5	4	-2.06	C	TCA	C>T	1	1	1	1	2	Yes
chr1	153099768	SPRR2B	Intron	chr1:153099764-153099773	AATGAAGA	00010010	Yes	2	2	8	4	0	G	TCA	C>T	1	1	1	1	2	Yes
chr1	153099771	SPRR2B	Intron	chr1:153099764-153099773	AATGAAGA	00010010	Yes	6	5	8	7	0	G	TCT	C>T	1	1	1	1	2	Yes
chr2	107482906	ST6GAL2	Intron	chr2:107482904-107482910	TCATG	01001	Yes	3	3	5	2	-0.22	C	TCA	C>T	1	1	1	1	2	Yes
chr2	107482909	ST6GAL2	Intron	chr2:107482904-107482910	TCATG	01001	Yes	3	3	5	5	-0.22	G	TCA	C>T	1	1	1	1	2	Yes
chr5	110872498	STARD4-AS1	Intron	chr5:110872496-110872504	TCAAGAT	0100100	Yes	5	5	7	2	-1.62	C	TCA	C>T	1	1	1	1	2	Yes
chr5	110872501	STARD4-AS1	Intron	chr5:110872496-110872504	TCAAGAT	0100100	Yes	5	5	7	5	-1.62	G	TCT	C>T	1	1	1	1	2	Yes
chr8	99847056	STK3	Intron	chr8:99847050-99847060	TAAATGATG	000001001	Yes	15	15	9	6	-0.29	G	TCA	C>T	1	1	1	1	2	Yes
chr8	99847059	STK3	Intron	chr8:99847050-99847060	TAAATGATG	000001001	Yes	15	15	9	9	-0.29	G	TCA	C>T	1	1	1	1	2	Yes
chr1	36822104	STK40	Intron	chr1:36822099-36822107	CACTGCA	1010110	Yes	3	3	7	5	-0.4	G	GCA	C>T	0	1	1	1	2	Yes
chr1	36822100	STK40	Intron	chr1:36822099-36822107	CACTGCA	1010110	Yes	3	3	7	1	-0.4	C	TCA	C>T	1	1	1	1	2	Yes
chr2	159900468	TANC1	Intron	chr2:159900465-159900471	GACAT	10100	Yes	5	5	5	3	-0.87	C	ACA	C>T	0	1	1	1	2	Yes
chr2	159900466	TANC1	Intron	chr2:159900465-159900471	GACAT	10100	Yes	5	5	5	1	-0.87	G	TCA	C>T	1	1	1	1	2	Yes
chr22	47281834	TBC1D22A	Intron	chr22:47281831-47281835	CTC	101	Yes	10	10	3	3	-2.88	C	TCA	C>T	1	1	1	1	2	Yes
chr22	47281832	TBC1D22A	Intron	chr22:47281831-47281835	CTC	101	Yes	10	10	3	1	-2.88	C	TCT	C>T	1	1	1	1	2	Yes
chr14	104447026	TDRD9	Intron	chr14:104447023-104447027	GAC	101	Yes	12	13	3	3	-10.62	C	ACT	C>T	0	1	1	1	2	Yes
chr14	104447024	TDRD9	Intron	chr14:104447023-104447027	GAC	101	Yes	12	13	3	1	-10.62	G	TCT	C>T	1	1	1	1	2	Yes
chr22	41781781	TEF	Intron	chr22:41781772-41781782	CTGCCTGTC	101110101	Yes	5	5	9	9	-1.62	C	TCA	C>T	1	1	1	1	2	Yes
chr22	41781773	TEF	Intron	chr22:41781772-41781782	CTGCCTGTC	101110101	Yes	5	5	9	1	-1.62	C	TCT	C>T	1	1	1	1	2	Yes
chr12	117500973	TESC	Intron	chr12:117500970-117500977	CAGAGA	101010	Yes	3	3	6	3	-1.46	G	TCT	C>T	1	1	1	1	2	Yes
chr12	117500975	TESC	Intron	chr12:117500970-117500977	CAGAGA	101010	Yes	3	3	6	5	-1.46	G	TCT	C>T	1	1	1	1	2	Yes
chr2	145591713	TEX41	Intron	chr2:145591710-145591716	ATGAG	00101	Yes	11	11	5	3	-2.39	G	TCA	C>T	1	1	1	1	2	Yes
chr2	145591715	TEX41	Intron	chr2:145591710-145591716	ATGAG	00101	Yes	11	11	5	5	-2.39	G	TCT	C>T	1	1	1	1	2	Yes
chr16	4311344	TFAP4	Intron	chr16:4311341-4311351	ACGATCTCG	011001011	Yes	10	9	9	3	-4.96	G	TCG	C>T	1	1	1	1	2	Yes
chr16	4311347	TFAP4	Intron	chr16:4311341-4311351	ACGATCTCG	011001011	Yes	10	9	9	6	-4.96	C	TCT	C>T	1	1	1	1	2	Yes
chr2	70707413	TGFA	Intron	chr2:70707407-70707417	GGATCCAGA	110011010	Yes	4	4	9	6	-0.09	C	CCA	C>T	0	1	1	1	2	Yes
chr2	70707415	TGFA	Intron	chr2:70707407-70707417	GGATCCAGA	110011010	Yes	4	4	9	8	-0.09	G	TCT	C>T	1	1	1	1	2	Yes
chr19	41852423	TGFB1	Intron	chr19:41852418-41852428	CTCTGATAT	101010000	Yes	16	17	9	5	0	G	TCA	C>T	1	1	1	1	2	Yes
chr19	41852421	TGFB1	Intron	chr19:41852418-41852428	CTCTGATAT	101010000	Yes	16	17	9	3	0	C	TCT	C>T	1	1	1	1	2	Yes
chr5	175351481	THOC3	Intron	chr5:175351479-175351486	TGATCT	010010	Yes	3	3	6	2	-0.61	G	TCA	C>T	1	1	1	1	2	Yes
chr5	175351484	THOC3	Intron	chr5:175351479-175351486	TGATCT	010010	Yes	3	3	6	5	-0.61	C	TCT	C>T	1	1	1	1	2	Yes
chr6	155262984	TIAM2	Intron	chr6:155262981-155262987	CTCTA	10100	Yes	5	5	5	3	-2.74	C	TCT	C>T	1	1	1	1	2	Yes
chr6	155262982	TIAM2	Intron	chr6:155262981-155262987	CTCTA	10100	Yes	5	5	5	1	-2.74	C	TCT	C>T	1	1	1	1	2	Yes
chr9	120467492	TLR4	Intron	chr9:120467485-120467494	TCAGCTGG	01011011	Yes	6	6	8	7	-2.58	G	CCA	C>T	0	1	1	1	2	Yes
chr9	120467487	TLR4	Intron	chr9:120467485-120467494	TCAGCTGG	01011011	Yes	6	6	8	2	-2.58	C	TCA	C>T	1	1	1	1	2	Yes
chr16	19489751	TMC5	Intron	chr16:19489750-19489758	GAGCAGA	1011010	Yes	9	10	7	1	0	G	TCT	C>T	1	1	1	1	2	Yes
chr16	19489756	TMC5	Intron	chr16:19489750-19489758	GAGCAGA	1011010	Yes	7	8	7	6	0	G	TCT	C>T	1	1	1	1	2	Yes
chr5	87649873	TMEM161B-AS1	Intron	chr5:87649866-87649874	CGAGATC	1101001	Yes	11	10	7	7	-5.98	C	TCG	C>T	1	1	1	1	2	Yes
chr5	87649868	TMEM161B-AS1	Intron	chr5:87649866-87649874	CGAGATC	1101001	Yes	11	10	7	2	-5.98	G	TCG	C>T	1	1	1	1	2	Yes
chrX	103175307	TMSB15B	Intron	chrX:103175305-103175314	TCTCTGTT	01010100	Yes	4	4	8	2	-2.55	C	TCT	C>T	1	1	1	1	2	Yes
chrX	103175309	TMSB15B	Intron	chrX:103175305-103175314	TCTCTGTT	01010100	Yes	4	4	8	4	-2.55	C	TCT	C>T	1	1	1	1	2	Yes
chr1	175647318	TNR	Intron	chr1:175647315-175647325	CAGCATCCC	101100111	Yes	12	11	9	3	-0.41	G	GCT	C>T	0	1	1	1	2	Yes
chr1	175647322	TNR	Intron	chr1:175647315-175647325	CAGCATCCC	101100111	Yes	12	11	9	7	-0.41	C	TCC	C>T	1	1	1	1	2	Yes
chr6	125570407	TPD52L1	Intron	chr6:125570403-125570408	TCAG	0101	Yes	4	4	4	4	-1.2	G	ACT	C>T	0	1	1	1	2	Yes
chr6	125570405	TPD52L1	Intron	chr6:125570403-125570408	TCAG	0101	Yes	4	4	4	2	-1.2	C	TCA	C>T	1	1	1	1	2	Yes
chr2	27512660	TRIM54	Intron	chr2:27512655-27512665	AGGAGGATC	011011001	Yes	10	10	9	5	-6.83	G	CCT	C>T	0	1	1	1	2	Yes
chr2	27512664	TRIM54	Intron	chr2:27512655-27512665	AGGAGGATC	011011001	Yes	10	10	9	9	-6.83	C	TCG	C>T	1	1	1	1	2	Yes
chr13	38368439	TRPC4	Intron	chr13:38368436-38368443	ATCATC	001001	Yes	7	8	6	3	-1.25	C	TCA	C>T	1	1	1	1	2	Yes
chr13	38368442	TRPC4	Intron	chr13:38368436-38368443	ATCATC	001001	Yes	7	8	6	6	-1.25	C	TCT	C>T	1	1	1	1	2	Yes
chr8	143349416	TSNARE1	Intron	chr8:143349409-143349418	AGATCTGA	01001010	Yes	4	4	8	7	-3	G	TCA	C>T	1	1	1	1	2	Yes
chr8	143349411	TSNARE1	Intron	chr8:143349409-143349418	AGATCTGA	01001010	Yes	4	4	8	2	-3	G	TCT	C>T	1	1	1	1	2	Yes
chr12	71568868	TSPAN8	Intron	chr12:71568860-71568870	CAGTTCTGA	101001010	Yes	3	3	9	8	-0.57	G	TCA	C>T	1	1	1	1	2	Yes
chr12	71568866	TSPAN8	Intron	chr12:71568860-71568870	CAGTTCTGA	101001010	Yes	3	3	9	6	-0.57	C	TCT	C>T	1	1	1	1	2	Yes
chr1	84358412	TTLL7	Intron	chr1:84358408-84358413	GAAC	1001	Yes	11	11	4	4	-7.98	C	ACA	C>T	0	1	1	1	2	Yes
chr1	84358409	TTLL7	Intron	chr1:84358408-84358413	GAAC	1001	Yes	11	11	4	1	-7.98	G	TCA	C>T	1	1	1	1	2	Yes
chr8	15303767	TUSC3	Intron	chr8:15303764-15303772	GGGAAGA	1110010	Yes	5	6	7	3	-1.37	G	TCC	C>T	1	1	1	1	2	Yes
chr8	15303770	TUSC3	Intron	chr8:15303764-15303772	GGGAAGA	1110010	Yes	5	6	7	6	-1.37	G	TCT	C>T	1	1	1	1	2	Yes
chr14	94163512	UNC79	Intron	chr14:94163509-94163513	CTC	101	Yes	8	8	3	3	-7.39	C	TCA	C>T	1	1	1	1	2	Yes
chr14	94163510	UNC79	Intron	chr14:94163509-94163513	CTC	101	Yes	8	8	3	1	-7.39	C	TCT	C>T	1	1	1	1	2	Yes
chr1	215994137	USH2A	Intron	chr1:215994132-215994138	TCATG	01001	Yes	4	4	5	5	-2.21	G	TCA	C>T	1	1	1	1	2	Yes
chr1	215994134	USH2A	Intron	chr1:215994132-215994138	TCATG	01001	Yes	4	4	5	2	-2.21	C	TCA	C>T	1	1	1	1	2	Yes
chr12	62728024	USP15	Intron	chr12:62728021-62728030	GAGGGTTA	10111000	Yes	5	5	8	3	-3.33067e-16	G	CCT	C>T	0	1	1	1	2	Yes
chr12	62728022	USP15	Intron	chr12:62728021-62728030	GAGGGTTA	10111000	Yes	5	5	8	1	-3.33067e-16	G	TCA	C>T	1	1	1	1	2	Yes
chr11	75708739	UVRAG	Intron	chr11:75708737-75708746	TGATGAAT	01001000	Yes	4	4	8	2	-0.27	G	TCA	C>T	1	1	1	1	2	Yes
chr11	75708742	UVRAG	Intron	chr11:75708737-75708746	TGATGAAT	01001000	Yes	4	4	8	5	-0.27	G	TCA	C>T	1	1	1	1	2	Yes
chr7	70760825	WBSCR17	Intron	chr7:70760819-70760827	ATCTTCC	0010011	Yes	3	3	7	6	-0.38	C	TCC	C>T	1	1	1	1	2	Yes
chr7	70760822	WBSCR17	Intron	chr7:70760819-70760827	ATCTTCC	0010011	Yes	3	3	7	3	-0.38	C	TCT	C>T	1	1	1	1	2	Yes
chr16	78921907	WWOX	Intron	chr16:78921905-78921912	AGAGAG	010101	Yes	10	10	6	2	-3.41	G	TCT	C>T	1	1	1	1	2	Yes
chr16	78921909	WWOX	Intron	chr16:78921905-78921912	AGAGAG	010101	Yes	10	10	6	4	-3.41	G	TCT	C>T	1	1	1	1	2	Yes
chrX	2691943	XG	Intron	chrX:2691942-2691951	GATGAGAA	10010100	Yes	5	5	8	1	-1.91	G	TCA	C>T	1	1	1	1	2	Yes
chrX	2691946	XG	Intron	chrX:2691942-2691951	GATGAGAA	10010100	Yes	5	5	8	4	-1.91	G	TCA	C>T	1	1	1	1	2	Yes
chr16	3180375	ZNF213	Intron	chr16:3180367-3180377	GTGTTCTCA	101001010	Yes	10	9	9	8	-4.96	C	TCA	C>T	1	1	1	1	2	Yes
chr16	3180373	ZNF213	Intron	chr16:3180367-3180377	GTGTTCTCA	101001010	Yes	10	9	9	6	-4.96	C	TCT	C>T	1	1	1	1	2	Yes
chr6	27347986	ZNF391	Intron	chr6:27347982-27347988	TCACT	01010	Yes	3	3	5	4	-0.52	C	ACT	C>T	0	1	1	1	2	Yes
chr6	27347984	ZNF391	Intron	chr6:27347982-27347988	TCACT	01010	Yes	3	3	5	2	-0.52	C	TCA	C>T	1	1	1	1	2	Yes
chr5	121476976	ZNF474	Intron	chr5:121476970-121476979	GAGTAGCT	10100110	Yes	3	3	8	6	-1.26	G	GCT	C>T	0	1	1	1	2	Yes
chr5	121476971	ZNF474	Intron	chr5:121476970-121476979	GAGTAGCT	10100110	Yes	3	3	8	1	-1.26	G	TCG	C>T	1	1	1	1	2	Yes
chr1	71707978	ZRANB2-AS2	Intron	chr1:71707976-71707981	TGAG	0101	Yes	3	3	4	2	-1.02	G	TCA	C>T	1	1	1	1	2	Yes
chr1	71707980	ZRANB2-AS2	Intron	chr1:71707976-71707981	TGAG	0101	Yes	3	3	4	4	-1.02	G	TCT	C>T	1	1	1	1	2	Yes
