# Supplementary material for: Whole-genome mapping of APOBEC mutagenesis in metastatic urothelial carcinoma identifies driver hotspot mutations and a novel mutational signature
Source: Cell Genom. 2024 Mar 28;4(4):100528. doi: 10.1016/j.xgen.2024.100528 (PMC11019362; doi:10.1016/j.xgen.2024.100528)
Supplement: Table S6. Driver hotspot mutations in metastatic cancers, related to Figure 7 [file mmc7.xlsx]

## Sheet: S6.Driver_ApoHM
Table S6. Driver hotspot mutations in metastatic cancers, related to Figure 7.
chr	pos	formLoop	cancerType	qValue	totalHotspotPos	posID	consequenceAnnotation	geneName	snv_id	nDrivers_TumorType	regressionCoeff_APOBECenrich	pAdj	trueAPOBEC_HP	nTrueAPOBECdrivers_tumorType
chr5	1295228	1	Urothelial	3.10977e-105	59	chr5:1295228	Upstream gene	TERT	TERT, C228A/T	27	0.30559	0.617317	No	18
chr10	115511590	1	Urothelial	9.3287e-41	26	chr10:115511590	Intron	PLEKHS1	PLEKHS1, 10:115511590G>A/C	27	1.41758	1.73813e-14	Yes	18
chr6	142706206	1	Urothelial	6.60136e-39	26	chr6:142706206	Intron	ADGRG6	ADGRG6, 6:142706206G>A/C	27	1.46775	2.58075e-15	Yes	18
chr6	142706209	1	Urothelial	9.3297e-25	24	chr6:142706209	Intron	ADGRG6	ADGRG6, 6:142706209C>T/A/G	27	1.57472	4.22357e-08	Yes	18
chr6	28950049	0	Urothelial	2.03017e-13	9	chr6:28950049	Non-coding transcript	HCG15	HCG15, 6:28950049G>A	27	1.79217	0.0113307	Yes	18
chr3	178936091	0	Urothelial	2.03017e-13	8	chr3:178936091	Missense	PIK3CA	PIK3CA, E545K/Q	27	0.865119	1.3185e-10	Yes	18
chr11	62609254	0	Urothelial	2.61915e-13	8	chr11:62609254	5' UTR	WDR74	WDR74, 11:62609254G>A	27	0.162705	0.740218	No	18
chr9	137328351	0	Urothelial	3.83267e-13	7	chr9:137328351	Missense	RXRA	RXRA, S427F/Y	27	-0.255816	0.661207	No	18
chr10	96162370	1	Urothelial	7.1521e-13	11	chr10:96162370	5' UTR	TBC1D12	TBC1D12, 10:96162370G>A/C	27	2.06866	0.00446395	Yes	18
chr10	115511593	1	Urothelial	2.67532e-12	16	chr10:115511593	Intron	PLEKHS1	PLEKHS1, 10:115511593C>T/G	27	1.00498	6.36288e-06	Yes	18
chr17	7577085	0	Urothelial	5.23454e-11	7	chr17:7577085	Missense	TP53	TP53, E285K/*	27	1.00632	0.0170913	Yes	18
chr10	96162368	1	Urothelial	6.27247e-09	10	chr10:96162368	5' UTR	TBC1D12	TBC1D12, 10:96162368C>T	27	2.06816	0.00122353	Yes	18
chr4	1803568	1	Urothelial	3.32069e-08	8	chr4:1803568	Missense	FGFR3	FGFR3, S249C	27	0.0144785	0.973372	No	18
chr5	1295250	1	Urothelial	2.02166e-07	9	chr5:1295250	Upstream gene	TERT	TERT, C250T	27	1.04297	0.00791996	Yes	18
chr8	29952919	1	Urothelial	3.74234e-07	15	chr8:29952919	Upstream gene	LEPROTL1	LEPROTL1, 8:29952919G>A/C	27	1.02674	0.00189076	Yes	18
chr11	74510805	1	Urothelial	2.68247e-06	8	chr11:74510805	Intron	RNF169	RNF169, 11:74510805G>A	27	1.89354	0.0377454	Yes	18
chr8	29952921	1	Urothelial	3.59027e-05	10	chr8:29952921	Upstream gene	LEPROTL1	LEPROTL1, 8:29952921C>T/G	27	1.61068	0.00189076	Yes	18
chr16	22207024	1	Urothelial	0.000250547	5	chr16:22207024	Downstream gene	SDR42E2	SDR42E2, 16:22207024C>T/G	27	2.77657	0.617317	No	18
chr13	31413466	1	Urothelial	0.000385903	5	chr13:31413466	Intergenic		13:31413466C>T	27	0.0978175	0.813488	No	18
chr7	11273343	1	Urothelial	0.00307091	6	chr7:11273343	Non-coding transcript	AC004538.3	AC004538.3, 7:11273343C>T/G	27	2.8378	0.00189076	Yes	18
chr3	178936082	0	Urothelial	0.00561286	3	chr3:178936082	Missense	PIK3CA	PIK3CA, E542K/Q	27	0.615957	0.0047253	Yes	18
chr3	163759612	0	Urothelial	0.00646395	3	chr3:163759612	Intergenic		3:163759612C>T	27	-0.241277	0.66512	No	18
chr11	10331384	1	Urothelial	0.00700151	8	chr11:10331384	Downstream gene	ADM	ADM, 11:10331384C>T/G	27	2.05756	2.29574e-06	Yes	18
chr21	18984827	1	Urothelial	0.0139355	9	chr21:18984827	Intron	BTG3	BTG3, 21:18984827C>T/G	27	1.80623	1.25799e-07	Yes	18
chr22	50499169	1	Urothelial	0.0139355	4	chr22:50499169	3' UTR	MLC1	MLC1, 22:50499169G>A	27	0.582794	0.617317	No	18
chr12	71162781	1	Urothelial	0.0371251	4	chr12:71162781	Intron	PTPRR	PTPRR, 12:71162781G>A	27	0.459261	0.62555	No	18
chr15	96590696	1	Urothelial	0.0462164	5	chr15:96590696	Non-coding transcript	AC012409.2	AC012409.2, 15:96590696C>T	27	1.67693	0.0185669	Yes	18
chr3	178936091	0	Breast	4.08575e-89	34	chr3:178936091	Missense	PIK3CA	PIK3CA, E545K/Q	51	0.865119	1.3185e-10	Yes	21
chr10	115511590	1	Breast	3.19291e-56	32	chr10:115511590	Intron	PLEKHS1	PLEKHS1, 10:115511590G>A/C	51	1.41758	1.73813e-14	Yes	21
chr3	178936082	0	Breast	1.31153e-51	22	chr3:178936082	Missense	PIK3CA	PIK3CA, E542K/Q	51	0.615957	0.0047253	Yes	21
chr6	142706206	1	Breast	4.59898e-40	25	chr6:142706206	Intron	ADGRG6	ADGRG6, 6:142706206G>A/C	51	1.46775	2.58075e-15	Yes	21
chr3	136470662	0	Breast	1.11031e-30	14	chr3:136470662	Intron	STAG1	STAG1, 3:136470662G>A/T/C	51	1.40732	3.25745e-05	Yes	21
chr14	105246551	1	Breast	2.02156e-30	15	chr14:105246551	Missense	AKT1	AKT1, E17K	51	0.116266	0.679631	No	21
chr1	206859376	1	Breast	1.4993e-27	17	chr1:206859376	Intron	MAPKAPK2	MAPKAPK2, 1:206859376C>T/G	51	1.72717	3.85518e-10	Yes	21
chr2	10237692	1	Breast	2.56505e-14	12	chr2:10237692	Intergenic	NA	2:10237692C>T/G	51	1.20336	0.000369409	Yes	21
chr10	115511593	1	Breast	3.07496e-13	15	chr10:115511593	Intron	PLEKHS1	PLEKHS1, 10:115511593C>T/G	51	1.00498	6.36288e-06	Yes	21
chr19	46774716	0	Breast	1.25713e-12	9	chr19:46774716	Intergenic	NA	19:46774716G>A	51	0.102564	0.783323	No	21
chr12	7839716	1	Breast	1.78079e-11	11	chr12:7839716	Intergenic	NA	12:7839716C>A	51	-0.473301	0.617317	No	21
chr8	137297428	0	Breast	2.40303e-10	8	chr8:137297428	Intergenic	NA	8:137297428C>A	51	0.0573018	0.872126	No	21
chr14	92581756	0	Breast	2.40303e-10	8	chr14:92581756	Intergenic	NA	14:92581756G>A	51	0.597594	0.617317	No	21
chr4	54045850	1	Breast	4.29364e-10	7	chr4:54045850	Intron	SCFD2	SCFD2, 4:54045850C>G	51	0.222446	0.658468	No	21
chrX	122723286	1	Breast	8.58897e-09	10	chrX:122723286	Intergenic	NA	X:122723286G>A	51	1.35393	0.00462978	Yes	21
chr2	8321379	0	Breast	5.36464e-08	7	chr2:8321379	Non-coding transcript	LINC00298	LINC00298, 2:8321379C>T	51	-0.384267	0.617777	No	21
chr7	11273343	1	Breast	1.19598e-07	9	chr7:11273343	Non-coding transcript	AC004538.3	AC004538.3, 7:11273343C>T/G	51	2.8378	0.00189076	Yes	21
chr9	87349818	1	Breast	1.91716e-06	8	chr9:87349818	Intron	NTRK2	NTRK2, 9:87349818G>A	51	1.19443	0.046034	Yes	21
chr17	7577085	0	Breast	1.07941e-05	6	chr17:7577085	Missense	TP53	TP53, E285K/*	51	1.00632	0.0170913	Yes	21
chr5	5568948	0	Breast	1.33743e-05	6	chr5:5568948	Intergenic	NA	5:5568948C>T	51	0.0875536	0.833768	No	21
chr6	142706209	1	Breast	1.48349e-05	10	chr6:142706209	Intron	ADGRG6	ADGRG6, 6:142706209C>T/A/G	51	1.57472	4.22357e-08	Yes	21
chr7	11273340	1	Breast	1.559e-05	10	chr7:11273340	Non-coding transcript	AC004538.3	AC004538.3, 7:11273340G>A/C	51	1.27737	0.00974841	Yes	21
chr17	7578406	1	Breast	3.47976e-05	8	chr17:7578406	Missense	TP53	TP53, R175H/L/P	51	0.258127	0.617317	No	21
chr18	42769999	1	Breast	8.55321e-05	8	chr18:42769999	Intergenic	NA	18:42769999G>A	51	1.54503	0.00837967	Yes	21
chr20	12793393	1	Breast	8.55321e-05	6	chr20:12793393	Intergenic	NA	20:12793393C>G	51	0.0997153	0.833954	No	21
chrX	37744045	0	Breast	0.000119606	5	chrX:37744045	Intron	TM4SF2	TM4SF2, X:37744045C>A	51	0.173154	0.752541	No	21
chr11	10331384	1	Breast	0.000138766	9	chr11:10331384	Downstream gene	ADM	ADM, 11:10331384C>T/G	51	2.05756	2.29574e-06	Yes	21
chr20	57618019	1	Breast	0.00028415	13	chr20:57618019	Upstream gene	SLMO2	SLMO2, 20:57618019C>T/G	51	1.76363	7.23923e-07	Yes	21
chr10	82156892	1	Breast	0.000366272	9	chr10:82156892	Intergenic	NA	10:82156892C>T	51	1.79484	0.00024593	Yes	21
chr10	96162370	1	Breast	0.00112177	6	chr10:96162370	5' UTR	TBC1D12	TBC1D12, 10:96162370G>A/C	51	2.06866	0.00446395	Yes	21
chr1	46580438	0	Breast	0.00128342	5	chr1:46580438	Intron	PIK3R3	PIK3R3, 1:46580438C>A	51	0.331283	0.617317	No	21
chr12	31073327	1	Breast	0.00137641	5	chr12:31073327	Intergenic	NA	12:31073327C>T	51	-0.148721	0.770746	No	21
chr5	45621424	0	Breast	0.00181813	5	chr5:45621424	Intron	HCN1	HCN1, 5:45621424C>T	51	-0.0614726	0.908738	No	21
chr19	24064779	0	Breast	0.00181813	5	chr19:24064779	Intergenic	NA	19:24064779G>A	51	0.0949741	0.833768	No	21
chr11	85833809	0	Breast	0.00181813	5	chr11:85833809	Intergenic	NA	11:85833809C>G	51	0.190723	0.730545	No	21
chr5	110368538	0	Breast	0.00181813	5	chr5:110368538	Intergenic	NA	5:110368538G>A	51	0.13909	0.772221	No	21
chr4	54045847	1	Breast	0.00750452	6	chr4:54045847	Intron	SCFD2	SCFD2, 4:54045847G>T	51	0.3525	0.617317	No	21
chr12	11053596	1	Breast	0.0105784	5	chr12:11053596	Non-coding transcript	PRR4	PRR4, 12:11053596C>G	51	0.430806	0.617317	No	21
chr1	211505567	1	Breast	0.0122699	5	chr1:211505567	Intron	TRAF5	TRAF5, 1:211505567G>A	51	1.38803	0.584763	No	21
chr10	123358162	1	Breast	0.0237048	8	chr10:123358162	Upstream gene	FGFR2	FGFR2, 10:123358162G>A/C	51	1.11817	0.00115315	Yes	21
chr19	12832162	1	Breast	0.0253304	13	chr19:12832162	Intron	TNPO2	TNPO2, 19:12832162G>A/T/C	51	1.8861	3.49829e-08	Yes	21
chr18	20994396	1	Breast	0.0253304	6	chr18:20994396	Intron	TMEM241	TMEM241, 18:20994396G>A	51	0.197357	0.687658	No	21
chr2	239178170	1	Breast	0.0253304	6	chr2:239178170	Intron	PER2	PER2, 2:239178170G>A	51	-0.291291	0.650335	No	21
chr5	67989997	1	Breast	0.0300743	5	chr5:67989997	Intergenic	NA	5:67989997G>A	51	1.62196	0.557334	No	21
chr12	128530606	1	Breast	0.0300743	5	chr12:128530606	Intergenic	NA	12:128530606C>T	51	0.0643513	0.891771	No	21
chr4	71795402	1	Breast	0.0300743	5	chr4:71795402	Intron	MOB1B	MOB1B, 4:71795402G>A	51	-0.0814444	0.861781	No	21
chr9	33889929	0	Breast	0.0397433	5	chr9:33889929	Intron	UBE2R2	UBE2R2, 9:33889929C>T	51	-0.417647	0.646323	No	21
chr19	8598611	1	Breast	0.0428605	5	chr19:8598611	Intron	MYO1F	MYO1F, 19:8598611C>A	51	-0.271067	0.693221	No	21
chr2	17935100	1	Breast	0.0476127	4	chr2:17935100	Intron	SMC6	SMC6, 2:17935100C>T/A	51	1.60876	0.118824	No	21
chr12	121172486	1	Breast	0.047844	4	chr12:121172486	Intron	ACADS	ACADS, 12:121172486G>A	51	0.505103	0.617317	No	21
chr10	98901498	0	Breast	0.0489496	5	chr10:98901498	Intron	SLIT1	SLIT1, 10:98901498C>T	51	0.149106	0.77888	No	21
chr9	82691936	1	Bone_Softtissue	4.31221e-10	3	chr9:82691936	Intergenic	NA	9:82691936G>A/T	2	1.08612	0.617317	No	0
chr22	35795975	1	Bone_Softtissue	4.31221e-10	3	chr22:35795975	Upstream gene	MCM5	MCM5, 22:35795975G>A/T	2	0.9357	0.617317	No	0
chr5	112175390	1	Colorectum	1.9025e-33	5	chr5:112175390	Stop gained	APC	APC, Q1367*	15	0.795401	0.617317	No	2
chr8	138256423	1	Colorectum	0.000851561	5	chr8:138256423	Intergenic	NA	8:138256423G>A	15	0.443724	0.617317	No	2
chr5	1295228	1	Colorectum	1.72095e-13	4	chr5:1295228	Upstream gene	TERT	TERT, C228A/T	15	0.30559	0.617317	No	2
chr4	174456580	1	Colorectum	3.78497e-13	3	chr4:174456580	Non-coding transcript	HAND2-AS1	HAND2-AS1, 4:174456580G>A	15	1.33431	0.617317	No	2
chr17	7578406	1	Colorectum	1.16953e-29	12	chr17:7578406	Missense	TP53	TP53, R175H/L/P	15	0.258127	0.617317	No	2
chr12	25398281	1	Colorectum	6.04452e-05	5	chr12:25398281	Missense	KRAS	KRAS, G13D/V	15	-0.49757	0.617317	No	2
chr11	1030993	1	Colorectum	1.38993e-57	9	chr11:1030993	Missense	MUC6	MUC6, C213Y	15	0.216916	0.617317	No	2
chr17	7578526	1	Colorectum	0.0137756	4	chr17:7578526	Missense	TP53	TP53, C135Y/F/S	15	0.771529	0.617317	No	2
chr3	178936091	0	Colorectum	2.4965e-05	6	chr3:178936091	Missense	PIK3CA	PIK3CA, E545K/Q	15	0.865119	1.3185e-10	Yes	2
chr3	178936082	0	Colorectum	2.56324e-05	5	chr3:178936082	Missense	PIK3CA	PIK3CA, E542K/Q	15	0.615957	0.0047253	Yes	2
chr5	112175162	0	Colorectum	8.91565e-21	4	chr5:112175162	Stop gained	APC	APC, Q1291*	15	0.678543	0.617317	No	2
chr5	36321474	0	Colorectum	0.000246306	5	chr5:36321474	Intergenic	NA	5:36321474C>T	15	0.475273	0.617317	No	2
chr2	147530186	0	Colorectum	0.044439	4	chr2:147530186	Intergenic	NA	2:147530186C>A	15	-0.0860047	0.914087	No	2
chr17	26307013	0	Colorectum	0.0436407	4	chr17:26307013	Intergenic	NA	17:26307013G>T	15	0.64078	0.617317	No	2
chr3	56260597	0	Colorectum	0.0436407	4	chr3:56260597	Intron	ERC2	ERC2, 3:56260597C>A	15	0.141354	0.877254	No	2
chr8	111746700	1	Esophagus	2.14222e-10	3	chr8:111746700	Intergenic	NA	8:111746700G>A/C	7	-0.151996	0.905715	No	1
chr8	138256423	1	Esophagus	0.00649074	5	chr8:138256423	Intergenic	NA	8:138256423G>A	7	0.443724	0.617317	No	1
chr2	1977635	1	Esophagus	1.37002e-13	3	chr2:1977635	Intron	MYT1L	MYT1L, 2:1977635G>A/T	7	0.820593	0.617317	No	1
chr1	98251341	1	Esophagus	2.14222e-10	3	chr1:98251341	Intron	DPYD	DPYD, 1:98251341C>T	7	-0.115953	0.911137	No	1
chr9	21971111	1	Esophagus	1.74117e-08	3	chr9:21971111	Missense	CDKN2A	CDKN2A, A138V/G	7	0.151024	0.768914	No	1
chr17	7577547	1	Esophagus	2.72258e-11	3	chr17:7577547	Missense	TP53	TP53, G245D/V/A	7	0.862127	0.617317	No	1
chr3	178936091	0	Esophagus	1.74111e-34	5	chr3:178936091	Missense	PIK3CA	PIK3CA, E545K/Q	7	0.865119	1.3185e-10	Yes	1
chr3	178936091	0	Headandneck	6.46498e-10	3	chr3:178936091	Missense	PIK3CA	PIK3CA, E545K/Q	2	0.865119	1.3185e-10	Yes	1
chr7	154719076	0	Headandneck	8.78682e-10	3	chr7:154719076	Intergenic	NA	7:154719076G>C	2	-0.212568	0.813555	No	1
chr5	1295228	1	Kidney	4.95855e-41	6	chr5:1295228	Upstream gene	TERT	TERT, C228A/T	2	0.30559	0.617317	No	0
chr1	11184573	0	Kidney	3.62631e-10	3	chr1:11184573	Missense	MTOR	MTOR, S2215Y/F	2	-0.107615	0.947817	No	0
chr5	1295228	1	Liver	2.91884e-30	5	chr5:1295228	Upstream gene	TERT	TERT, C228A/T	1	0.30559	0.617317	No	0
chr6	142706206	1	Lung	3.25743e-22	16	chr6:142706206	Intron	ADGRG6	ADGRG6, 6:142706206G>A/C	23	1.46775	2.58075e-15	Yes	9
chr10	115511590	1	Lung	6.1009e-19	14	chr10:115511590	Intron	PLEKHS1	PLEKHS1, 10:115511590G>A/C	23	1.41758	1.73813e-14	Yes	9
chr7	37785143	1	Lung	0.0303512	5	chr7:37785143	Non-coding transcript	GPR141	GPR141, 7:37785143G>C/A	23	1.43985	0.0142375	Yes	9
chr1	206859376	1	Lung	4.22878e-10	9	chr1:206859376	Intron	MAPKAPK2	MAPKAPK2, 1:206859376C>T/G	23	1.72717	3.85518e-10	Yes	9
chr10	123358162	1	Lung	0.00121738	9	chr10:123358162	Upstream gene	FGFR2	FGFR2, 10:123358162G>A/C	23	1.11817	0.00115315	Yes	9
chr17	7578211	1	Lung	0.0314117	5	chr17:7578211	Missense	TP53	TP53, R213Q/L/P	23	0.415523	0.617317	No	9
chr17	7577099	1	Lung	0.00187592	5	chr17:7577099	Missense	TP53	TP53, R280T/K	23	1.0452	0.135815	No	9
chr7	55249071	1	Lung	1.10841e-74	29	chr7:55249071	Missense	EGFR	EGFR, T790M	23	0.00333081	0.989887	No	9
chr10	115511593	1	Lung	3.69722e-09	8	chr10:115511593	Intron	PLEKHS1	PLEKHS1, 10:115511593C>T/G	23	1.00498	6.36288e-06	Yes	9
chr6	142706209	1	Lung	1.52727e-07	7	chr6:142706209	Intron	ADGRG6	ADGRG6, 6:142706209C>T/A/G	23	1.57472	4.22357e-08	Yes	9
chr13	57614401	1	Lung	1.67482e-05	6	chr13:57614401	Intergenic	NA	13:57614401G>C	23	0.500954	0.617317	No	9
chr2	35037341	1	Lung	0.00233392	5	chr2:35037341	Non-coding transcript	AC012593.1	AC012593.1, 2:35037341G>T/A	23	0.803042	0.617317	No	9
chr17	7579358	1	Lung	0.000440704	5	chr17:7579358	Missense	TP53	TP53, R110L/P	23	0.632788	0.617317	No	9
chr5	1295228	1	Lung	3.32188e-09	7	chr5:1295228	Upstream gene	TERT	TERT, C228A/T	23	0.30559	0.617317	No	9
chr22	43391363	1	Lung	1.17729e-05	6	chr22:43391363	Intron	PACSIN2	PACSIN2, 22:43391363G>C/T	23	0.0462572	0.921817	No	9
chr17	7578395	1	Lung	0.00116742	5	chr17:7578395	Missense	TP53	TP53, H179Y/D	23	0.0871046	0.876754	No	9
chr16	2138276	1	Lung	0.000734367	5	chr16:2138276	Missense	TSC2	TSC2, P1737T	23	-0.279247	0.6348	No	9
chr17	7578406	1	Lung	1.28773e-15	11	chr17:7578406	Missense	TP53	TP53, R175H/L/P	23	0.258127	0.617317	No	9
chr17	7578457	1	Lung	1.67123e-11	9	chr17:7578457	Missense	TP53	TP53, R158L/P/H	23	0.0472579	0.896052	No	9
chr11	1030993	1	Lung	1.67123e-11	8	chr11:1030993	Missense	MUC6	MUC6, C213Y	23	0.216916	0.617317	No	9
chr16	68772258	1	Lung	2.15162e-05	6	chr16:68772258	Missense	CDH1	CDH1, S36I	23	0.203648	0.661207	No	9
chr3	178936091	0	Lung	1.04806e-05	6	chr3:178936091	Missense	PIK3CA	PIK3CA, E545K/Q	23	0.865119	1.3185e-10	Yes	9
chr3	136470662	0	Lung	0.00409979	5	chr3:136470662	Intron	STAG1	STAG1, 3:136470662G>A/T/C	23	1.40732	3.25745e-05	Yes	9
chr3	178936091	0	Ovary	5.29999e-10	3	chr3:178936091	Missense	PIK3CA	PIK3CA, E545K/Q	1	0.865119	1.3185e-10	Yes	1
chr11	1030993	1	Pancreas	5.4388e-10	3	chr11:1030993	Missense	MUC6	MUC6, C213Y	1	0.216916	0.617317	No	0
chr11	10331384	1	Unknown	3.49629e-10	3	chr11:10331384	Downstream gene	ADM	ADM, 11:10331384C>T/G	5	2.05756	2.29574e-06	Yes	1
chr5	1295228	1	Unknown	2.48245e-29	4	chr5:1295228	Upstream gene	TERT	TERT, C228A/T	5	0.30559	0.617317	No	1
chr4	138485842	1	Unknown	3.49629e-10	3	chr4:138485842	Non-coding transcript	RP11-714L20.1	RP11-714L20.1, 4:138485842C>T/G	5	1.12708	0.617317	No	1
chr3	108433752	1	Unknown	3.49629e-10	3	chr3:108433752	Intergenic	NA	3:108433752C>T/G	5	0.542815	0.644961	No	1
chr6	141546051	0	Unknown	9.12438e-10	3	chr6:141546051	Intergenic	NA	6:141546051C>T/A	5	-0.141845	0.899123	No	1
chr3	184870595	1	Uterus	3.17111e-10	3	chr3:184870595	Missense	C3orf70	C3orf70, S6L/*/W	6	1.37444	0.0142375	Yes	5
chr1	206859376	1	Uterus	1.69094e-18	4	chr1:206859376	Intron	MAPKAPK2	MAPKAPK2, 1:206859376C>T/G	6	1.72717	3.85518e-10	Yes	5
chr10	115511593	1	Uterus	2.13205e-14	5	chr10:115511593	Intron	PLEKHS1	PLEKHS1, 10:115511593C>T/G	6	1.00498	6.36288e-06	Yes	5
chr8	29952919	1	Uterus	6.89598e-10	3	chr8:29952919	Upstream gene	LEPROTL1	LEPROTL1, 8:29952919G>A/C	6	1.02674	0.00189076	Yes	5
chr5	1295228	1	Uterus	1.30723e-19	4	chr5:1295228	Upstream gene	TERT	TERT, C228A/T	6	0.30559	0.617317	No	5
chr3	178936091	0	Uterus	1.3902e-123	12	chr3:178936091	Missense	PIK3CA	PIK3CA, E545K/Q	6	0.865119	1.3185e-10	Yes	5
chr1	143494845	1	Skin	6.25546e-05	9	chr1:143494845	Intergenic	NA	1:143494845C>T	1909	1.19917	0.617317	No	1
chr12	59693264	1	Skin	0.000935386	8	chr12:59693264	Intergenic	NA	12:59693264C>T	1909	0.744531	0.663878	No	1
chr14	27645804	1	Skin	0.000935386	8	chr14:27645804	Intergenic	NA	14:27645804C>T	1909	0.396329	0.800037	No	1
chr22	21771570	1	Skin	2.14147e-06	10	chr22:21771570	Upstream gene	HIC2	HIC2, 22:21771570C>T	1909	1.33591	0.617317	No	1
chr3	81167252	1	Skin	0.000935386	8	chr3:81167252	Intergenic	NA	3:81167252C>T	1909	1.22074	0.617317	No	1
chr7	136789954	1	Skin	3.33868e-06	10	chr7:136789954	Non-coding transcript	hsa-mir-490	hsa-mir-490, 7:136789954C>T	1909	0.972338	0.617777	No	1
chr8	39711708	1	Skin	0.000252984	8	chr8:39711708	Intergenic	NA	8:39711708C>T	1909	0.728882	0.669424	No	1
chr8	73610757	1	Skin	5.18832e-09	12	chr8:73610757	Intron	KCNB2	KCNB2, 8:73610757C>T	1909	0.788792	0.617317	No	1
chr11	28627482	1	Skin	0.000935386	8	chr11:28627482	Intergenic	NA	11:28627482G>A	1909	0.673792	0.684686	No	1
chr11	82201116	1	Skin	6.25546e-05	9	chr11:82201116	Non-coding transcript	RP11-179A16.1	RP11-179A16.1, 11:82201116G>A	1909	0.846718	0.644961	No	1
chr16	66003597	1	Skin	0.000242021	8	chr16:66003597	Intergenic	NA	16:66003597C>T	1909	1.20802	0.617317	No	1
chr16	77067744	1	Skin	5.84172e-05	9	chr16:77067744	Intergenic	NA	16:77067744C>T	1909	0.0697081	0.936189	No	1
chr21	11041952	1	Skin	1.26371e-13	15	chr21:11041952	Non-coding transcript	BAGE2	BAGE2, 21:11041952C>T	1909	0.805588	0.617317	No	1
chr4	67324558	1	Skin	0.000935386	8	chr4:67324558	Intergenic	NA	4:67324558G>A	1909	1.07988	0.617317	No	1
chr4	105299350	1	Skin	0.000935386	8	chr4:105299350	Non-coding transcript	RP11-729M20.1	RP11-729M20.1, 4:105299350C>T	1909	1.22391	0.617317	No	1
chr7	31840351	1	Skin	0.000252984	8	chr7:31840351	Intron	PDE1C	PDE1C, 7:31840351G>A	1909	0.865279	0.648051	No	1
chr11	90792739	1	Skin	6.25546e-05	9	chr11:90792739	Intergenic	NA	11:90792739C>T	1909	0.886102	0.636141	No	1
chr21	10473015	1	Skin	6.25546e-05	9	chr21:10473015	Intergenic	NA	21:10473015C>T	1909	1.01252	0.617531	No	1
chr21	11050201	1	Skin	6.25546e-05	9	chr21:11050201	Non-coding transcript	BAGE2	BAGE2, 21:11050201C>T	1909	1.0902	0.617317	No	1
chr21	14921387	1	Skin	6.25546e-05	9	chr21:14921387	Non-coding transcript	AP001465.5	AP001465.5, 21:14921387C>T	1909	0.900639	0.63067	No	1
chr2	91790768	1	Skin	6.25546e-05	9	chr2:91790768	Non-coding transcript	AC116050.1	AC116050.1, 2:91790768C>T	1909	0.931029	0.621698	No	1
chr1	159590819	1	Skin	0.000935386	8	chr1:159590819	Intergenic	NA	1:159590819C>T	1909	1.12332	0.617317	No	1
chr13	56027512	1	Skin	5.18832e-09	12	chr13:56027512	Intergenic	NA	13:56027512C>T	1909	1.5295	0.617317	No	1
chr1	38478324	1	Skin	7.52426e-22	17	chr1:38478324	Upstream gene	UTP11L	UTP11L, 1:38478324G>A	1909	1.01875	0.617317	No	1
chr1	107400496	1	Skin	0.000935386	8	chr1:107400496	Intergenic	NA	1:107400496C>T	1909	-0.0314391	0.973372	No	1
chr7	53917943	1	Skin	0.000935386	8	chr7:53917943	Intergenic	NA	7:53917943C>T	1909	1.01974	0.618948	No	1
chr11	91134825	1	Skin	1.44887e-07	11	chr11:91134825	Intergenic	NA	11:91134825C>T	1909	0.855115	0.617317	No	1
chr13	64781929	1	Skin	0.000880563	8	chr13:64781929	Intergenic	NA	13:64781929C>T	1909	1.19698	0.617317	No	1
chr14	63574576	1	Skin	0.000935386	8	chr14:63574576	Intergenic	NA	14:63574576G>A	1909	0.829213	0.620996	No	1
chr16	33533699	1	Skin	3.33868e-06	10	chr16:33533699	Intergenic	NA	16:33533699G>A	1909	0.698725	0.646323	No	1
chr13	65758948	1	Skin	0.000562993	8	chr13:65758948	Intergenic	NA	13:65758948C>T	1909	0.436788	0.779084	No	1
chr21	10884452	1	Skin	6.25966e-05	8	chr21:10884452	Intergenic	NA	21:10884452G>A	1909	0.958386	0.624294	No	1
chr1	106714649	1	Skin	0.000935386	8	chr1:106714649	Intergenic	NA	1:106714649C>T	1909	0.910635	0.637274	No	1
chr7	61556890	1	Skin	9.86001e-08	11	chr7:61556890	Intergenic	NA	7:61556890G>A	1909	1.81449	0.617317	No	1
chr19	24542876	1	Skin	0.000935386	8	chr19:24542876	Intergenic	NA	19:24542876C>T	1909	1.35124	0.617317	No	1
chr4	165492279	1	Skin	0.000935386	8	chr4:165492279	Intergenic	NA	4:165492279G>A	1909	1.3596	0.617317	No	1
chr21	11102269	1	Skin	6.25546e-05	9	chr21:11102269	Intergenic	NA	21:11102269C>T	1909	1.03331	0.617317	No	1
chr2	155394366	1	Skin	0.000935386	8	chr2:155394366	Intergenic	NA	2:155394366C>T	1909	0.768981	0.661207	No	1
chr8	78217379	1	Skin	1.96095e-09	11	chr8:78217379	Intergenic	NA	8:78217379G>A	1909	0.28918	0.741033	No	1
chr4	188766674	1	Skin	3.33868e-06	10	chr4:188766674	Intergenic	NA	4:188766674C>T	1909	0.592476	0.692579	No	1
chr13	89861113	1	Skin	0.000935386	8	chr13:89861113	Intergenic	NA	13:89861113G>A	1909	0.364451	0.752235	No	1
chr8	111175102	1	Skin	0.000918352	8	chr8:111175102	Intergenic	NA	8:111175102C>T	1909	1.14139	0.617317	No	1
chr8	110868635	1	Skin	6.25546e-05	9	chr8:110868635	Intergenic	NA	8:110868635C>T	1909	0.798511	0.617317	No	1
chr4	49176100	1	Skin	6.25546e-05	9	chr4:49176100	Intergenic	NA	4:49176100G>A	1909	0.559079	0.658468	No	1
chr12	129040839	1	Skin	0.000613069	8	chr12:129040839	Intron	TMEM132C	TMEM132C, 12:129040839G>A	1909	0.476623	0.661207	No	1
chr4	93004773	1	Skin	0.000935386	8	chr4:93004773	Intergenic	NA	4:93004773C>T	1909	1.00082	0.618948	No	1
chr2	229926325	1	Skin	6.25546e-05	9	chr2:229926325	Intron	PID1	PID1, 2:229926325G>A	1909	1.42187	0.617317	No	1
chr3	26222909	1	Skin	5.29802e-05	9	chr3:26222909	Intergenic	NA	3:26222909G>A	1909	1.01893	0.617317	No	1
chr5	130351492	1	Skin	0.000252984	8	chr5:130351492	Intergenic	NA	5:130351492G>A	1909	0.231577	0.793033	No	1
chr4	159274778	1	Skin	0.00047139	8	chr4:159274778	Intron	RXFP1	RXFP1, 4:159274778C>T	1909	0.890413	0.644943	No	1
chr8	53970770	1	Skin	0.000935386	8	chr8:53970770	Intergenic	NA	8:53970770C>T	1909	0.988324	0.620583	No	1
chr7	146328162	1	Skin	0.000935386	8	chr7:146328162	Intron	CNTNAP2	CNTNAP2, 7:146328162C>T	1909	0.964963	0.621698	No	1
chr21	11182223	1	Skin	0.000740662	8	chr21:11182223	Non-coding transcript	AP003900.6	AP003900.6, 21:11182223G>A	1909	1.30948	0.617317	No	1
chr11	39542188	1	Skin	0.000935386	8	chr11:39542188	Intergenic	NA	11:39542188C>T	1909	0.834852	0.652707	No	1
chr4	162497481	1	Skin	6.25546e-05	9	chr4:162497481	Intron	FSTL5	FSTL5, 4:162497481C>T	1909	1.23532	0.617317	No	1
chr7	12379650	1	Skin	0.000935386	8	chr7:12379650	Intron	VWDE	VWDE, 7:12379650C>T	1909	1.33603	0.617317	No	1
chr11	51509126	1	Skin	0.000697392	8	chr11:51509126	Intergenic	NA	11:51509126G>A	1909	0.452244	0.774115	No	1
chr12	34113544	1	Skin	0.000775891	8	chr12:34113544	Intergenic	NA	12:34113544G>A	1909	0.421335	0.757946	No	1
chr12	55753667	1	Skin	0.000252984	8	chr12:55753667	Intergenic	NA	12:55753667C>T	1909	0.554233	0.73103	No	1
chr21	11118790	1	Skin	7.82866e-08	10	chr21:11118790	Intergenic	NA	21:11118790G>A	1909	1.06808	0.617317	No	1
chr18	54763438	1	Skin	0.000210849	8	chr18:54763438	Intergenic	NA	18:54763438G>A	1909	1.09882	0.617317	No	1
chr1	1840705	1	Skin	7.73515e-09	10	chr1:1840705	Intergenic	NA	1:1840705G>A	1909	0.536802	0.661207	No	1
chr7	52131139	1	Skin	6.10908e-05	9	chr7:52131139	Intergenic	NA	7:52131139G>A	1909	1.25293	0.617317	No	1
chr20	6231762	1	Skin	0.000611015	8	chr20:6231762	Intergenic	NA	20:6231762G>A	1909	1.00692	0.618948	No	1
chr4	58622411	1	Skin	3.92181e-05	9	chr4:58622411	Intergenic	NA	4:58622411C>T	1909	1.26743	0.617317	No	1
chr1	142608934	1	Skin	0.000935386	8	chr1:142608934	Intergenic	NA	1:142608934C>T	1909	1.36674	0.617317	No	1
chr1	234000094	1	Skin	0.000252984	8	chr1:234000094	Intergenic	NA	1:234000094G>A	1909	1.61722	0.617317	No	1
chr21	9660550	1	Skin	0.000804434	8	chr21:9660550	Intergenic	NA	21:9660550G>A	1909	0.668486	0.636262	No	1
chr1	71270226	1	Skin	7.15722e-05	8	chr1:71270226	Intergenic	NA	1:71270226G>A	1909	0.839349	0.651015	No	1
chr13	67403882	1	Skin	0.000935386	8	chr13:67403882	Intron	PCDH9	PCDH9, 13:67403882C>T	1909	1.23982	0.617317	No	1
chr15	20614464	1	Skin	0.000935386	8	chr15:20614464	Non-coding transcript	HERC2P3	HERC2P3, 15:20614464C>T	1909	0.85242	0.648051	No	1
chr15	22495874	1	Skin	0.000935386	8	chr15:22495874	Intergenic	NA	15:22495874C>T	1909	1.09452	0.617317	No	1
chr6	62199878	1	Skin	0.000935386	8	chr6:62199878	Intergenic	NA	6:62199878G>A	1909	0.85539	0.648051	No	1
chr8	107081926	1	Skin	0.000935386	8	chr8:107081926	Intergenic	NA	8:107081926C>T	1909	0.949561	0.617317	No	1
chr2	137863625	1	Skin	0.000935386	8	chr2:137863625	Intron	THSD7B	THSD7B, 2:137863625C>T	1909	1.02622	0.618948	No	1
chr3	166283938	1	Skin	6.25966e-05	8	chr3:166283938	Intergenic	NA	3:166283938G>A	1909	1.12302	0.617317	No	1
chr3	87567170	1	Skin	4.76277e-05	9	chr3:87567170	Intergenic	NA	3:87567170C>T	1909	1.32542	0.617317	No	1
chr4	163181835	1	Skin	0.000935386	8	chr4:163181835	Intergenic	NA	4:163181835C>T	1909	1.10415	0.617317	No	1
chr7	146250726	1	Skin	6.25546e-05	9	chr7:146250726	Intron	CNTNAP2	CNTNAP2, 7:146250726C>T	1909	1.06789	0.617317	No	1
chr19	18303969	1	Skin	1.23899e-08	10	chr19:18303969	Upstream gene	MPV17L2	MPV17L2, 19:18303969G>A	1909	1.4425	0.617317	No	1
chr5	152136166	1	Skin	0.000935386	8	chr5:152136166	Non-coding transcript	AC091969.1	AC091969.1, 5:152136166C>T	1909	0.994663	0.619654	No	1
chr20	53926417	1	Skin	3.33868e-06	10	chr20:53926417	Intergenic	NA	20:53926417C>T	1909	1.61937	0.617317	No	1
chr12	62424599	1	Skin	0.000901019	8	chr12:62424599	Intron	FAM19A2	FAM19A2, 12:62424599G>A	1909	1.10717	0.617317	No	1
chr15	95759656	1	Skin	0.000935386	8	chr15:95759656	Intergenic	NA	15:95759656C>T	1909	1.08698	0.617317	No	1
chr1	195050443	1	Skin	7.15722e-05	8	chr1:195050443	Intergenic	NA	1:195050443G>A	1909	1.79973	0.617317	No	1
chr4	133969338	1	Skin	0.000935386	8	chr4:133969338	Intergenic	NA	4:133969338C>T	1909	1.21045	0.617317	No	1
chr2	52712201	1	Skin	0.000935386	8	chr2:52712201	Intergenic	NA	2:52712201G>A	1909	1.36699	0.617317	No	1
chr1	142559557	1	Skin	6.25546e-05	9	chr1:142559557	Intergenic	NA	1:142559557C>T	1909	0.512744	0.669534	No	1
chr4	76261390	1	Skin	1.42284e-05	9	chr4:76261390	Non-coding transcript	RP11-542G1.1	RP11-542G1.1, 4:76261390C>T	1909	1.30499	0.617317	No	1
chr7	122277216	1	Skin	0.000935386	8	chr7:122277216	Intron	CADPS2	CADPS2, 7:122277216G>A	1909	1.53016	0.617317	No	1
chr3	75731037	1	Skin	0.000935386	8	chr3:75731037	Intergenic	NA	3:75731037G>A	1909	1.26759	0.617317	No	1
chr14	22440175	1	Skin	0.000252984	8	chr14:22440175	Intergenic	NA	14:22440175C>T	1909	1.28328	0.617317	No	1
chr19	16033556	1	Skin	1.8898e-05	8	chr19:16033556	Intron	CYP4F11	CYP4F11, 19:16033556C>T	1909	1.22733	0.617317	No	1
chr1	142918260	1	Skin	0.000935386	8	chr1:142918260	Intergenic	NA	1:142918260C>T	1909	1.10071	0.617317	No	1
chr18	65979457	1	Skin	0.000776989	8	chr18:65979457	Intergenic	NA	18:65979457C>T	1909	1.1113	0.617317	No	1
chr4	21169688	1	Skin	0.000935386	8	chr4:21169688	Intron	KCNIP4	KCNIP4, 4:21169688G>A	1909	0.613712	0.705795	No	1
chr8	108284166	1	Skin	6.10545e-05	9	chr8:108284166	Intron	ANGPT1	ANGPT1, 8:108284166C>T	1909	1.15751	0.617317	No	1
chr11	42648024	1	Skin	5.73899e-05	9	chr11:42648024	Intergenic	NA	11:42648024G>A	1909	0.998782	0.617317	No	1
chr7	61877741	1	Skin	0.000935386	8	chr7:61877741	Intergenic	NA	7:61877741C>T	1909	1.25856	0.617317	No	1
chr4	147696676	1	Skin	0.000252984	8	chr4:147696676	Intron	TTC29	TTC29, 4:147696676G>A	1909	1.83486	0.344894	No	1
chr5	23976642	1	Skin	0.000218187	9	chr5:23976642	Non-coding transcript	C5orf17	C5orf17, 5:23976642C>T	1909	1.22065	0.617317	No	1
chr8	67579583	1	Skin	0.000465835	8	chr8:67579583	Upstream gene	VCPIP1	VCPIP1, 8:67579583G>A	1909	0.641034	0.694475	No	1
chr17	36981586	1	Skin	8.79317e-06	8	chr17:36981586	5' UTR	CWC25	CWC25, 17:36981586C>T	1909	1.15238	0.617317	No	1
chr19	41082770	1	Skin	1.44062e-17	14	chr19:41082770	5' UTR	SHKBP1	SHKBP1, 19:41082770G>A	1909	1.08042	0.617317	No	1
chr21	10880428	1	Skin	0.000168426	9	chr21:10880428	Intergenic	NA	21:10880428C>T	1909	0.302195	0.720949	No	1
chr1	143415418	1	Skin	0.00238476	8	chr1:143415418	Non-coding transcript	RP11-435B5.4	RP11-435B5.4, 1:143415418G>A	1909	1.06768	0.617317	No	1
chr2	103614597	1	Skin	0.00213396	8	chr2:103614597	Intergenic	NA	2:103614597G>A	1909	0.653082	0.691892	No	1
chr3	163309552	1	Skin	1.4548e-05	10	chr3:163309552	Intergenic	NA	3:163309552G>A	1909	0.893377	0.617317	No	1
chr4	43898730	1	Skin	0.00214104	8	chr4:43898730	Intergenic	NA	4:43898730C>T	1909	0.60983	0.707826	No	1
chr5	143996206	1	Skin	1.53783e-05	10	chr5:143996206	Intergenic	NA	5:143996206G>A	1909	0.776485	0.649944	No	1
chr6	33239815	1	Skin	0.000257098	8	chr6:33239815	Upstream gene	VPS52	VPS52, 6:33239815C>T	1909	0.714914	0.67068	No	1
chr6	68100823	1	Skin	1.17294e-05	10	chr6:68100823	Intergenic	NA	6:68100823G>A	1909	0.808412	0.617317	No	1
chr7	152373350	1	Skin	0.00047139	8	chr7:152373350	Upstream gene	XRCC2	XRCC2, 7:152373350C>T	1909	1.17378	0.617317	No	1
chr7	156742381	1	Skin	2.50166e-09	10	chr7:156742381	Upstream gene	NOM1	NOM1, 7:156742381C>T	1909	0.76204	0.648992	No	1
chr8	106079866	1	Skin	0.00168064	8	chr8:106079866	Non-coding transcript	RP11-127H5.1	RP11-127H5.1, 8:106079866C>T	1909	1.08559	0.617317	No	1
chr21	25756797	1	Skin	8.88462e-07	11	chr21:25756797	Intergenic	NA	21:25756797C>T	1909	1.12527	0.617317	No	1
chr22	35795976	1	Skin	0.00238476	8	chr22:35795976	Upstream gene	MCM5	MCM5, 22:35795976G>A	1909	0.737804	0.618948	No	1
chr2	163871735	1	Skin	0.000218002	9	chr2:163871735	Intergenic	NA	2:163871735C>T	1909	0.547058	0.723761	No	1
chr3	623387	1	Skin	0.00214104	8	chr3:623387	Non-coding transcript	AC090044.1	AC090044.1, 3:623387C>T	1909	1.22119	0.617317	No	1
chr3	80240586	1	Skin	0.00238476	8	chr3:80240586	Intergenic	NA	3:80240586G>A	1909	1.38901	0.617317	No	1
chr3	114888847	1	Skin	3.70027e-05	8	chr3:114888847	Intergenic	NA	3:114888847C>T	1909	0.506089	0.752579	No	1
chr5	29491326	1	Skin	0.0023066	8	chr5:29491326	Intergenic	NA	5:29491326C>T	1909	0.473077	0.76623	No	1
chr5	62628347	1	Skin	0.000218187	9	chr5:62628347	Intergenic	NA	5:62628347C>T	1909	1.04186	0.617317	No	1
chr7	3892416	1	Skin	0.000355062	8	chr7:3892416	Intron	SDK1	SDK1, 7:3892416C>T	1909	0.761025	0.66291	No	1
chr7	34229304	1	Skin	1.12962e-05	10	chr7:34229304	Intergenic	NA	7:34229304C>T	1909	0.422577	0.767903	No	1
chr7	61534968	1	Skin	0.00238476	8	chr7:61534968	Intergenic	NA	7:61534968G>A	1909	0.811514	0.655197	No	1
chr7	61546518	1	Skin	1.18765e-05	10	chr7:61546518	Intergenic	NA	7:61546518C>T	1909	0.824694	0.643832	No	1
chr7	61910030	1	Skin	1.81289e-09	13	chr7:61910030	Intergenic	NA	7:61910030G>A	1909	0.536104	0.690398	No	1
chr7	62376692	1	Skin	0.00238476	8	chr7:62376692	Intergenic	NA	7:62376692G>A	1909	0.580555	0.721368	No	1
chr7	152109162	1	Skin	2.77905e-05	9	chr7:152109162	Intron	KMT2C	KMT2C, 7:152109162G>A	1909	0.231982	0.829769	No	1
chr10	42415386	1	Skin	1.47152e-05	10	chr10:42415386	Intergenic	NA	10:42415386G>A	1909	0.684823	0.663878	No	1
chr10	106462878	1	Skin	2.16589e-05	9	chr10:106462878	Intron	SORCS3	SORCS3, 10:106462878G>A	1909	1.1307	0.617317	No	1
chr12	54121367	1	Skin	1.70076e-09	10	chr12:54121367	Upstream gene	CALCOCO1	CALCOCO1, 12:54121367G>A	1909	0.73763	0.636141	No	1
chr14	19031776	1	Skin	6.82131e-07	11	chr14:19031776	Intergenic	NA	14:19031776C>T	1909	1.24951	0.617317	No	1
chr14	19081830	1	Skin	0.00238476	8	chr14:19081830	Intergenic	NA	14:19081830C>T	1909	1.51411	0.617317	No	1
chr14	39129239	1	Skin	0.000218187	9	chr14:39129239	Intergenic	NA	14:39129239G>A	1909	1.52056	0.617317	No	1
chr16	15150060	1	Skin	1.78853e-05	8	chr16:15150060	Intron	PDXDC1	PDXDC1, 16:15150060G>A	1909	1.0572	0.617317	No	1
chr16	65716777	1	Skin	0.000104227	9	chr16:65716777	Intergenic	NA	16:65716777G>A	1909	0.752073	0.66008	No	1
chr17	79935419	1	Skin	4.09352e-16	16	chr17:79935419	Intron	ASPSCR1	ASPSCR1, 17:79935419G>A	1909	0.393129	0.669424	No	1
chr19	22985684	1	Skin	0.00238476	8	chr19:22985684	Intergenic	NA	19:22985684G>A	1909	0.446787	0.775297	No	1
chr19	24573066	1	Skin	1.5677e-05	10	chr19:24573066	Intergenic	NA	19:24573066G>A	1909	0.184001	0.833768	No	1
chr19	24583586	1	Skin	0.000218187	9	chr19:24583586	Intergenic	NA	19:24583586G>A	1909	0.252917	0.86025	No	1
chr19	27870959	1	Skin	0.000218187	9	chr19:27870959	Intergenic	NA	19:27870959G>A	1909	0.718659	0.663878	No	1
chr21	10905075	1	Skin	3.73407e-08	12	chr21:10905075	Intergenic	NA	21:10905075G>A/T	1909	0.592722	0.674593	No	1
chr21	11183415	1	Skin	1.70076e-09	13	chr21:11183415	Non-coding transcript	AP003900.6	AP003900.6, 21:11183415C>T	1909	1.28338	0.617317	No	1
chr21	26618102	1	Skin	0.00238476	8	chr21:26618102	Non-coding transcript	AP000233.4	AP000233.4, 21:26618102C>T	1909	1.30205	0.617317	No	1
chr1	142941815	1	Skin	0.00238476	8	chr1:142941815	Intergenic	NA	1:142941815C>T	1909	0.528445	0.743261	No	1
chr1	195330211	1	Skin	0.00238476	8	chr1:195330211	Intergenic	NA	1:195330211G>A	1909	1.09614	0.617317	No	1
chr1	205454803	1	Skin	2.46532e-11	11	chr1:205454803	Intergenic	NA	1:205454803C>T	1909	0.636649	0.634493	No	1
chr2	104311908	1	Skin	0.00238476	8	chr2:104311908	Intergenic	NA	2:104311908C>T	1909	1.15799	0.617317	No	1
chr4	49223154	1	Skin	1.31816e-05	10	chr4:49223154	Intergenic	NA	4:49223154C>T	1909	0.818067	0.644961	No	1
chr7	53311539	1	Skin	0.000218187	9	chr7:53311539	Intergenic	NA	7:53311539C>T	1909	0.711435	0.620269	No	1
chr7	61541468	1	Skin	0.000218187	9	chr7:61541468	Intergenic	NA	7:61541468G>A	1909	0.999317	0.617317	No	1
chr7	61911123	1	Skin	0.000218187	9	chr7:61911123	Intergenic	NA	7:61911123G>A	1909	1.33605	0.617317	No	1
chr7	61916250	1	Skin	1.5677e-05	10	chr7:61916250	Intergenic	NA	7:61916250G>A	1909	0.903555	0.621698	No	1
chr7	62387231	1	Skin	0.00238476	8	chr7:62387231	Intergenic	NA	7:62387231G>A	1909	0.942616	0.629103	No	1
chr10	96553326	1	Skin	0.000478067	8	chr10:96553326	Intron	CYP2C19	CYP2C19, 10:96553326C>T	1909	1.29842	0.617317	No	1
chr10	104402045	1	Skin	0.000465835	8	chr10:104402045	Intergenic	NA	10:104402045C>T	1909	1.30992	0.617317	No	1
chr11	5181678	1	Skin	0.000218187	9	chr11:5181678	Intron	OR52A1	OR52A1, 11:5181678G>A	1909	0.650995	0.637175	No	1
chr13	79434250	1	Skin	0.00217194	8	chr13:79434250	Intergenic	NA	13:79434250C>T	1909	1.06948	0.617317	No	1
chr15	26548424	1	Skin	0.000218187	9	chr15:26548424	Intergenic	NA	15:26548424C>T	1909	0.8759	0.617317	No	1
chr21	10755237	1	Skin	0.00238476	8	chr21:10755237	Intergenic	NA	21:10755237G>A	1909	1.39726	0.617317	No	1
chr1	191035289	1	Skin	1.5677e-05	10	chr1:191035289	Intergenic	NA	1:191035289G>A	1909	1.31778	0.617317	No	1
chr6	95920224	1	Skin	0.000204494	9	chr6:95920224	Intergenic	NA	6:95920224G>A	1909	0.788789	0.653445	No	1
chr14	19051214	1	Skin	1.5677e-05	10	chr14:19051214	Intergenic	NA	14:19051214C>T/G	1909	0.501521	0.661207	No	1
chr19	7459940	1	Skin	2.20227e-10	11	chr19:7459940	Intron	CTD-2207O23.3	CTD-2207O23.3, 19:7459940C>T	1909	1.57246	0.617317	No	1
chr19	24528160	1	Skin	0.00238476	8	chr19:24528160	Intergenic	NA	19:24528160G>A	1909	1.90083	0.617317	No	1
chr19	27882746	1	Skin	4.33877e-08	12	chr19:27882746	Intergenic	NA	19:27882746G>A	1909	1.3048	0.617317	No	1
chr1	894682	1	Skin	1.01607e-19	15	chr1:894682	Upstream gene	NOC2L	NOC2L, 1:894682C>T	1909	0.426903	0.661207	No	1
chr1	159325519	1	Skin	0.00238476	8	chr1:159325519	Non-coding transcript	RP11-550P17.5	RP11-550P17.5, 1:159325519C>T	1909	0.495542	0.756231	No	1
chr3	26294116	1	Skin	5.73899e-05	8	chr3:26294116	Intergenic	NA	3:26294116C>T	1909	-0.0134603	0.987014	No	1
chr6	141343458	1	Skin	0.00238476	8	chr6:141343458	Intergenic	NA	6:141343458G>A	1909	0.824395	0.653445	No	1
chr7	119447021	1	Skin	6.42976e-07	11	chr7:119447021	Non-coding transcript	RP11-328J2.1	RP11-328J2.1, 7:119447021G>A	1909	0.389634	0.663878	No	1
chr8	65263594	1	Skin	1.51537e-05	10	chr8:65263594	Non-coding transcript	RP11-32K4.1	RP11-32K4.1, 8:65263594G>A	1909	1.15596	0.617317	No	1
chr10	20291743	1	Skin	0.00117484	8	chr10:20291743	Intron	PLXDC2	PLXDC2, 10:20291743C>T	1909	1.27085	0.617317	No	1
chr14	28620355	1	Skin	0.00238476	8	chr14:28620355	Intergenic	NA	14:28620355G>A	1909	1.09199	0.617317	No	1
chr14	87258481	1	Skin	0.00238476	8	chr14:87258481	Intergenic	NA	14:87258481G>A	1909	1.11708	0.617317	No	1
chr19	58978368	1	Skin	0.000808338	8	chr19:58978368	Upstream gene	ZNF324	ZNF324, 19:58978368G>A	1909	0.793593	0.617596	No	1
chr1	166626877	1	Skin	1.5677e-05	10	chr1:166626877	Intergenic	NA	1:166626877G>A	1909	0.226994	0.866598	No	1
chr2	140106459	1	Skin	0.000204494	9	chr2:140106459	Intergenic	NA	2:140106459C>T	1909	0.892696	0.634493	No	1
chr2	241500593	1	Skin	1.99692e-05	9	chr2:241500593	Intron	DUSP28	DUSP28, 2:241500593C>T	1909	0.960459	0.617317	No	1
chr4	168470132	1	Skin	1.5677e-05	10	chr4:168470132	Intergenic	NA	4:168470132C>T	1909	1.33879	0.617317	No	1
chr5	1295250	1	Skin	0	125	chr5:1295250	Upstream gene	TERT	TERT, C250T	1909	1.04297	0.00791996	Yes	1
chr6	50177071	1	Skin	8.72084e-07	9	chr6:50177071	Intergenic	NA	6:50177071G>A	1909	0.982597	0.618948	No	1
chr6	63944833	1	Skin	1.81289e-09	13	chr6:63944833	Intergenic	NA	6:63944833C>T	1909	0.269629	0.756918	No	1
chr7	61091804	1	Skin	0.00238476	8	chr7:61091804	Intergenic	NA	7:61091804G>A	1909	0.521373	0.745743	No	1
chr7	61525285	1	Skin	1.81289e-09	13	chr7:61525285	Intergenic	NA	7:61525285G>A	1909	0.618795	0.63067	No	1
chr8	114337525	1	Skin	0.00238476	8	chr8:114337525	Intron	CSMD3	CSMD3, 8:114337525C>T	1909	0.79862	0.656939	No	1
chr11	82104662	1	Skin	0.00238476	8	chr11:82104662	Non-coding transcript	RP11-179A16.1	RP11-179A16.1, 11:82104662G>A	1909	0.619929	0.702846	No	1
chr13	93503433	1	Skin	0.00163318	8	chr13:93503433	Intron	GPC5	GPC5, 13:93503433G>A	1909	0.486403	0.759618	No	1
chr16	4666454	1	Skin	7.11338e-08	9	chr16:4666454	Upstream gene	MGRN1	MGRN1, 16:4666454G>A	1909	0.574857	0.674593	No	1
chr16	63041013	1	Skin	0.00238476	8	chr16:63041013	Intergenic	NA	16:63041013G>A	1909	-0.423721	0.769373	No	1
chr17	37886778	1	Skin	7.9723e-06	8	chr17:37886778	Upstream gene	MIEN1	MIEN1, 17:37886778C>T	1909	0.089239	0.920159	No	1
chr18	1210873	1	Skin	1.99692e-05	9	chr18:1210873	Intergenic	NA	18:1210873G>A	1909	1.22096	0.617317	No	1
chr19	4247060	1	Skin	1.93924e-07	9	chr19:4247060	Upstream gene	CCDC94	CCDC94, 19:4247060G>A	1909	0.499381	0.74434	No	1
chr19	24529871	1	Skin	0.00238476	8	chr19:24529871	Intergenic	NA	19:24529871G>A	1909	0.547864	0.734104	No	1
chr19	24577065	1	Skin	5.73899e-05	8	chr19:24577065	Intergenic	NA	19:24577065C>T	1909	1.25265	0.617317	No	1
chr19	27875057	1	Skin	0.00238476	8	chr19:27875057	Intergenic	NA	19:27875057G>A	1909	1.0183	0.618948	No	1
chr19	33572090	1	Skin	5.37362e-08	10	chr19:33572090	5' UTR	GPATCH1	GPATCH1, 19:33572090G>A	1909	0.915411	0.617317	No	1
chrX	66205971	1	Skin	0.00238476	8	chrX:66205971	Intergenic	NA	X:66205971C>T	1909	0.486315	0.726962	No	1
chr7	61880861	1	Skin	1.5677e-05	10	chr7:61880861	Intergenic	NA	7:61880861G>A	1909	1.36215	0.617317	No	1
chr8	118354300	1	Skin	0.00164223	8	chr8:118354300	Intergenic	NA	8:118354300G>A	1909	1.36106	0.617317	No	1
chr8	139277287	1	Skin	0.00238476	8	chr8:139277287	Intron	FAM135B	FAM135B, 8:139277287G>A	1909	1.17619	0.617317	No	1
chr9	132565424	1	Skin	1.50829e-10	12	chr9:132565424	Upstream gene	TOR1B	TOR1B, 9:132565424G>A	1909	1.17398	0.617317	No	1
chr12	60705699	1	Skin	1.35037e-05	10	chr12:60705699	Intergenic	NA	12:60705699C>T	1909	0.428952	0.67068	No	1
chr18	1437411	1	Skin	0.000478067	8	chr18:1437411	Intergenic	NA	18:1437411C>T	1909	1.52117	0.617317	No	1
chr7	62164787	1	Skin	0.00238476	8	chr7:62164787	Intergenic	NA	7:62164787G>A	1909	1.0679	0.617317	No	1
chr7	102105380	1	Skin	6.32785e-19	15	chr7:102105380	Upstream gene	ALKBH4	ALKBH4, 7:102105380C>T	1909	0.558423	0.67068	No	1
chr5	24284390	1	Skin	0.00238476	8	chr5:24284390	Intergenic	NA	5:24284390C>T	1909	0.860764	0.648051	No	1
chr14	94547595	1	Skin	7.9723e-06	8	chr14:94547595	Upstream gene	DDX24	DDX24, 14:94547595G>A	1909	0.748679	0.663878	No	1
chr15	87017127	1	Skin	1.43037e-08	12	chr15:87017127	Intron	AGBL1	AGBL1, 15:87017127C>T	1909	1.53743	0.617317	No	1
chr16	12010009	1	Skin	1.17979e-22	21	chr16:12010009	Upstream gene	GSPT1	GSPT1, 16:12010009C>T	1909	0.528651	0.62107	No	1
chr18	2340974	1	Skin	2.77905e-05	9	chr18:2340974	Intergenic	NA	18:2340974C>T	1909	0.980191	0.618948	No	1
chr19	1103962	1	Skin	0.000478067	8	chr19:1103962	Upstream gene	GPX4	GPX4, 19:1103962G>A	1909	0.295936	0.845315	No	1
chr21	11121542	1	Skin	0.00238476	8	chr21:11121542	Intergenic	NA	21:11121542C>T	1909	0.608197	0.708616	No	1
chr1	57148742	1	Skin	0.000138739	9	chr1:57148742	Intron	PRKAA2	PRKAA2, 1:57148742G>A	1909	1.09154	0.617317	No	1
chr7	52075550	1	Skin	0.000115186	9	chr7:52075550	Intergenic	NA	7:52075550C>T	1909	1.42802	0.617317	No	1
chr7	61543271	1	Skin	0.00222014	8	chr7:61543271	Intergenic	NA	7:61543271C>T	1909	0.416249	0.788569	No	1
chr7	61550103	1	Skin	7.73473e-10	13	chr7:61550103	Intergenic	NA	7:61550103C>T	1909	0.992943	0.617317	No	1
chr7	61912141	1	Skin	1.5677e-05	10	chr7:61912141	Intergenic	NA	7:61912141G>A	1909	0.513783	0.649064	No	1
chr7	119163334	1	Skin	0.00238476	8	chr7:119163334	Intergenic	NA	7:119163334G>A	1909	0.490088	0.757946	No	1
chr9	106441668	1	Skin	1.49327e-05	10	chr9:106441668	Intergenic	NA	9:106441668C>T	1909	1.16735	0.617317	No	1
chr17	40086864	1	Skin	8.79317e-06	8	chr17:40086864	Non-coding transcript	TTC25	TTC25, 17:40086864G>A	1909	0.598138	0.71367	No	1
chr19	24587778	1	Skin	0.000218187	9	chr19:24587778	Intergenic	NA	19:24587778G>A	1909	1.19116	0.617317	No	1
chr21	10937439	1	Skin	1.5677e-05	10	chr21:10937439	Intron	TPTE	TPTE, 21:10937439G>A	1909	1.0889	0.617317	No	1
chr22	34491847	1	Skin	0.000218187	9	chr22:34491847	Non-coding transcript	LL22NC03-86D4.1	LL22NC03-86D4.1, 22:34491847G>A	1909	1.85631	0.617317	No	1
chr2	106810834	1	Skin	1.09763e-06	10	chr2:106810834	Upstream gene	UXS1	UXS1, 2:106810834C>T	1909	0.766387	0.617317	No	1
chr3	96111528	1	Skin	0.00238476	8	chr3:96111528	Intergenic	NA	3:96111528C>T/A	1909	0.916221	0.636262	No	1
chr3	153639449	1	Skin	0.00216673	8	chr3:153639449	Non-coding transcript	RP11-217E22.5	RP11-217E22.5, 3:153639449G>A	1909	0.956051	0.624535	No	1
chr7	5553439	1	Skin	4.79107e-18	14	chr7:5553439	Upstream gene	FBXL18	FBXL18, 7:5553439C>T	1909	0.66102	0.617317	No	1
chr8	75262590	1	Skin	5.18684e-17	15	chr8:75262590	Non-coding transcript	CTD-2320G14.2	CTD-2320G14.2, 8:75262590C>T	1909	0.653652	0.617317	No	1
chr7	53685595	1	Skin	0.000218187	9	chr7:53685595	Intergenic	NA	7:53685595C>T	1909	0.716676	0.663878	No	1
chr7	62310478	1	Skin	0.000218187	9	chr7:62310478	Intergenic	NA	7:62310478G>A	1909	0.425738	0.774509	No	1
chr17	45973318	1	Skin	8.30364e-07	10	chr17:45973318	Non-coding transcript	RP11-6N17.4	RP11-6N17.4, 17:45973318C>T	1909	1.11313	0.617317	No	1
chr3	86089187	1	Skin	0.00213396	8	chr3:86089187	Intron	CADM2	CADM2, 3:86089187G>A	1909	0.824842	0.621409	No	1
chr7	61881543	1	Skin	8.88462e-07	11	chr7:61881543	Intergenic	NA	7:61881543G>A	1909	1.06494	0.617317	No	1
chr7	147577231	1	Skin	0.000217436	9	chr7:147577231	Intron	CNTNAP2	CNTNAP2, 7:147577231C>T	1909	0.572871	0.655197	No	1
chr13	57383670	1	Skin	0.00238476	8	chr13:57383670	Intergenic	NA	13:57383670G>A	1909	0.851368	0.617317	No	1
chr20	36156403	1	Skin	3.82668e-11	13	chr20:36156403	Upstream gene	BLCAP	BLCAP, 20:36156403C>T	1909	0.374471	0.719861	No	1
chr21	11145300	1	Skin	2.48724e-13	15	chr21:11145300	Intergenic	NA	21:11145300G>A	1909	0.228615	0.780162	No	1
chr21	44394519	1	Skin	0.000361098	8	chr21:44394519	Upstream gene	PKNOX1	PKNOX1, 21:44394519C>T	1909	1.64537	0.617317	No	1
chr2	5910869	1	Skin	0.00190886	8	chr2:5910869	Intergenic	NA	2:5910869G>A	1909	1.04675	0.617777	No	1
chr4	34381617	1	Skin	0.00238476	8	chr4:34381617	Intergenic	NA	4:34381617G>A	1909	0.775693	0.661207	No	1
chr4	139045019	1	Skin	1.06049e-06	10	chr4:139045019	Non-coding transcript	LINC00616	LINC00616, 4:139045019C>T	1909	0.706028	0.661207	No	1
chr5	62644330	1	Skin	1.37006e-05	10	chr5:62644330	Intergenic	NA	5:62644330G>A	1909	1.01022	0.617317	No	1
chr6	121018460	1	Skin	0.00238476	8	chr6:121018460	Intergenic	NA	6:121018460G>A	1909	1.25568	0.617317	No	1
chr7	61539251	1	Skin	0.000218187	9	chr7:61539251	Intergenic	NA	7:61539251G>A	1909	1.07052	0.617317	No	1
chr7	67723452	1	Skin	0.00238476	8	chr7:67723452	Non-coding transcript	RP5-945F2.3	RP5-945F2.3, 7:67723452C>T	1909	1.26973	0.617317	No	1
chr7	111846581	1	Skin	8.51114e-12	12	chr7:111846581	Upstream gene	ZNF277	ZNF277, 7:111846581G>A	1909	0.633995	0.663878	No	1
chr11	130828649	1	Skin	0.00238476	8	chr11:130828649	Intergenic	NA	11:130828649C>T	1909	0.501636	0.75327	No	1
chr12	34471339	1	Skin	4.06565e-05	8	chr12:34471339	Intergenic	NA	12:34471339C>T	1909	1.1753	0.617317	No	1
chr13	72012654	1	Skin	0.00238476	8	chr13:72012654	3' UTR	DACH1	DACH1, 13:72012654C>T	1909	0.44621	0.662511	No	1
chr14	59951170	1	Skin	3.77166e-08	10	chr14:59951170	Upstream gene	L3HYPDH	L3HYPDH, 14:59951170G>A	1909	1.37427	0.617317	No	1
chr20	5093729	1	Skin	8.35134e-07	9	chr20:5093729	Upstream gene	TMEM230	TMEM230, 20:5093729G>A	1909	1.19722	0.617317	No	1
chr21	9571355	1	Skin	0.00017171	9	chr21:9571355	Intergenic	NA	21:9571355G>A	1909	0.922307	0.617317	No	1
chr21	10009909	1	Skin	0.00238476	8	chr21:10009909	Intergenic	NA	21:10009909G>A	1909	0.521484	0.745743	No	1
chr21	11004601	1	Skin	0.00238476	8	chr21:11004601	Non-coding transcript	BAGE2	BAGE2, 21:11004601G>A	1909	1.23573	0.617317	No	1
chr21	11034864	1	Skin	1.62449e-09	13	chr21:11034864	Non-coding transcript	BAGE2	BAGE2, 21:11034864C>T	1909	0.814708	0.617317	No	1
chr21	11148041	1	Skin	0.00164283	8	chr21:11148041	Intergenic	NA	21:11148041C>T	1909	1.32461	0.617317	No	1
chr21	19416786	1	Skin	1.4548e-05	10	chr21:19416786	Non-coding transcript	AP000998.2	AP000998.2, 21:19416786C>T	1909	1.70634	0.617317	No	1
chr7	61560142	1	Skin	8.88462e-07	11	chr7:61560142	Intergenic	NA	7:61560142G>A	1909	1.10166	0.617317	No	1
chr19	27845639	1	Skin	1.76335e-08	12	chr19:27845639	Intergenic	NA	19:27845639C>T	1909	1.39744	0.617317	No	1
chr3	191989434	1	Skin	0.00238476	8	chr3:191989434	Intron	FGF12	FGF12, 3:191989434C>T	1909	0.916966	0.617317	No	1
chr4	131467149	1	Skin	1.4548e-05	10	chr4:131467149	Intergenic	NA	4:131467149G>A	1909	0.947066	0.618948	No	1
chr6	86608537	1	Skin	0.00238476	8	chr6:86608537	Intergenic	NA	6:86608537C>T	1909	0.824341	0.617317	No	1
chr6	149867285	1	Skin	1.6288e-09	12	chr6:149867285	Upstream gene	PPIL4	PPIL4, 6:149867285C>T	1909	0.936406	0.617317	No	1
chr7	61529257	1	Skin	0.000218187	9	chr7:61529257	Intergenic	NA	7:61529257G>A	1909	1.58969	0.617317	No	1
chr19	24545343	1	Skin	0.000218187	9	chr19:24545343	Intergenic	NA	19:24545343G>A	1909	1.07067	0.617317	No	1
chr21	11066366	1	Skin	8.88462e-07	11	chr21:11066366	Non-coding transcript	BAGE2	BAGE2, 21:11066366C>T	1909	1.49897	0.617317	No	1
chr3	1074720	1	Skin	0.00238476	8	chr3:1074720	Intergenic	NA	3:1074720C>T	1909	1.08716	0.617317	No	1
chr3	13493416	1	Skin	4.64121e-11	11	chr3:13493416	Intergenic	NA	3:13493416C>T	1909	1.31453	0.617317	No	1
chr16	26252563	1	Skin	0.00238476	8	chr16:26252563	Intergenic	NA	16:26252563G>A	1909	0.740941	0.66512	No	1
chr21	11117073	1	Skin	1.70076e-09	13	chr21:11117073	Intergenic	NA	21:11117073G>A	1909	1.34863	0.617317	No	1
chr2	138495539	1	Skin	0.00238476	8	chr2:138495539	Intergenic	NA	2:138495539G>A	1909	1.39366	0.617317	No	1
chr3	34638138	1	Skin	0.00238476	8	chr3:34638138	Intergenic	NA	3:34638138C>T	1909	1.23889	0.617317	No	1
chr7	34628130	1	Skin	0.000204494	9	chr7:34628130	Non-coding transcript	NPSR1-AS1	NPSR1-AS1, 7:34628130G>A	1909	1.2274	0.617317	No	1
chr7	61514019	1	Skin	8.88462e-07	11	chr7:61514019	Intergenic	NA	7:61514019G>A	1909	1.5142	0.617317	No	1
chr7	145647624	1	Skin	0.00238476	8	chr7:145647624	Intergenic	NA	7:145647624G>A	1909	1.45718	0.617317	No	1
chr14	106790942	1	Skin	0.000218187	8	chr14:106790942	Intergenic	NA	14:106790942C>T	1909	1.34219	0.617317	No	1
chr7	61917093	1	Skin	0.000218187	9	chr7:61917093	Intergenic	NA	7:61917093G>A	1909	1.39416	0.617317	No	1
chr8	67169697	1	Skin	1.23783e-06	10	chr8:67169697	Intergenic	NA	8:67169697G>A	1909	1.12897	0.617317	No	1
chr15	20403233	1	Skin	8.88462e-07	11	chr15:20403233	Intergenic	NA	15:20403233C>T	1909	0.408326	0.748782	No	1
chr1	143386903	1	Skin	0.00167195	8	chr1:143386903	Non-coding transcript	RP11-435B5.4	RP11-435B5.4, 1:143386903C>T	1909	1.3643	0.617317	No	1
chr2	188174983	1	Skin	0.00149724	8	chr2:188174983	Non-coding transcript	AC007319.1	AC007319.1, 2:188174983C>T	1909	0.746123	0.663878	No	1
chr4	6576902	1	Skin	1.44887e-07	9	chr4:6576902	Upstream gene	MAN2B2	MAN2B2, 4:6576902G>A	1909	0.998261	0.617317	No	1
chr2	154820062	1	Skin	0.000218187	9	chr2:154820062	Intron	GALNT13	GALNT13, 2:154820062G>A	1909	1.03954	0.617317	No	1
chr13	65287235	1	Skin	0.00238476	8	chr13:65287235	Intergenic	NA	13:65287235C>T	1909	0.117331	0.896052	No	1
chr7	61552665	1	Skin	0.00222014	8	chr7:61552665	Intergenic	NA	7:61552665C>T	1909	1.70925	0.617317	No	1
chr7	119185605	1	Skin	0.00238476	8	chr7:119185605	Intergenic	NA	7:119185605G>A	1909	1.28291	0.617317	No	1
chr12	34716581	1	Skin	0.00238476	8	chr12:34716581	Intergenic	NA	12:34716581C>T	1909	1.28176	0.617317	No	1
chr5	53119926	1	Skin	0.000478067	8	chr5:53119926	Intergenic	NA	5:53119926G>A	1909	0.911203	0.637274	No	1
chr6	56087096	1	Skin	1.12962e-05	10	chr6:56087096	Intron	COL21A1	COL21A1, 6:56087096C>T	1909	1.17086	0.617317	No	1
chr12	61705280	1	Skin	0.00238476	8	chr12:61705280	Intergenic	NA	12:61705280G>A	1909	1.3167	0.617317	No	1
chr16	33339906	1	Skin	0.00238476	8	chr16:33339906	Intergenic	NA	16:33339906C>T	1909	1.63469	0.617317	No	1
chr21	10183935	1	Skin	0.000218187	9	chr21:10183935	Intergenic	NA	21:10183935C>T	1909	0.928884	0.617317	No	1
chr5	62155072	1	Skin	0.00238476	8	chr5:62155072	Intergenic	NA	5:62155072C>T	1909	1.00797	0.618948	No	1
chr7	61903778	1	Skin	1.5677e-05	10	chr7:61903778	Intergenic	NA	7:61903778G>A	1909	0.648679	0.634493	No	1
chr8	73625849	1	Skin	0.00213396	8	chr8:73625849	Intron	KCNB2	KCNB2, 8:73625849G>A	1909	0.621155	0.672059	No	1
chr12	34817982	1	Skin	0.00238476	8	chr12:34817982	Intergenic	NA	12:34817982G>A	1909	0.963043	0.621894	No	1
chr2	185646065	1	Skin	0.000218187	9	chr2:185646065	Intron	ZNF804A	ZNF804A, 2:185646065G>A	1909	1.14817	0.617317	No	1
chr7	63402881	1	Skin	0.00238476	8	chr7:63402881	Intergenic	NA	7:63402881G>A	1909	1.08971	0.617317	No	1
chr11	61735191	1	Skin	5.40433e-21	16	chr11:61735191	Upstream gene	FTH1	FTH1, 11:61735191C>T	1909	0.535888	0.638814	No	1
chr12	128724040	1	Skin	0.00216988	8	chr12:128724040	Intergenic	NA	12:128724040C>T	1909	1.22222	0.617317	No	1
chr14	87246236	1	Skin	0.00222014	8	chr14:87246236	Intergenic	NA	14:87246236C>T	1909	0.933687	0.617317	No	1
chr5	12510890	1	Skin	0.00171458	8	chr5:12510890	Intergenic	NA	5:12510890C>T	1909	0.754906	0.618948	No	1
chr2	53768828	1	Skin	0.00231789	8	chr2:53768828	Intron	GPR75-ASB3	GPR75-ASB3, 2:53768828G>A	1909	0.874261	0.646323	No	1
chr3	68768740	1	Skin	5.73899e-05	8	chr3:68768740	Intergenic	NA	3:68768740C>T	1909	0.873727	0.646323	No	1
chr4	70341551	1	Skin	0.00238476	8	chr4:70341551	Intergenic	NA	4:70341551G>A	1909	1.60883	0.617317	No	1
chr5	50620056	1	Skin	0.000143994	9	chr5:50620056	Intergenic	NA	5:50620056C>T	1909	1.02486	0.617317	No	1
chr8	84269089	1	Skin	0.00238476	8	chr8:84269089	Intergenic	NA	8:84269089G>A	1909	0.833855	0.652982	No	1
chr8	84309387	1	Skin	0.00238476	8	chr8:84309387	Intergenic	NA	8:84309387G>A	1909	0.543248	0.663878	No	1
chr11	25127430	1	Skin	0.00238476	8	chr11:25127430	Intergenic	NA	11:25127430C>T	1909	0.197795	0.895284	No	1
chr11	51320868	1	Skin	0.0023066	8	chr11:51320868	Intergenic	NA	11:51320868C>T	1909	0.800442	0.656349	No	1
chr12	34559227	1	Skin	0.000133442	9	chr12:34559227	Intergenic	NA	12:34559227G>A	1909	0.309491	0.776642	No	1
chr12	34758639	1	Skin	1.16006e-05	10	chr12:34758639	Intergenic	NA	12:34758639G>A	1909	0.152679	0.905715	No	1
chr12	127872030	1	Skin	0.00238476	8	chr12:127872030	Intergenic	NA	12:127872030G>A	1909	0.598663	0.71367	No	1
chr15	20597591	1	Skin	7.37915e-06	10	chr15:20597591	Non-coding transcript	HERC2P3	HERC2P3, 15:20597591G>A	1909	1.25921	0.617317	No	1
chr17	34842460	1	Skin	6.53378e-05	9	chr17:34842460	Upstream gene	ZNHIT3	ZNHIT3, 17:34842460G>A	1909	0.439436	0.769373	No	1
chr17	54365453	1	Skin	0.00238476	8	chr17:54365453	Intron	ANKFN1	ANKFN1, 17:54365453C>T	1909	1.23409	0.617317	No	1
chr19	24545687	1	Skin	0.000151518	9	chr19:24545687	Intergenic	NA	19:24545687G>A	1909	0.964738	0.618948	No	1
chr19	24558253	1	Skin	0.000218187	9	chr19:24558253	Intergenic	NA	19:24558253G>A/T	1909	1.5604	0.617317	No	1
chr20	54967436	1	Skin	5.73899e-05	8	chr20:54967436	Upstream gene	AURKA	AURKA, 20:54967436G>A	1909	0.906609	0.617317	No	1
chr21	11183774	1	Skin	1.31416e-06	9	chr21:11183774	Non-coding transcript	AP003900.6	AP003900.6, 21:11183774C>T	1909	1.11322	0.617317	No	1
chr22	34428380	1	Skin	1.4548e-05	10	chr22:34428380	Non-coding transcript	LL22NC03-86D4.1	LL22NC03-86D4.1, 22:34428380C>T	1909	0.959064	0.617317	No	1
chr4	136733430	1	Skin	0.000146783	9	chr4:136733430	Intergenic	NA	4:136733430G>A	1909	1.48868	0.617317	No	1
chr4	46544363	1	Skin	0.00238476	8	chr4:46544363	Intergenic	NA	4:46544363G>A	1909	0.860663	0.648051	No	1
chr21	11055855	1	Skin	0.00238476	8	chr21:11055855	Non-coding transcript	BAGE2	BAGE2, 21:11055855C>T	1909	0.477743	0.661207	No	1
chr7	61560313	1	Skin	0.00238476	8	chr7:61560313	Intergenic	NA	7:61560313G>A	1909	1.14795	0.617317	No	1
chr11	22368141	1	Skin	0.00238476	8	chr11:22368141	Intron	SLC17A6	SLC17A6, 11:22368141C>T	1909	1.14231	0.617317	No	1
chr18	40790119	1	Skin	0.00238476	8	chr18:40790119	Intergenic	NA	18:40790119G>A	1909	1.56415	0.617317	No	1
chr7	62194646	1	Skin	0.000218187	9	chr7:62194646	Intergenic	NA	7:62194646G>A	1909	0.371437	0.700336	No	1
chr7	52427764	1	Skin	0.000835841	8	chr7:52427764	Intergenic	NA	7:52427764G>A	1909	1.51998	0.617317	No	1
chr8	83042166	1	Skin	0.000218187	9	chr8:83042166	Non-coding transcript	RP11-99H20.1	RP11-99H20.1, 8:83042166C>T	1909	0.752352	0.617317	No	1
chr13	68342239	1	Skin	0.000192474	9	chr13:68342239	Intergenic	NA	13:68342239C>T	1909	1.21043	0.617317	No	1
chr19	24575957	1	Skin	5.57872e-07	11	chr19:24575957	Intergenic	NA	19:24575957G>A	1909	1.55239	0.617317	No	1
chr21	10748580	1	Skin	0.000218187	9	chr21:10748580	Intergenic	NA	21:10748580G>A	1909	1.4119	0.617317	No	1
chr21	11166222	1	Skin	1.37519e-08	12	chr21:11166222	Intergenic	NA	21:11166222C>T	1909	1.5178	0.617317	No	1
chr7	61545663	1	Skin	0.00238476	8	chr7:61545663	Intergenic	NA	7:61545663C>T	1909	1.24609	0.617317	No	1
chr7	61886440	1	Skin	0.000218187	9	chr7:61886440	Intergenic	NA	7:61886440G>A	1909	0.344999	0.814045	No	1
chr21	9419233	1	Skin	0.00225531	8	chr21:9419233	Intergenic	NA	21:9419233G>A	1909	1.31106	0.617317	No	1
chr7	72298956	1	Skin	7.73473e-10	10	chr7:72298956	Non-coding transcript	TYW1B	TYW1B, 7:72298956C>T	1909	1.04526	0.617317	No	1
chr15	20031074	1	Skin	0.00238476	8	chr15:20031074	Intergenic	NA	15:20031074C>T	1909	1.38685	0.617317	No	1
chr20	59628518	1	Skin	0.00238476	8	chr20:59628518	Intergenic	NA	20:59628518G>A	1909	0.814919	0.654958	No	1
chr1	209284079	1	Skin	0.000218187	9	chr1:209284079	Intergenic	NA	1:209284079C>T	1909	1.57852	0.617317	No	1
chr7	54668756	1	Skin	0.00238476	8	chr7:54668756	Intergenic	NA	7:54668756C>T	1909	1.2528	0.617317	No	1
chr7	73668787	1	Skin	0.000130267	8	chr7:73668787	Upstream gene	RFC2	RFC2, 7:73668787C>T	1909	0.893581	0.617317	No	1
chr8	76731674	1	Skin	0.00238476	8	chr8:76731674	Intergenic	NA	8:76731674G>A	1909	0.173273	0.830904	No	1
chr21	10979446	1	Skin	1.27056e-05	10	chr21:10979446	Intron	TPTE	TPTE, 21:10979446C>T	1909	1.11299	0.617317	No	1
chr1	194955052	1	Skin	0.00238476	8	chr1:194955052	Intergenic	NA	1:194955052C>T	1909	1.12958	0.617317	No	1
chr7	18098329	1	Skin	0.00238476	8	chr7:18098329	Intergenic	NA	7:18098329G>A	1909	1.67763	0.617317	No	1
chr7	61537205	1	Skin	0.0019281	8	chr7:61537205	Intergenic	NA	7:61537205G>A	1909	0.902174	0.618948	No	1
chr7	112327259	1	Skin	0.00238476	8	chr7:112327259	Non-coding transcript	AC002463.3	AC002463.3, 7:112327259C>T	1909	1.34053	0.617317	No	1
chr8	83919381	1	Skin	0.000218187	9	chr8:83919381	Intergenic	NA	8:83919381C>T	1909	1.38437	0.617317	No	1
chr14	27306646	1	Skin	0.00238476	8	chr14:27306646	Non-coding transcript	RP11-384J4.2	RP11-384J4.2, 14:27306646G>A	1909	1.41541	0.617317	No	1
chr1	194447415	1	Skin	0.000218187	9	chr1:194447415	Intergenic	NA	1:194447415G>A	1909	1.52221	0.617317	No	1
chr4	182655194	1	Skin	0.00238476	8	chr4:182655194	Intergenic	NA	4:182655194C>T	1909	1.05677	0.617317	No	1
chr14	19094093	1	Skin	0.00238476	8	chr14:19094093	Intergenic	NA	14:19094093C>T	1909	1.01663	0.618948	No	1
chr18	36084349	1	Skin	0.00238476	8	chr18:36084349	Intergenic	NA	18:36084349C>T	1909	1.07429	0.617317	No	1
chr21	17994589	1	Skin	0.0023066	8	chr21:17994589	Non-coding transcript	LINC00478	LINC00478, 21:17994589C>T	1909	0.976053	0.621698	No	1
chr1	28585913	1	Skin	0.000104589	8	chr1:28585913	Upstream gene	SESN2	SESN2, 1:28585913C>T	1909	1.24737	0.617317	No	1
chr20	62289653	1	Skin	7.4258e-17	14	chr20:62289653	Upstream gene	RTEL1	RTEL1, 20:62289653G>A	1909	1.16364	0.617317	No	1
chr1	241065763	1	Skin	0.00238476	8	chr1:241065763	Intron	RGS7	RGS7, 1:241065763G>A	1909	1.42491	0.617317	No	1
chr14	40096753	1	Skin	0.00163376	8	chr14:40096753	Intergenic	NA	14:40096753C>T	1909	1.18989	0.617317	No	1
chr3	3505947	1	Skin	0.00238476	8	chr3:3505947	Non-coding transcript	AC026188.1	AC026188.1, 3:3505947G>A	1909	1.00255	0.618948	No	1
chr9	77955421	1	Skin	0.001368	8	chr9:77955421	Intergenic	NA	9:77955421C>T	1909	0.829852	0.652982	No	1
chr19	8806727	1	Skin	0.00194932	8	chr19:8806727	Intergenic	NA	19:8806727G>A	1909	1.20668	0.617317	No	1
chr19	24567356	1	Skin	0.00238476	8	chr19:24567356	Intergenic	NA	19:24567356G>A	1909	0.334888	0.730351	No	1
chr19	24569413	1	Skin	0.000218187	9	chr19:24569413	Intergenic	NA	19:24569413G>A	1909	1.34921	0.617317	No	1
chr19	24587266	1	Skin	0.00238476	8	chr19:24587266	Intergenic	NA	19:24587266G>A	1909	1.52751	0.617317	No	1
chr21	11043370	1	Skin	1.05904e-09	13	chr21:11043370	Non-coding transcript	BAGE2	BAGE2, 21:11043370G>A	1909	1.2957	0.617317	No	1
chr1	71074589	1	Skin	0.00238476	8	chr1:71074589	Intergenic	NA	1:71074589C>T	1909	1.37661	0.617317	No	1
chr3	191833045	1	Skin	0.00238476	8	chr3:191833045	Intergenic	NA	3:191833045C>T	1909	1.96922	0.617317	No	1
chr5	45997918	1	Skin	0.00238476	8	chr5:45997918	Intergenic	NA	5:45997918G>A	1909	1.18903	0.617317	No	1
chr7	97256125	1	Skin	1.99692e-05	9	chr7:97256125	Intergenic	NA	7:97256125C>T	1909	1.51393	0.617317	No	1
chr8	43521580	1	Skin	0.00045924	8	chr8:43521580	Intergenic	NA	8:43521580G>A	1909	1.80451	0.617317	No	1
chr9	24943966	1	Skin	0.00238476	8	chr9:24943966	Intergenic	NA	9:24943966C>T	1909	1.34453	0.617317	No	1
chr13	83656017	1	Skin	0.000172612	9	chr13:83656017	Intergenic	NA	13:83656017C>T	1909	1.32778	0.617317	No	1
chr19	24568554	1	Skin	0.00238476	8	chr19:24568554	Intergenic	NA	19:24568554G>A	1909	1.54988	0.617317	No	1
chr2	49341896	1	Skin	0.00136778	8	chr2:49341896	Intron	FSHR	FSHR, 2:49341896G>A	1909	0.665635	0.687658	No	1
chr19	24557256	1	Skin	0.00238476	8	chr19:24557256	Intergenic	NA	19:24557256G>A	1909	0.228282	0.824989	No	1
chr6	91498267	1	Skin	0.00238476	8	chr6:91498267	Intergenic	NA	6:91498267C>T	1909	1.21571	0.617317	No	1
chr13	62195912	1	Skin	0.0014799	8	chr13:62195912	Intergenic	NA	13:62195912C>T	1909	1.3806	0.617317	No	1
chr20	43313983	1	Skin	0.000130267	8	chr20:43313983	Non-coding transcript	RP11-445H22.3	RP11-445H22.3, 20:43313983G>A	1909	0.807725	0.655197	No	1
chr14	19103804	1	Skin	0.00238476	8	chr14:19103804	Intergenic	NA	14:19103804C>T	1909	0.653051	0.648051	No	1
chr19	3035710	1	Skin	1.04738e-12	14	chr19:3035710	Intron	TLE2	TLE2, 19:3035710G>A	1909	0.807948	0.617317	No	1
chr2	154979650	1	Skin	0.000218187	9	chr2:154979650	Intron	GALNT13	GALNT13, 2:154979650G>A	1909	0.495929	0.655197	No	1
chr3	102681921	1	Skin	0.00238476	8	chr3:102681921	Intergenic	NA	3:102681921G>A	1909	1.15812	0.617317	No	1
chr8	2283897	1	Skin	0.00213396	8	chr8:2283897	Intergenic	NA	8:2283897G>A	1909	1.22222	0.617317	No	1
chr14	27504758	1	Skin	0.00238476	8	chr14:27504758	Non-coding transcript	RP11-384J4.2	RP11-384J4.2, 14:27504758G>A	1909	1.14886	0.617317	No	1
chrX	61902505	1	Skin	0.00238476	8	chrX:61902505	Intergenic	NA	X:61902505G>A	1909	1.05851	0.617317	No	1
chr3	86467610	1	Skin	0.00238476	8	chr3:86467610	Intergenic	NA	3:86467610G>A	1909	1.46757	0.617317	No	1
chr7	62422163	1	Skin	0.00217194	8	chr7:62422163	Intergenic	NA	7:62422163G>A	1909	0.756614	0.663878	No	1
chr7	62141144	1	Skin	0.00238476	8	chr7:62141144	Intergenic	NA	7:62141144G>A	1909	1.18312	0.617317	No	1
chr8	55136729	1	Skin	0.00238476	8	chr8:55136729	Intergenic	NA	8:55136729C>T	1909	0.810091	0.655197	No	1
chr7	61885867	1	Skin	0.00238476	8	chr7:61885867	Intergenic	NA	7:61885867G>A	1909	1.25639	0.617317	No	1
chr16	7112564	1	Skin	0.00238476	8	chr16:7112564	Intron	RBFOX1	RBFOX1, 16:7112564C>T	1909	1.61161	0.617317	No	1
chr4	67339577	1	Skin	0.00238476	8	chr4:67339577	Intergenic	NA	4:67339577C>T	1909	1.28318	0.617317	No	1
chr6	130973259	1	Skin	0.00238476	8	chr6:130973259	Intergenic	NA	6:130973259C>T	1909	0.798097	0.656954	No	1
chr2	104099712	1	Skin	0.00238476	8	chr2:104099712	Intergenic	NA	2:104099712G>A/T	1909	1.07889	0.617317	No	1
chr3	178426252	1	Skin	0.00155539	8	chr3:178426252	Non-coding transcript	RP11-385J1.2	RP11-385J1.2, 3:178426252G>A	1909	0.775923	0.661207	No	1
chr6	131827271	1	Skin	0.00238476	8	chr6:131827271	Intergenic	NA	6:131827271G>A	1909	0.96881	0.621698	No	1
chr19	24554093	1	Skin	0.00238476	8	chr19:24554093	Intergenic	NA	19:24554093G>A	1909	0.566049	0.727463	No	1
chr21	10748921	1	Skin	0.00238476	8	chr21:10748921	Intergenic	NA	21:10748921G>A	1909	1.02266	0.618948	No	1
chr3	86324457	1	Skin	0.00238476	8	chr3:86324457	Intergenic	NA	3:86324457C>T	1909	0.422369	0.678311	No	1
chr6	55345076	1	Skin	0.000218187	9	chr6:55345076	Intron	HMGCLL1	HMGCLL1, 6:55345076G>A	1909	0.958287	0.618948	No	1
chr6	62215966	1	Skin	0.00238476	8	chr6:62215966	Intergenic	NA	6:62215966G>A	1909	1.29635	0.617317	No	1
chr13	93839892	1	Skin	0.00238476	8	chr13:93839892	Intergenic	NA	13:93839892C>T	1909	1.06054	0.617317	No	1
chr9	66849754	1	Skin	0.000218187	9	chr9:66849754	Intergenic	NA	9:66849754G>A	1909	1.55865	0.617317	No	1
chr1	143512661	1	Skin	0.00238476	8	chr1:143512661	Non-coding transcript	RP11-435B5.6	RP11-435B5.6, 1:143512661C>T	1909	1.06878	0.617317	No	1
chr7	61916751	1	Skin	0.00238476	8	chr7:61916751	Intergenic	NA	7:61916751G>A	1909	1.37319	0.617317	No	1
chr4	168628130	1	Skin	1.30347e-05	10	chr4:168628130	Intergenic	NA	4:168628130C>T	1909	0.903528	0.621698	No	1
chr7	62325806	1	Skin	0.00238476	8	chr7:62325806	Intergenic	NA	7:62325806G>A	1909	1.44033	0.617317	No	1
chr9	102861322	1	Skin	8.66118e-10	11	chr9:102861322	Upstream gene	INVS	INVS, 9:102861322C>T	1909	0.870342	0.617317	No	1
chr12	118156956	1	Skin	0.00238476	8	chr12:118156956	Intron	KSR2	KSR2, 12:118156956G>A	1909	1.14998	0.617317	No	1
chr12	38300592	1	Skin	0.00238476	8	chr12:38300592	Intergenic	NA	12:38300592C>T	1909	1.23504	0.617317	No	1
chr2	195976250	1	Skin	0.00238476	8	chr2:195976250	Intergenic	NA	2:195976250G>A	1909	0.524476	0.744806	No	1
chr7	61535139	1	Skin	0.00238476	8	chr7:61535139	Intergenic	NA	7:61535139G>A	1909	0.708686	0.672059	No	1
chr8	47047928	1	Skin	0.00182372	8	chr8:47047928	Intergenic	NA	8:47047928C>T	1909	0.674616	0.684686	No	1
chr19	21862780	1	Skin	0.00238476	8	chr19:21862780	Intergenic	NA	19:21862780C>T	1909	0.711027	0.671547	No	1
chr1	112734789	1	Skin	0.000269474	8	chr1:112734789	Non-coding transcript	RP5-965F6.2	RP5-965F6.2, 1:112734789G>A	1909	1.19024	0.617317	No	1
chr4	190558985	1	Skin	0.00238476	8	chr4:190558985	Intergenic	NA	4:190558985C>T	1909	0.631679	0.696852	No	1
chr4	49244990	1	Skin	0.00238476	8	chr4:49244990	Non-coding transcript	RP11-1281K21.1	RP11-1281K21.1, 4:49244990C>T	1909	1.16244	0.617317	No	1
chr10	42419115	1	Skin	0.00238476	8	chr10:42419115	Intergenic	NA	10:42419115G>A	1909	0.966048	0.617317	No	1
chr4	172041364	1	Skin	0.00238476	8	chr4:172041364	Intergenic	NA	4:172041364C>T	1909	0.101545	0.923902	No	1
chr5	119306230	1	Skin	0.00143088	9	chr5:119306230	Intergenic	NA	5:119306230G>A	1909	1.04023	0.617317	No	1
chr8	132327709	1	Skin	0.000138573	10	chr8:132327709	Non-coding transcript	CTD-2501M5.1	CTD-2501M5.1, 8:132327709C>T	1909	-0.209308	0.84621	No	1
chr18	1924279	1	Skin	6.42976e-07	10	chr18:1924279	Non-coding transcript	RP11-161I6.2	RP11-161I6.2, 18:1924279G>A	1909	1.06683	0.617317	No	1
chr3	135487309	1	Skin	0.00368195	8	chr3:135487309	Intergenic	NA	3:135487309G>A	1909	1.16379	0.617317	No	1
chr5	45324922	1	Skin	0.0138066	8	chr5:45324922	Intron	HCN1	HCN1, 5:45324922G>A	1909	0.800335	0.656349	No	1
chr7	61088737	1	Skin	0.0133303	8	chr7:61088737	Intergenic	NA	7:61088737G>A	1909	1.26971	0.617317	No	1
chr7	113214526	1	Skin	0.00150689	9	chr7:113214526	Intergenic	NA	7:113214526G>A	1909	0.259604	0.856655	No	1
chr7	146177048	1	Skin	0.000138573	10	chr7:146177048	Intron	CNTNAP2	CNTNAP2, 7:146177048C>T	1909	1.12392	0.617317	No	1
chr10	28153040	1	Skin	0.00238476	8	chr10:28153040	Intron	ARMC4	ARMC4, 10:28153040C>T	1909	1.05176	0.617531	No	1
chr10	37258383	1	Skin	0.00143088	9	chr10:37258383	Intergenic	NA	10:37258383C>T	1909	0.33525	0.818456	No	1
chr14	19847388	1	Skin	0.000148911	10	chr14:19847388	Non-coding transcript	RP11-146E13.4	RP11-146E13.4, 14:19847388C>T	1909	0.633241	0.621698	No	1
chr17	59616711	1	Skin	0.00154389	9	chr17:59616711	Intergenic	NA	17:59616711C>T	1909	1.24093	0.617317	No	1
chr17	72869537	1	Skin	4.12884e-11	14	chr17:72869537	Upstream gene	FDXR	FDXR, 17:72869537C>T	1909	0.724187	0.620583	No	1
chr2	104461634	1	Skin	0.0145051	8	chr2:104461634	Intergenic	NA	2:104461634G>A	1909	0.733948	0.668546	No	1
chr3	26027022	1	Skin	0.000138573	10	chr3:26027022	Intergenic	NA	3:26027022G>A	1909	0.454539	0.688983	No	1
chr3	95484383	1	Skin	0.00143088	9	chr3:95484383	Intergenic	NA	3:95484383C>T	1909	1.24727	0.617317	No	1
chr3	121069522	1	Skin	0.000177436	9	chr3:121069522	Intron	STXBP5L	STXBP5L, 3:121069522C>T	1909	0.620147	0.692579	No	1
chr4	42189871	1	Skin	0.0133303	8	chr4:42189871	Intergenic	NA	4:42189871G>A	1909	0.349432	0.820456	No	1
chr5	62533958	1	Skin	0.0133684	8	chr5:62533958	Intergenic	NA	5:62533958G>A	1909	0.588646	0.655517	No	1
chr7	146747042	1	Skin	4.24375e-08	13	chr7:146747042	Intron	CNTNAP2	CNTNAP2, 7:146747042C>T	1909	0.400289	0.692969	No	1
chr8	111670815	1	Skin	0.013378	8	chr8:111670815	Intergenic	NA	8:111670815G>A	1909	0.104515	0.936984	No	1
chr8	114018601	1	Skin	0.0137514	8	chr8:114018601	Intron	CSMD3	CSMD3, 8:114018601C>T	1909	0.875557	0.646323	No	1
chr10	19434045	1	Skin	0.000138573	10	chr10:19434045	Intergenic	NA	10:19434045G>A	1909	0.155695	0.858407	No	1
chr10	54800096	1	Skin	0.00143088	9	chr10:54800096	Intergenic	NA	10:54800096C>T	1909	0.670665	0.654958	No	1
chr10	56896457	1	Skin	0.0133303	8	chr10:56896457	Intron	PCDH15	PCDH15, 10:56896457C>T	1909	0.574561	0.72405	No	1
chr11	60013312	1	Skin	0.000181981	9	chr11:60013312	Intergenic	NA	11:60013312G>A	1909	0.736986	0.661207	No	1
chr11	84659574	1	Skin	0.00165448	9	chr11:84659574	Intron	DLG2	DLG2, 11:84659574G>A	1909	0.683822	0.655517	No	1
chr14	29040653	1	Skin	0.00145181	9	chr14:29040653	Intergenic	NA	14:29040653G>A	1909	1.16759	0.617317	No	1
chr16	75637332	1	Skin	0.000138739	10	chr16:75637332	Upstream gene	ADAT1	ADAT1, 16:75637332G>A	1909	0.308999	0.795625	No	1
chr19	17765253	1	Skin	0.00226959	8	chr19:17765253	Intron	UNC13A	UNC13A, 19:17765253C>T	1909	0.749503	0.663878	No	1
chr19	17970560	1	Skin	2.70486e-20	20	chr19:17970560	Upstream gene	RPL18A	RPL18A, 19:17970560G>A	1909	1.19398	0.617317	No	1
chr20	54698513	1	Skin	0.0133303	8	chr20:54698513	Intergenic	NA	20:54698513C>T	1909	0.796547	0.657437	No	1
chr4	92633685	1	Skin	0.00143088	9	chr4:92633685	Intergenic	NA	4:92633685C>T	1909	0.523584	0.732179	No	1
chr2	76634452	1	Skin	0.0133684	8	chr2:76634452	Intergenic	NA	2:76634452C>T	1909	0.418338	0.787603	No	1
chr2	186402275	1	Skin	0.000140164	10	chr2:186402275	Intergenic	NA	2:186402275C>T	1909	0.809618	0.645972	No	1
chr3	79680406	1	Skin	0.0133303	8	chr3:79680406	Intron	ROBO1	ROBO1, 3:79680406G>A	1909	0.690012	0.678311	No	1
chr4	94903282	1	Skin	0.00144057	9	chr4:94903282	Intergenic	NA	4:94903282G>A	1909	1.32215	0.617317	No	1
chr5	24543580	1	Skin	1.29468e-05	11	chr5:24543580	Intron	CDH10	CDH10, 5:24543580G>A	1909	0.786793	0.618948	No	1
chr7	52395197	1	Skin	0.0143812	8	chr7:52395197	Intergenic	NA	7:52395197G>A	1909	1.52411	0.617317	No	1
chr8	13928266	1	Skin	0.020954	8	chr8:13928266	Intergenic	NA	8:13928266C>T	1909	1.01447	0.618948	No	1
chr8	16152999	1	Skin	0.00238476	8	chr8:16152999	Intron	MSR1	MSR1, 8:16152999C>T	1909	1.08828	0.617317	No	1
chr8	88828289	1	Skin	0.00143088	9	chr8:88828289	Intergenic	NA	8:88828289C>T	1909	1.60192	0.570854	No	1
chr9	105006863	1	Skin	0.0133303	8	chr9:105006863	Intergenic	NA	9:105006863C>T	1909	0.982663	0.621409	No	1
chr10	38924852	1	Skin	0.0133303	8	chr10:38924852	Intergenic	NA	10:38924852G>A	1909	1.08732	0.617317	No	1
chr11	121009971	1	Skin	0.0133303	8	chr11:121009971	Intron	TECTA	TECTA, 11:121009971C>T	1909	1.62114	0.617317	No	1
chr12	21306335	1	Skin	0.0133303	8	chr12:21306335	Intron	SLCO1B1	SLCO1B1, 12:21306335C>T	1909	0.320803	0.75706	No	1
chr12	127364370	1	Skin	0.00144057	9	chr12:127364370	Intergenic	NA	12:127364370G>A	1909	1.20068	0.617317	No	1
chr18	50342710	1	Skin	0.0133303	8	chr18:50342710	Intron	DCC	DCC, 18:50342710G>A	1909	2.33928	0.0514395	No	1
chr19	20482036	1	Skin	0.0014799	9	chr19:20482036	Non-coding transcript	ZNF826P	ZNF826P, 19:20482036C>T	1909	0.75599	0.653445	No	1
chr21	11116912	1	Skin	0.00216673	8	chr21:11116912	Intergenic	NA	21:11116912G>A	1909	0.220904	0.805157	No	1
chrX	78740486	1	Skin	0.0133303	8	chrX:78740486	Intergenic	NA	X:78740486G>A	1909	1.34285	0.617317	No	1
chr1	192213372	1	Skin	0.0133303	8	chr1:192213372	Intergenic	NA	1:192213372G>A	1909	0.344802	0.762742	No	1
chr2	91806932	1	Skin	0.0137269	8	chr2:91806932	Non-coding transcript	AC116050.1	AC116050.1, 2:91806932C>T	1909	0.478316	0.661207	No	1
chr21	9854408	1	Skin	0.0133303	8	chr21:9854408	Intergenic	NA	21:9854408G>A	1909	0.560011	0.661207	No	1
chr21	26027267	1	Skin	1.12962e-05	11	chr21:26027267	Intergenic	NA	21:26027267C>T	1909	1.05332	0.617317	No	1
chr1	157629353	1	Skin	0.00222014	8	chr1:157629353	Intergenic	NA	1:157629353G>A	1909	1.09794	0.617317	No	1
chr2	91805720	1	Skin	0.000138573	9	chr2:91805720	Non-coding transcript	AC116050.1	AC116050.1, 2:91805720G>A	1909	1.33001	0.617317	No	1
chr2	183156662	1	Skin	0.0133303	8	chr2:183156662	Intron	PDE1A	PDE1A, 2:183156662C>T	1909	0.214712	0.815927	No	1
chr3	81010602	1	Skin	0.0133303	8	chr3:81010602	Intergenic	NA	3:81010602C>T	1909	1.0767	0.617317	No	1
chr3	102868302	1	Skin	1.45289e-06	12	chr3:102868302	Intergenic	NA	3:102868302G>A	1909	1.00866	0.617317	No	1
chr3	166352852	1	Skin	0.0146221	8	chr3:166352852	Intergenic	NA	3:166352852C>T	1909	0.718874	0.67068	No	1
chr4	168587316	1	Skin	0.00143088	9	chr4:168587316	Intergenic	NA	4:168587316C>T	1909	0.858601	0.643792	No	1
chr7	93089650	1	Skin	0.000138573	9	chr7:93089650	Intron	CALCR	CALCR, 7:93089650G>A	1909	0.89012	0.617317	No	1
chr8	83191126	1	Skin	0.00144057	9	chr8:83191126	Intergenic	NA	8:83191126C>T	1909	0.796453	0.617317	No	1
chr8	131945423	1	Skin	0.0133303	8	chr8:131945423	Intron	ADCY8	ADCY8, 8:131945423G>A	1909	1.32816	0.617317	No	1
chr13	72177793	1	Skin	0.0134645	8	chr13:72177793	Intron	DACH1	DACH1, 13:72177793G>A	1909	0.30192	0.842369	No	1
chr14	103583940	1	Skin	0.00222014	8	chr14:103583940	Intergenic	NA	14:103583940G>A	1909	0.719756	0.67068	No	1
chr19	18043603	1	Skin	0.00222014	8	chr19:18043603	Upstream gene	CCDC124	CCDC124, 19:18043603C>T	1909	0.661261	0.688983	No	1
chr19	24517559	1	Skin	7.42619e-07	12	chr19:24517559	Intergenic	NA	19:24517559G>A	1909	0.17744	0.816942	No	1
chrX	78110812	1	Skin	0.0133303	8	chrX:78110812	Intergenic	NA	X:78110812C>T	1909	0.695147	0.658468	No	1
chr2	209113113	1	Skin	5.40066e-09	12	chr2:209113113	Missense	IDH1	IDH1, R132C	1909	-0.245909	0.730351	No	1
chr8	82947733	1	Skin	0.0114002	8	chr8:82947733	Intergenic	NA	8:82947733G>A	1909	0.814343	0.654958	No	1
chr12	33526364	1	Skin	8.68412e-07	12	chr12:33526364	Intergenic	NA	12:33526364G>A	1909	0.695864	0.651015	No	1
chr6	69670118	1	Skin	0.00143088	9	chr6:69670118	Intron	BAI3	BAI3, 6:69670118C>T	1909	0.456512	0.692751	No	1
chr17	79212951	1	Skin	0.00222014	8	chr17:79212951	Upstream gene	ENTHD2	ENTHD2, 17:79212951C>T	1909	0.32091	0.775297	No	1
chr12	98264978	1	Skin	0.00168969	9	chr12:98264978	Intergenic	NA	12:98264978C>T	1909	-0.226492	0.805067	No	1
chr15	20486699	1	Skin	0.00145234	9	chr15:20486699	Intergenic	NA	15:20486699G>A	1909	1.09153	0.617317	No	1
chr21	11144113	1	Skin	1.18882e-05	10	chr21:11144113	Intergenic	NA	21:11144113G>A	1909	0.985833	0.617317	No	1
chr1	177541774	1	Skin	0.000138573	10	chr1:177541774	Non-coding transcript	RP1-35C21.2	RP1-35C21.2, 1:177541774G>A	1909	1.48177	0.617317	No	1
chr4	70371989	1	Skin	0.0139352	8	chr4:70371989	Intron	UGT2B4	UGT2B4, 4:70371989G>A	1909	1.2776	0.617317	No	1
chr4	161506650	1	Skin	0.0133303	8	chr4:161506650	Non-coding transcript	RP11-502M1.2	RP11-502M1.2, 4:161506650G>A	1909	1.01266	0.618948	No	1
chr4	174477190	1	Skin	0.0133303	8	chr4:174477190	Non-coding transcript	HAND2-AS1	HAND2-AS1, 4:174477190G>A	1909	0.692186	0.67777	No	1
chr8	69704154	1	Skin	0.0133303	8	chr8:69704154	Intron	C8orf34	C8orf34, 8:69704154G>A	1909	1.30241	0.617317	No	1
chr19	10230589	1	Skin	1.15249e-09	13	chr19:10230589	Upstream gene	EIF3G	EIF3G, 19:10230589G>A	1909	0.541638	0.652982	No	1
chr20	38418937	1	Skin	0.0137963	8	chr20:38418937	Non-coding transcript	RP5-1031J8.1	RP5-1031J8.1, 20:38418937C>T	1909	0.854458	0.648051	No	1
chr21	11141188	1	Skin	0.000218187	9	chr21:11141188	Intergenic	NA	21:11141188C>T	1909	-0.0200973	0.983408	No	1
chr1	177213790	1	Skin	8.44957e-07	12	chr1:177213790	Intron	BRINP2	BRINP2, 1:177213790G>A	1909	1.0708	0.617317	No	1
chr6	1006487	1	Skin	0.000313176	8	chr6:1006487	Intergenic	NA	6:1006487G>A	1909	1.2008	0.617317	No	1
chr8	118238488	1	Skin	0.0133303	8	chr8:118238488	Intergenic	NA	8:118238488C>T	1909	1.20252	0.617317	No	1
chr13	107728759	1	Skin	0.0134351	8	chr13:107728759	Intergenic	NA	13:107728759G>A	1909	1.12465	0.617317	No	1
chr21	9494712	1	Skin	0.0133303	8	chr21:9494712	Intergenic	NA	21:9494712C>T	1909	0.620221	0.702846	No	1
chr6	94818981	1	Skin	6.58775e-15	18	chr6:94818981	Intergenic	NA	6:94818981C>T	1909	0.72671	0.621698	No	1
chr8	55960114	1	Skin	0.0143552	8	chr8:55960114	Intergenic	NA	8:55960114G>A	1909	1.42737	0.617317	No	1
chr8	111655778	1	Skin	0.0146796	8	chr8:111655778	Intergenic	NA	8:111655778G>A	1909	0.791883	0.638814	No	1
chr15	20010515	1	Skin	0.0136738	8	chr15:20010515	Intergenic	NA	15:20010515G>A	1909	0.142016	0.874196	No	1
chr7	15411045	1	Skin	0.000152122	10	chr7:15411045	Intron	AGMO	AGMO, 7:15411045C>T	1909	1.07074	0.617317	No	1
chr7	49400921	1	Skin	0.00190368	8	chr7:49400921	Intergenic	NA	7:49400921C>T	1909	0.731073	0.668909	No	1
chr7	51698671	1	Skin	0.000138573	10	chr7:51698671	Intergenic	NA	7:51698671G>A	1909	0.979755	0.617531	No	1
chr15	46036206	1	Skin	0.00143088	9	chr15:46036206	Non-coding transcript	RP11-718O11.1	RP11-718O11.1, 15:46036206C>T	1909	1.6944	0.617317	No	1
chr1	105052550	1	Skin	1.09214e-10	15	chr1:105052550	Intergenic	NA	1:105052550C>T	1909	0.438547	0.718442	No	1
chr18	54826576	1	Skin	0.00238476	8	chr18:54826576	Intergenic	NA	18:54826576C>T	1909	1.08546	0.617317	No	1
chr3	21681930	1	Skin	0.0133303	8	chr3:21681930	Intron	ZNF385D	ZNF385D, 3:21681930C>T	1909	1.27802	0.617317	No	1
chr6	54202545	1	Skin	0.0133303	8	chr6:54202545	Intron	TINAG	TINAG, 6:54202545C>T	1909	1.58353	0.617317	No	1
chr15	24884574	1	Skin	0.0133303	8	chr15:24884574	Non-coding transcript	PWRN1	PWRN1, 15:24884574C>T	1909	0.807485	0.617317	No	1
chr18	62884519	1	Skin	0.0145051	8	chr18:62884519	Intergenic	NA	18:62884519C>T	1909	1.0067	0.617317	No	1
chr2	140431701	1	Skin	0.00143088	9	chr2:140431701	Intergenic	NA	2:140431701G>A	1909	0.896821	0.631486	No	1
chr6	41926899	1	Skin	0.000177436	9	chr6:41926899	Intron	CCND3	CCND3, 6:41926899G>A	1909	1.39361	0.617317	No	1
chr7	66309972	1	Skin	0.000269474	8	chr7:66309972	Non-coding transcript	GTF2IRD1P1	GTF2IRD1P1, 7:66309972C>T	1909	0.84034	0.617317	No	1
chr21	11116720	1	Skin	0.000138573	10	chr21:11116720	Intergenic	NA	21:11116720C>T	1909	0.460093	0.644961	No	1
chr3	86564589	1	Skin	0.0133303	8	chr3:86564589	Intergenic	NA	3:86564589G>A	1909	0.816458	0.654958	No	1
chr6	117184331	1	Skin	0.0133303	8	chr6:117184331	Intergenic	NA	6:117184331G>A	1909	0.718643	0.67068	No	1
chr10	20813216	1	Skin	0.0146221	8	chr10:20813216	Intergenic	NA	10:20813216G>A	1909	0.796045	0.617317	No	1
chr12	33404162	1	Skin	0.0133303	8	chr12:33404162	Intergenic	NA	12:33404162G>A	1909	0.98538	0.620996	No	1
chr13	63523798	1	Skin	0.0147063	8	chr13:63523798	Intergenic	NA	13:63523798G>A	1909	1.21572	0.617317	No	1
chr16	33362006	1	Skin	4.23971e-08	13	chr16:33362006	Intergenic	NA	16:33362006C>T	1909	1.14046	0.617317	No	1
chr18	1887135	1	Skin	0.00222014	8	chr18:1887135	Non-coding transcript	RP11-161I6.2	RP11-161I6.2, 18:1887135G>A	1909	0.664108	0.688412	No	1
chr5	24349379	1	Skin	1.4548e-05	11	chr5:24349379	Intergenic	NA	5:24349379G>A	1909	1.80839	0.617317	No	1
chr6	102648195	1	Skin	0.0152274	8	chr6:102648195	Intergenic	NA	6:102648195G>A	1909	1.03875	0.618948	No	1
chr7	61910438	1	Skin	0.00159095	9	chr7:61910438	Intergenic	NA	7:61910438C>T	1909	1.00924	0.617777	No	1
chr7	62014463	1	Skin	1.12962e-05	11	chr7:62014463	Intergenic	NA	7:62014463G>A	1909	1.61581	0.617317	No	1
chr11	64227431	1	Skin	0.000187935	9	chr11:64227431	Intergenic	NA	11:64227431C>T	1909	0.973544	0.618948	No	1
chr21	19693653	1	Skin	0.0182098	8	chr21:19693653	Intron	TMPRSS15	TMPRSS15, 21:19693653G>A	1909	0.982425	0.617317	No	1
chr7	96968487	1	Skin	0.00283938	8	chr7:96968487	Intergenic	NA	7:96968487G>A	1909	0.550281	0.663878	No	1
chr7	145744059	1	Skin	0.0183962	8	chr7:145744059	Intergenic	NA	7:145744059C>T	1909	0.594902	0.714652	No	1
chr8	115421652	1	Skin	0.0142371	8	chr8:115421652	Intergenic	NA	8:115421652C>T	1909	0.53256	0.741198	No	1
chr4	126736929	1	Skin	0.00238476	8	chr4:126736929	Intergenic	NA	4:126736929C>T	1909	1.61342	0.617317	No	1
chr5	62560149	1	Skin	1.12962e-05	11	chr5:62560149	Intergenic	NA	5:62560149C>T	1909	1.08909	0.617317	No	1
chr5	109407797	1	Skin	0.0133303	8	chr5:109407797	Intergenic	NA	5:109407797C>T	1909	1.07946	0.617317	No	1
chr11	50019668	1	Skin	0.00143088	9	chr11:50019668	Intergenic	NA	11:50019668C>T	1909	0.905107	0.629103	No	1
chr5	12819460	1	Skin	0.0134645	8	chr5:12819460	Intergenic	NA	5:12819460G>A	1909	1.30839	0.617317	No	1
chr2	4365983	1	Skin	0.000138573	10	chr2:4365983	Intergenic	NA	2:4365983C>T	1909	1.04732	0.617317	No	1
chr3	7098491	1	Skin	0.0133303	8	chr3:7098491	Intron	GRM7	GRM7, 3:7098491C>T	1909	0.915658	0.636284	No	1
chr5	87857958	1	Skin	0.00220426	9	chr5:87857958	Non-coding transcript	LINC00461	LINC00461, 5:87857958C>T	1909	1.13088	0.617317	No	1
chr7	68960284	1	Skin	7.42619e-07	12	chr7:68960284	Intergenic	NA	7:68960284G>A	1909	1.13518	0.617317	No	1
chr14	19075507	1	Skin	0.00017275	9	chr14:19075507	Intergenic	NA	14:19075507G>A	1909	0.816656	0.621698	No	1
chr2	140674396	1	Skin	0.00143088	9	chr2:140674396	Intergenic	NA	2:140674396C>T	1909	1.18876	0.617317	No	1
chr4	134909995	1	Skin	0.00179473	8	chr4:134909995	Non-coding transcript	RP11-427M20.1	RP11-427M20.1, 4:134909995G>A	1909	1.42687	0.617317	No	1
chr13	92514331	1	Skin	0.0133303	8	chr13:92514331	Intron	GPC5	GPC5, 13:92514331G>A	1909	1.18487	0.617317	No	1
chr18	63162340	1	Skin	0.00199151	9	chr18:63162340	Intergenic	NA	18:63162340G>A	1909	1.37688	0.617317	No	1
chr1	163898985	1	Skin	0.00143088	9	chr1:163898985	Intergenic	NA	1:163898985G>A	1909	1.16356	0.617317	No	1
chr2	156117695	1	Skin	0.0146221	8	chr2:156117695	Intergenic	NA	2:156117695G>A	1909	1.10836	0.617317	No	1
chr2	234652078	1	Skin	0.00238476	8	chr2:234652078	Intron	UGT1A10	UGT1A10, 2:234652078G>A	1909	1.16795	0.617317	No	1
chr3	97265563	1	Skin	2.20972e-09	14	chr3:97265563	Intron	EPHA6	EPHA6, 3:97265563C>T	1909	1.07507	0.617317	No	1
chr4	120811122	1	Skin	0.000177436	9	chr4:120811122	Intergenic	NA	4:120811122C>T	1909	0.35498	0.783308	No	1
chr4	134958260	1	Skin	0.0133303	8	chr4:134958260	Intergenic	NA	4:134958260C>T	1909	0.921641	0.636262	No	1
chr4	162324487	1	Skin	0.0165834	8	chr4:162324487	Intron	FSTL5	FSTL5, 4:162324487G>A	1909	1.04712	0.617777	No	1
chr4	165759547	1	Skin	0.0146221	8	chr4:165759547	Intergenic	NA	4:165759547G>A	1909	1.35219	0.617317	No	1
chr5	26038390	1	Skin	0.00143088	9	chr5:26038390	Intergenic	NA	5:26038390C>T	1909	0.302952	0.740915	No	1
chr5	140192489	1	Skin	0.000375752	9	chr5:140192489	Intron	PCDHA1	PCDHA1, 5:140192489C>T	1909	0.926206	0.621698	No	1
chr6	37398823	1	Skin	0.000269474	8	chr6:37398823	Intergenic	NA	6:37398823C>T	1909	1.01338	0.618948	No	1
chr7	147327733	1	Skin	0.0146221	8	chr7:147327733	Intron	CNTNAP2	CNTNAP2, 7:147327733C>T	1909	1.08565	0.617317	No	1
chr8	64748730	1	Skin	0.00182227	8	chr8:64748730	Non-coding transcript	RP11-32K4.1	RP11-32K4.1, 8:64748730C>T/A	1909	0.766338	0.661207	No	1
chr8	114276931	1	Skin	4.25657e-08	13	chr8:114276931	Intron	CSMD3	CSMD3, 8:114276931C>T	1909	0.950992	0.617317	No	1
chr9	106639645	1	Skin	0.0134351	8	chr9:106639645	Intergenic	NA	9:106639645G>A	1909	0.83679	0.651807	No	1
chr10	47064876	1	Skin	0.000157573	10	chr10:47064876	Non-coding transcript	LINC00842	LINC00842, 10:47064876C>T	1909	1.14969	0.617317	No	1
chr10	84610154	1	Skin	0.0133303	8	chr10:84610154	Intron	NRG3	NRG3, 10:84610154C>T	1909	1.10465	0.617317	No	1
chr15	55241077	1	Skin	0.0133303	8	chr15:55241077	Intergenic	NA	15:55241077G>A	1909	0.871125	0.647334	No	1
chr15	87684938	1	Skin	0.0133303	8	chr15:87684938	Intergenic	NA	15:87684938C>T	1909	1.18113	0.617317	No	1
chr16	72441595	1	Skin	0.000172786	10	chr16:72441595	Intergenic	NA	16:72441595G>A	1909	0.559145	0.655197	No	1
chr18	41969570	1	Skin	2.12542e-09	14	chr18:41969570	Non-coding transcript	CTC-782O7.1	CTC-782O7.1, 18:41969570C>T	1909	1.21135	0.617317	No	1
chr19	10361274	1	Skin	0.00222014	8	chr19:10361274	Intergenic	NA	19:10361274G>A	1909	0.975917	0.621698	No	1
chr19	32481253	1	Skin	0.00016337	10	chr19:32481253	Non-coding transcript	CTC-360P9.4	CTC-360P9.4, 19:32481253C>T	1909	0.640233	0.656349	No	1
chr3	26639260	1	Skin	0.00155539	9	chr3:26639260	Intergenic	NA	3:26639260G>A	1909	1.38909	0.617317	No	1
chr18	1368284	1	Skin	0.00231789	8	chr18:1368284	Non-coding transcript	LINC00470	LINC00470, 18:1368284C>T	1909	1.63656	0.617317	No	1
chr5	104664579	1	Skin	0.00144057	9	chr5:104664579	Non-coding transcript	RP11-6N13.1	RP11-6N13.1, 5:104664579C>T	1909	1.22926	0.617317	No	1
chr20	8615071	1	Skin	0.000181511	10	chr20:8615071	Intron	PLCB1	PLCB1, 20:8615071C>T	1909	0.776735	0.617317	No	1
chr1	191717667	1	Skin	0.000204494	10	chr1:191717667	Intergenic	NA	1:191717667G>A	1909	1.07537	0.617317	No	1
chr19	24567700	1	Skin	5.02545e-12	16	chr19:24567700	Intergenic	NA	19:24567700G>A	1909	0.934233	0.617317	No	1
chr3	7078321	1	Skin	0.000138573	10	chr3:7078321	Intron	GRM7	GRM7, 3:7078321C>T	1909	0.870625	0.630198	No	1
chr1	88608876	1	Skin	0.0133303	8	chr1:88608876	Intergenic	NA	1:88608876C>T	1909	1.21785	0.617317	No	1
chr12	7429333	1	Skin	0.00222014	8	chr12:7429333	Intergenic	NA	12:7429333C>T	1909	0.659945	0.663878	No	1
chr16	49165586	1	Skin	0.0144981	8	chr16:49165586	Intergenic	NA	16:49165586C>T	1909	0.632933	0.696818	No	1
chr1	209318358	1	Skin	0.00143088	9	chr1:209318358	Intergenic	NA	1:209318358G>A	1909	1.35644	0.617317	No	1
chr4	178648785	1	Skin	0.0164323	8	chr4:178648785	Intergenic	NA	4:178648785C>T	1909	1.13112	0.617317	No	1
chr4	178991297	1	Skin	0.0142371	8	chr4:178991297	Intergenic	NA	4:178991297G>A	1909	1.35316	0.617317	No	1
chr5	28739159	1	Skin	0.0134351	8	chr5:28739159	Intergenic	NA	5:28739159G>A	1909	1.2308	0.617317	No	1
chr12	81191662	1	Skin	0.00144057	9	chr12:81191662	Intron	LIN7A	LIN7A, 12:81191662C>T	1909	1.12995	0.617317	No	1
chr15	26737515	1	Skin	0.0133303	8	chr15:26737515	Intergenic	NA	15:26737515C>T	1909	1.33357	0.617317	No	1
chr18	63065842	1	Skin	0.0151837	8	chr18:63065842	Intergenic	NA	18:63065842G>A	1909	1.59549	0.617317	No	1
chr18	69719448	1	Skin	0.0133303	8	chr18:69719448	Intergenic	NA	18:69719448G>A	1909	1.10255	0.617317	No	1
chr19	55513510	1	Skin	0.0017409	8	chr19:55513510	Intergenic	NA	19:55513510G>A	1909	0.87689	0.645972	No	1
chr21	11002079	1	Skin	1.12962e-05	11	chr21:11002079	Non-coding transcript	BAGE2	BAGE2, 21:11002079G>A	1909	1.29935	0.617317	No	1
chr3	189388950	1	Skin	0.0133684	8	chr3:189388950	Intron	TP63	TP63, 3:189388950G>A	1909	0.925273	0.635665	No	1
chr5	26392083	1	Skin	0.000157573	10	chr5:26392083	Non-coding transcript	RP11-351N6.1	RP11-351N6.1, 5:26392083C>T	1909	0.846668	0.636262	No	1
chr3	95926511	1	Skin	0.0137963	8	chr3:95926511	Intergenic	NA	3:95926511G>A	1909	1.36328	0.617317	No	1
chr8	110185271	1	Skin	0.000138573	10	chr8:110185271	Intergenic	NA	8:110185271G>A	1909	1.27349	0.617317	No	1
chr13	55606114	1	Skin	0.0133303	8	chr13:55606114	Intergenic	NA	13:55606114C>T	1909	1.20697	0.617317	No	1
chr14	83885678	1	Skin	0.0133303	8	chr14:83885678	Intergenic	NA	14:83885678G>A	1909	1.28635	0.617317	No	1
chr1	74354524	1	Skin	0.0017409	8	chr1:74354524	Intergenic	NA	1:74354524G>A	1909	0.786195	0.617317	No	1
chr2	91789808	1	Skin	0.000157483	10	chr2:91789808	Non-coding transcript	AC116050.1	AC116050.1, 2:91789808C>T	1909	1.33635	0.617317	No	1
chr4	43183306	1	Skin	0.0133303	8	chr4:43183306	Non-coding transcript	RP11-395F4.1	RP11-395F4.1, 4:43183306C>T	1909	1.38963	0.617317	No	1
chr5	30653457	1	Skin	0.0133303	8	chr5:30653457	Intergenic	NA	5:30653457C>T	1909	0.285202	0.764519	No	1
chr7	39255592	1	Skin	0.00143088	9	chr7:39255592	Intron	POU6F2	POU6F2, 7:39255592C>T	1909	1.09846	0.617317	No	1
chr7	61872630	1	Skin	1.12962e-05	11	chr7:61872630	Intergenic	NA	7:61872630G>A	1909	0.450427	0.648051	No	1
chr12	34119930	1	Skin	0.000157483	10	chr12:34119930	Intergenic	NA	12:34119930G>A	1909	0.543024	0.653445	No	1
chr12	87927611	1	Skin	0.013459	8	chr12:87927611	Intergenic	NA	12:87927611G>A	1909	1.3488	0.617317	No	1
chr22	16305394	1	Skin	0.0143552	8	chr22:16305394	Intergenic	NA	22:16305394G>A	1909	1.13088	0.617317	No	1
chr2	81410728	1	Skin	0.0133303	8	chr2:81410728	Intergenic	NA	2:81410728C>T	1909	1.16594	0.617317	No	1
chr2	82922796	1	Skin	0.0138604	8	chr2:82922796	Intergenic	NA	2:82922796C>T	1909	0.893447	0.643832	No	1
chr3	67287561	1	Skin	0.000140164	10	chr3:67287561	Intergenic	NA	3:67287561G>A	1909	1.0073	0.617317	No	1
chr18	14031384	1	Skin	0.017634	8	chr18:14031384	Intergenic	NA	18:14031384G>A	1909	0.618398	0.648051	No	1
chr21	21564257	1	Skin	0.0133303	8	chr21:21564257	Intergenic	NA	21:21564257C>T	1909	0.340739	0.75327	No	1
chr5	28159784	1	Skin	0.0138707	8	chr5:28159784	Intergenic	NA	5:28159784G>A	1909	1.25356	0.617317	No	1
chr9	127912080	1	Skin	0.00222014	8	chr9:127912080	Missense	PPP6C	PPP6C, R301C	1909	0.80846	0.655197	No	1
chr3	80789011	1	Skin	0.00155539	9	chr3:80789011	Intergenic	NA	3:80789011G>A	1909	0.619076	0.692579	No	1
chr11	36865333	1	Skin	0.000151518	10	chr11:36865333	Intergenic	NA	11:36865333C>T	1909	0.581778	0.6949	No	1
chr16	35250541	1	Skin	0.000138573	10	chr16:35250541	Intergenic	NA	16:35250541G>A	1909	0.537527	0.637274	No	1
chr1	239423164	1	Skin	0.00144057	9	chr1:239423164	Intergenic	NA	1:239423164C>T	1909	0.7436	0.661207	No	1
chr11	96747385	1	Skin	0.00154389	9	chr11:96747385	Intergenic	NA	11:96747385C>T	1909	0.789909	0.653445	No	1
chr17	50312301	1	Skin	0.0133538	8	chr17:50312301	Intergenic	NA	17:50312301G>A	1909	0.564495	0.727592	No	1
chr2	193514007	1	Skin	0.00184885	8	chr2:193514007	Intergenic	NA	2:193514007C>T	1909	1.67559	0.617317	No	1
chr8	115853136	1	Skin	0.000138573	10	chr8:115853136	Intergenic	NA	8:115853136C>T	1909	0.980818	0.617317	No	1
chr11	48681023	1	Skin	0.0023066	8	chr11:48681023	Intergenic	NA	11:48681023G>A	1909	1.64477	0.617317	No	1
chr12	18789196	1	Skin	0.0133303	8	chr12:18789196	Intron	PIK3C2G	PIK3C2G, 12:18789196C>T	1909	1.69487	0.617317	No	1
chr21	11177081	1	Skin	0.00183972	9	chr21:11177081	Non-coding transcript	AP003900.6	AP003900.6, 21:11177081C>T	1909	1.04223	0.617317	No	1
chr9	105417455	1	Skin	0.0133303	8	chr9:105417455	Non-coding transcript	LINC00587	LINC00587, 9:105417455G>A	1909	0.426053	0.783323	No	1
chr7	146177346	1	Skin	0.0137963	8	chr7:146177346	Intron	CNTNAP2	CNTNAP2, 7:146177346G>A	1909	1.1531	0.617317	No	1
chr2	168009484	1	Skin	0.0133303	8	chr2:168009484	Intron	XIRP2	XIRP2, 2:168009484C>T	1909	0.869649	0.647988	No	1
chr4	107860775	1	Skin	0.000269474	8	chr4:107860775	Intron	DKK2	DKK2, 4:107860775C>T	1909	0.901237	0.640508	No	1
chr12	127922319	1	Skin	0.0150295	8	chr12:127922319	Intergenic	NA	12:127922319G>A/T	1909	0.51925	0.683358	No	1
chr15	20485023	1	Skin	0.000177436	9	chr15:20485023	Intergenic	NA	15:20485023C>T	1909	0.816498	0.648051	No	1
chr7	86109650	1	Skin	0.0143552	8	chr7:86109650	Intergenic	NA	7:86109650G>A	1909	0.638138	0.695025	No	1
chr1	209300963	1	Skin	0.0139248	8	chr1:209300963	Intergenic	NA	1:209300963G>A	1909	0.969591	0.621698	No	1
chr1	221177006	1	Skin	0.0014799	9	chr1:221177006	Intergenic	NA	1:221177006C>T	1909	1.23367	0.617317	No	1
chr8	55993938	1	Skin	0.00143088	9	chr8:55993938	Intergenic	NA	8:55993938C>T	1909	-0.360641	0.764678	No	1
chr18	61429438	1	Skin	0.000177436	9	chr18:61429438	Intron	SERPINB7	SERPINB7, 18:61429438C>T	1909	0.795695	0.652982	No	1
chr12	128508171	1	Skin	0.0133303	8	chr12:128508171	Intergenic	NA	12:128508171C>T	1909	1.16958	0.617317	No	1
chr21	10465938	1	Skin	0.0014799	9	chr21:10465938	Intergenic	NA	21:10465938G>A	1909	1.05544	0.617317	No	1
chr14	82672279	1	Skin	0.00238476	8	chr14:82672279	Intergenic	NA	14:82672279G>A	1909	0.146002	0.865063	No	1
chr13	89099129	1	Skin	0.0133303	8	chr13:89099129	Intergenic	NA	13:89099129C>T	1909	0.849538	0.648051	No	1
chr1	193543177	1	Skin	0.0143552	8	chr1:193543177	Intergenic	NA	1:193543177C>T	1909	1.47614	0.617317	No	1
chr2	91776952	1	Skin	0.0020456	8	chr2:91776952	Non-coding transcript	AC116050.1	AC116050.1, 2:91776952C>T	1909	1.02881	0.618948	No	1
chr2	81525423	1	Skin	0.000138573	10	chr2:81525423	Intergenic	NA	2:81525423C>T	1909	0.867545	0.617317	No	1
chr12	34446634	1	Skin	0.0133303	8	chr12:34446634	Intergenic	NA	12:34446634C>T	1909	0.82976	0.652982	No	1
chr13	93382278	1	Skin	0.000140164	10	chr13:93382278	Intron	GPC5	GPC5, 13:93382278G>A	1909	1.46815	0.617317	No	1
chr4	93365508	1	Skin	0.00144057	9	chr4:93365508	Intron	GRID2	GRID2, 4:93365508G>A	1909	1.34432	0.617317	No	1
chr6	130993139	1	Skin	0.00144057	9	chr6:130993139	Intergenic	NA	6:130993139C>T	1909	1.47125	0.617317	No	1
chr22	34503295	1	Skin	0.00144057	9	chr22:34503295	Non-coding transcript	LL22NC03-86D4.1	LL22NC03-86D4.1, 22:34503295C>T	1909	1.40182	0.617317	No	1
chr8	53756374	1	Skin	0.0133303	8	chr8:53756374	Intergenic	NA	8:53756374G>A	1909	0.749763	0.663878	No	1
chr5	99352402	1	Skin	0.00174116	8	chr5:99352402	Intergenic	NA	5:99352402G>A	1909	1.07031	0.617317	No	1
chr16	24447360	1	Skin	0.00143088	9	chr16:24447360	Intergenic	NA	16:24447360G>A	1909	0.867029	0.639011	No	1
chr10	85123388	1	Skin	0.000147719	10	chr10:85123388	Intergenic	NA	10:85123388G>A	1909	0.700474	0.621409	No	1
chr7	97124475	1	Skin	0.000204494	9	chr7:97124475	Intergenic	NA	7:97124475G>A	1909	1.34811	0.617317	No	1
chr5	137549125	1	Skin	5.65848e-06	8	chr5:137549125	Upstream gene	CDC23	CDC23, 5:137549125C>T	1909	1.0462	0.617317	No	1
chr7	27779718	1	Skin	2.39436e-18	17	chr7:27779718	Intron	TAX1BP1	TAX1BP1, 7:27779718G>A	1909	0.945217	0.617317	No	1
chr16	81130185	1	Skin	1.19023e-06	8	chr16:81130185	Upstream gene	GCSH	GCSH, 16:81130185G>A	1909	1.14076	0.617317	No	1
chr22	36877734	1	Skin	2.11938e-38	24	chr22:36877734	Upstream gene	TXN2	TXN2, 22:36877734G>A	1909	0.735631	0.617317	No	1
chr9	88555858	1	Skin	5.35404e-35	21	chr9:88555858	Upstream gene	NAA35	NAA35, 9:88555858C>T	1909	1.27123	0.617317	No	1
chr9	125703252	1	Skin	6.23115e-27	21	chr9:125703252	Upstream gene	RABGAP1	RABGAP1, 9:125703252G>A	1909	0.814135	0.617317	No	1
chr14	31028336	1	Skin	5.34505e-39	23	chr14:31028336	Upstream gene	G2E3	G2E3, 14:31028336C>T/A	1909	1.56098	0.617317	No	1
chr19	19774652	1	Skin	4.07591e-09	10	chr19:19774652	Upstream gene	ATP13A1	ATP13A1, 19:19774652G>A/T	1909	0.726562	0.658468	No	1
chr19	49990694	1	Skin	5.69575e-96	64	chr19:49990694	Upstream gene	RPL13A	RPL13A, 19:49990694G>A	1909	0.974735	0.617317	No	1
chr21	34100374	1	Skin	1.60095e-07	13	chr21:34100374	Upstream gene	SYNJ1	SYNJ1, 21:34100374G>A	1909	0.710996	0.617317	No	1
chr12	498776	1	Skin	1.50839e-27	23	chr12:498776	Upstream gene	KDM5A	KDM5A, 12:498776C>T	1909	1.12247	0.617317	No	1
chr19	2151793	1	Skin	5.48917e-23	17	chr19:2151793	Upstream gene	AP3D1	AP3D1, 19:2151793C>T	1909	0.32518	0.672648	No	1
chr12	2921762	1	Skin	5.57053e-22	17	chr12:2921762	Upstream gene	ITFG2	ITFG2, 12:2921762G>A	1909	0.859106	0.617317	No	1
chr22	44208293	1	Skin	1.94909e-21	17	chr22:44208293	Upstream gene	EFCAB6	EFCAB6, 22:44208293G>A	1909	0.667904	0.621698	No	1
chr12	14956522	1	Skin	3.15085e-18	14	chr12:14956522	Upstream gene	WBP11	WBP11, 12:14956522C>T/A	1909	1.0563	0.617317	No	1
chr6	80714236	1	Skin	5.24389e-21	16	chr6:80714236	Upstream gene	TTK	TTK, 6:80714236C>T	1909	0.739166	0.617317	No	1
chr2	10830148	1	Skin	7.48738e-07	9	chr2:10830148	Upstream gene	NOL10	NOL10, 2:10830148G>A	1909	0.844547	0.645212	No	1
chr16	89284086	1	Skin	1.5939e-10	14	chr16:89284086	Non-coding transcript	RP11-46C24.7	RP11-46C24.7, 16:89284086C>T	1909	1.02951	0.617317	No	1
chr19	17970682	1	Skin	2.9767e-36	24	chr19:17970682	Upstream gene	RPL18A	RPL18A, 19:17970682C>T	1909	0.416767	0.635665	No	1
chr22	38082572	1	Skin	8.77032e-10	11	chr22:38082572	Intron	NOL12	NOL12, 22:38082572C>T	1909	0.867729	0.621698	No	1
chr16	734464	1	Skin	3.15957e-09	10	chr16:734464	Synonymous	JMJD8	JMJD8, L22L	1909	0.346222	0.714405	No	1
chr11	31391391	1	Skin	7.76814e-07	8	chr11:31391391	5' UTR	DNAJC24	DNAJC24, 11:31391391G>A	1909	0.834769	0.652707	No	1
chr4	2936628	1	Skin	8.23547e-39	24	chr4:2936628	Upstream gene	MFSD10	MFSD10, 4:2936628C>T	1909	0.876125	0.617317	No	1
chr1	100598553	1	Skin	3.96459e-42	26	chr1:100598553	Upstream gene	SASS6	SASS6, 1:100598553C>T	1909	0.988447	0.617317	No	1
chr9	91933357	1	Skin	5.94597e-08	10	chr9:91933357	Upstream gene	SECISBP2	SECISBP2, 9:91933357G>A	1909	1.71391	0.617317	No	1
chr16	84220649	1	Skin	5.64477e-05	8	chr16:84220649	5' UTR	TAF1C	TAF1C, 16:84220649C>T	1909	1.37898	0.617317	No	1
chr8	67837826	1	Skin	3.52967e-42	26	chr8:67837826	Non-coding transcript	SNHG6	SNHG6, 8:67837826C>T/G	1909	0.781946	0.617317	No	1
chr19	5720323	1	Skin	2.3474e-07	9	chr19:5720323	Upstream gene	LONP1	LONP1, 19:5720323C>T	1909	1.21229	0.617317	No	1
chr17	6554934	1	Skin	1.15368e-05	8	chr17:6554934	Upstream gene	C17orf100	C17orf100, 17:6554934C>T	1909	0.898568	0.642082	No	1
chr8	146017804	1	Skin	4.30864e-12	12	chr8:146017804	5' UTR	RPL8	RPL8, 8:146017804C>T	1909	1.48405	0.617317	No	1
chr12	49961950	1	Skin	3.66303e-13	12	chr12:49961950	Non-coding transcript	MCRS1	MCRS1, 12:49961950C>T	1909	0.361226	0.719125	No	1
chr17	79213115	1	Skin	1.16819e-08	10	chr17:79213115	Upstream gene	ENTHD2	ENTHD2, 17:79213115G>A	1909	0.901837	0.617317	No	1
chr7	56174183	1	Skin	1.04349e-30	20	chr7:56174183	5' UTR	CHCHD2	CHCHD2, 7:56174183G>A	1909	0.800451	0.617317	No	1
chr15	90931383	1	Skin	2.24177e-32	22	chr15:90931383	Upstream gene	IQGAP1	IQGAP1, 15:90931383C>T	1909	1.00854	0.617317	No	1
chr9	131592106	1	Skin	2.34082e-07	9	chr9:131592106	Upstream gene	C9orf114	C9orf114, 9:131592106C>T	1909	0.978057	0.618948	No	1
chr3	23958583	1	Skin	3.45366e-17	14	chr3:23958583	Intron	NKIRAS1	NKIRAS1, 3:23958583G>A	1909	0.0748023	0.923902	No	1
chr5	110074650	1	Skin	8.88098e-21	15	chr5:110074650	Upstream gene	SLC25A46	SLC25A46, 5:110074650G>A	1909	0.733335	0.617317	No	1
chr9	134248991	1	Skin	1.17753e-05	8	chr9:134248991	Intergenic	NA	9:134248991G>A	1909	0.375412	0.779708	No	1
chr19	4400716	1	Skin	3.56139e-07	9	chr19:4400716	Upstream gene	SH3GL1	SH3GL1, 19:4400716G>A	1909	0.810197	0.648992	No	1
chrX	129535896	1	Skin	6.23669e-06	10	chrX:129535896	Upstream gene	RBMX2	RBMX2, X:129535896C>T	1909	0.80863	0.645972	No	1
chr22	31556121	1	Skin	3.69404e-41	26	chr22:31556121	Non-coding transcript	MIR3928	MIR3928, 22:31556121C>T	1909	0.630666	0.617317	No	1
chr9	130700157	1	Skin	3.63534e-11	11	chr9:130700157	Upstream gene	DPM2	DPM2, 9:130700157C>T	1909	0.666573	0.617317	No	1
chr16	1832806	1	Skin	6.12256e-17	17	chr16:1832806	Intron	SPSB3	SPSB3, 16:1832806G>A	1909	1.13098	0.617317	No	1
chr1	115256530	1	Skin	4.3147e-38	22	chr1:115256530	Missense	NRAS	NRAS, Q61K	1909	0.214701	0.687404	No	1
chr15	90895478	1	Skin	0.000164838	8	chr15:90895478	5' UTR	ZNF774	ZNF774, 15:90895478C>T	1909	0.99724	0.618948	No	1
chr8	146017833	1	Skin	2.27161e-06	9	chr8:146017833	5' UTR	RPL8	RPL8, 8:146017833C>T	1909	0.654609	0.644961	No	1
chr4	48343328	1	Skin	6.60197e-07	8	chr4:48343328	Upstream gene	SLAIN2	SLAIN2, 4:48343328C>T	1909	0.716197	0.67068	No	1
chr5	1295228	1	Skin	9.05556e-180	81	chr5:1295228	Upstream gene	TERT	TERT, C228A/T	1909	0.30559	0.617317	No	1
chr16	2510095	1	Skin	2.12556e-32	21	chr16:2510095	5' UTR	C16orf59	C16orf59, 16:2510095G>A/T	1909	1.04042	0.617317	No	1
chr2	70056751	1	Skin	3.54347e-08	9	chr2:70056751	Upstream gene	GMCL1	GMCL1, 2:70056751C>T	1909	0.638546	0.68669	No	1
chr9	36572846	1	Skin	5.18522e-17	13	chr9:36572846	Upstream gene	MELK	MELK, 9:36572846C>T	1909	0.290098	0.743156	No	1
chr11	1330917	1	Skin	1.33412e-10	10	chr11:1330917	Upstream gene	TOLLIP	TOLLIP, 11:1330917C>T	1909	0.601286	0.689415	No	1
chr22	37374239	1	Skin	5.74121e-28	19	chr22:37374239	Intergenic	NA	22:37374239C>T/A	1909	0.492602	0.618948	No	1
chr1	43824528	1	Skin	7.96689e-19	14	chr1:43824528	Non-coding transcript	RP1-92O14.3	RP1-92O14.3, 1:43824528G>A	1909	0.991851	0.617317	No	1
chr1	53662439	1	Skin	8.95742e-06	8	chr1:53662439	5' UTR	CPT2	CPT2, 1:53662439G>A	1909	0.316101	0.835469	No	1
chr2	26101489	1	Skin	5.35194e-21	16	chr2:26101489	Upstream gene	ASXL2	ASXL2, 2:26101489C>T	1909	0.401722	0.649944	No	1
chr2	70056752	1	Skin	1.85239e-05	8	chr2:70056752	Upstream gene	GMCL1	GMCL1, 2:70056752C>T	1909	0.607575	0.638814	No	1
chr7	6144280	1	Skin	8.81807e-07	9	chr7:6144280	Upstream gene	USP42	USP42, 7:6144280G>A	1909	0.245831	0.84621	No	1
chr7	140714752	1	Skin	1.50158e-14	12	chr7:140714752	Intron	MRPS33	MRPS33, 7:140714752G>A	1909	0.686217	0.617317	No	1
chr11	96123089	1	Skin	5.13021e-08	9	chr11:96123089	Upstream gene	JRKL	JRKL, 11:96123089C>T/A	1909	0.838046	0.618948	No	1
chr16	4357642	1	Skin	1.5939e-10	11	chr16:4357642	Intergenic	NA	16:4357642G>A	1909	0.221915	0.863779	No	1
chr2	219449406	1	Skin	7.97391e-09	9	chr2:219449406	Missense	RQCD1	RQCD1, P131L	1909	1.48384	0.617317	No	1
chr3	16306505	1	Skin	3.68675e-29	20	chr3:16306505	Upstream gene	DPH3	DPH3, 3:16306505C>T/A	1909	0.913615	0.617317	No	1
chr11	61735192	1	Skin	1.6211e-27	19	chr11:61735192	Upstream gene	FTH1	FTH1, 11:61735192C>T	1909	1.06451	0.617317	No	1
chr13	60738141	1	Skin	5.12569e-26	16	chr13:60738141	Upstream gene	DIAPH3	DIAPH3, 13:60738141C>T/A	1909	0.681988	0.644961	No	1
chr14	90422197	1	Skin	3.96357e-09	10	chr14:90422197	Upstream gene	TDP1	TDP1, 14:90422197G>A	1909	0.746242	0.655197	No	1
chr19	7459941	1	Skin	3.60342e-36	22	chr19:7459941	Intron	CTD-2207O23.3	CTD-2207O23.3, 19:7459941C>T	1909	0.64157	0.617317	No	1
chr8	75262591	1	Skin	5.18684e-17	13	chr8:75262591	Non-coding transcript	CTD-2320G14.2	CTD-2320G14.2, 8:75262591C>T/A	1909	0.583019	0.644943	No	1
chr22	35795975	1	Skin	6.10657e-13	11	chr22:35795975	Upstream gene	MCM5	MCM5, 22:35795975G>A/T	1909	0.9357	0.617317	No	1
chr19	3435235	1	Skin	5.18689e-08	9	chr19:3435235	Intron	NFIC	NFIC, 19:3435235C>T/A	1909	0.54221	0.636262	No	1
chr3	16306504	1	Skin	5.20077e-13	11	chr3:16306504	Upstream gene	DPH3	DPH3, 3:16306504C>T	1909	0.564826	0.657437	No	1
chr6	30640795	1	Skin	1.41957e-05	8	chr6:30640795	Upstream gene	DHX16	DHX16, 6:30640795G>A	1909	0.122157	0.873438	No	1
chr6	30640796	1	Skin	1.36119e-06	8	chr6:30640796	Upstream gene	DHX16	DHX16, 6:30640796G>A	1909	0.97803	0.617317	No	1
chr11	61197518	1	Skin	8.80866e-06	8	chr11:61197518	Upstream gene	CPSF7	CPSF7, 11:61197518C>T	1909	0.800766	0.656349	No	1
chr7	102105381	1	Skin	4.50693e-19	15	chr7:102105381	Upstream gene	ALKBH4	ALKBH4, 7:102105381C>T	1909	0.781903	0.617317	No	1
chr9	36572847	1	Skin	5.0797e-13	12	chr9:36572847	Upstream gene	MELK	MELK, 9:36572847C>T/G	1909	0.77709	0.618948	No	1
chr1	179846984	1	Skin	6.44343e-07	8	chr1:179846984	Upstream gene	TOR1AIP2	TOR1AIP2, 1:179846984G>A	1909	0.726051	0.620269	No	1
chr8	30601669	1	Skin	7.15998e-08	9	chr8:30601669	Non-coding transcript	UBXN8	UBXN8, 8:30601669G>A	1909	0.345522	0.719805	No	1
chr9	135282252	1	Skin	9.14884e-08	9	chr9:135282252	Upstream gene	TTF1	TTF1, 9:135282252C>T	1909	0.575894	0.654958	No	1
chr11	111472978	1	Skin	3.40871e-07	9	chr11:111472978	Upstream gene	SIK2	SIK2, 11:111472978G>A/C	1909	0.902438	0.63067	No	1
chr17	79849513	1	Skin	1.93021e-07	9	chr17:79849513	Intron	ANAPC11	ANAPC11, 17:79849513C>T	1909	0.814141	0.648051	No	1
chr18	3247786	1	Skin	1.80348e-06	8	chr18:3247786	Intron	MYL12A	MYL12A, 18:3247786C>T/A	1909	1.10401	0.617317	No	1
chr2	68479927	1	Skin	2.28025e-06	8	chr2:68479927	Non-coding transcript	RP11-474G23.3	RP11-474G23.3, 2:68479927C>T	1909	1.14368	0.617317	No	1
chr1	202927428	1	Skin	2.82024e-09	10	chr1:202927428	Intron	ADIPOR1	ADIPOR1, 1:202927428G>A	1909	0.861117	0.618948	No	1
chr16	2510073	1	Skin	4.96812e-05	8	chr16:2510073	Non-coding transcript	RP11-715J22.4	RP11-715J22.4, 16:2510073G>A	1909	0.990573	0.620269	No	1
chr7	65958581	1	Skin	1.61333e-06	8	chr7:65958581	Non-coding transcript	GS1-124K5.3	GS1-124K5.3, 7:65958581G>A/T	1909	1.30052	0.617317	No	1
chr18	3262101	1	Skin	2.29217e-05	8	chr18:3262101	5' UTR	MYL12B	MYL12B, 18:3262101C>T	1909	1.24214	0.617317	No	1
chr13	60738142	1	Skin	9.16862e-10	10	chr13:60738142	Upstream gene	DIAPH3	DIAPH3, 13:60738142C>T/A	1909	0.799173	0.618948	No	1
chr22	43011001	1	Skin	8.80515e-06	8	chr22:43011001	Upstream gene	POLDIP3	POLDIP3, 22:43011001G>A	1909	0.712487	0.671547	No	1
chr2	26101488	1	Skin	1.2319e-10	10	chr2:26101488	Upstream gene	ASXL2	ASXL2, 2:26101488C>T	1909	0.200563	0.813555	No	1
chr2	30937122	1	Skin	4.03426e-07	8	chr2:30937122	Intergenic	NA	2:30937122G>A	1909	1.19298	0.617317	No	1
chr2	96971309	1	Skin	1.46929e-08	9	chr2:96971309	Upstream gene	SNRNP200	SNRNP200, 2:96971309C>T	1909	1.24227	0.617317	No	1
chr1	43824529	1	Skin	4.21619e-26	19	chr1:43824529	Non-coding transcript	RP1-92O14.3	RP1-92O14.3, 1:43824529G>A	1909	0.504293	0.648051	No	1
chr7	75795926	1	Skin	1.18329e-06	9	chr7:75795926	Intergenic	NA	7:75795926G>A	1909	0.328447	0.730351	No	1
chr16	3070316	1	Skin	0.039773	8	chr16:3070316	Intron	TNFRSF12A	TNFRSF12A, 16:3070316G>A	1909	1.3007	0.617317	No	1
chr1	6845292	1	Skin	5.99074e-06	8	chr1:6845292	Non-coding transcript	RP11-312B8.1	RP11-312B8.1, 1:6845292C>T	1909	0.962186	0.621894	No	1
chr11	1030993	1	Skin	2.51499e-07	8	chr11:1030993	Missense	MUC6	MUC6, C213Y	1909	0.216916	0.617317	No	1
chr17	30771480	1	Skin	1.89474e-31	19	chr17:30771480	Upstream gene	PSMD11	PSMD11, 17:30771480C>T	1909	1.21638	0.617317	No	1
chr1	32110502	1	Skin	9.5722e-06	8	chr1:32110502	Upstream gene	PEF1	PEF1, 1:32110502C>T	1909	1.18395	0.617317	No	1
chr19	3435234	1	Skin	0.000158908	8	chr19:3435234	Intron	NFIC	NFIC, 19:3435234C>T	1909	0.438514	0.778761	No	1
chr1	179846985	1	Skin	2.05899e-07	9	chr1:179846985	Upstream gene	TOR1AIP2	TOR1AIP2, 1:179846985G>A	1909	1.02525	0.617317	No	1
chr13	56673181	0	Skin	2.06816e-05	9	chr13:56673181	Intergenic	NA	13:56673181C>T	1909	1.24203	0.617317	No	1
chr2	193871295	0	Skin	2.06816e-05	9	chr2:193871295	Intergenic	NA	2:193871295G>A	1909	0.711876	0.663878	No	1
chr22	41985933	0	Skin	1.44692e-17	16	chr22:41985933	Upstream gene	PMM1	PMM1, 22:41985933G>A	1909	0.916057	0.617317	No	1
chr1	189999381	0	Skin	0.000337259	8	chr1:189999381	Intergenic	NA	1:189999381G>A	1909	0.476235	0.764678	No	1
chr2	195371492	0	Skin	0.000337259	8	chr2:195371492	Intergenic	NA	2:195371492C>T	1909	0.683407	0.681369	No	1
chr4	46113519	0	Skin	2.06816e-05	9	chr4:46113519	Intron	GABRG1	GABRG1, 4:46113519C>T	1909	1.00626	0.617777	No	1
chr8	13976574	0	Skin	2.06816e-05	9	chr8:13976574	Intron	SGCZ	SGCZ, 8:13976574G>A	1909	0.757513	0.658468	No	1
chr8	73287610	0	Skin	2.06816e-05	9	chr8:73287610	Intergenic	NA	8:73287610C>T	1909	1.20351	0.617317	No	1
chr19	42773023	0	Skin	5.15261e-08	11	chr19:42773023	Intron	CIC	CIC, 19:42773023C>T	1909	0.852878	0.617317	No	1
chr20	53726210	0	Skin	0.000337259	8	chr20:53726210	Intergenic	NA	20:53726210G>A	1909	0.769699	0.661207	No	1
chr8	84639542	0	Skin	0.000337259	8	chr8:84639542	Intergenic	NA	8:84639542G>A	1909	0.468882	0.767427	No	1
chr14	20090480	0	Skin	5.39299e-06	9	chr14:20090480	Non-coding transcript	RP11-597A11.1	RP11-597A11.1, 14:20090480G>A	1909	1.42525	0.617317	No	1
chr1	189796895	0	Skin	0.000337259	8	chr1:189796895	Intergenic	NA	1:189796895G>A	1909	1.30646	0.617317	No	1
chr5	12534972	0	Skin	0.000337259	8	chr5:12534972	Intergenic	NA	5:12534972G>A	1909	1.25716	0.617317	No	1
chr3	68826611	0	Skin	2.06816e-05	9	chr3:68826611	Intron	FAM19A4	FAM19A4, 3:68826611G>A	1909	0.758821	0.658468	No	1
chr6	29208259	0	Skin	1.75591e-10	12	chr6:29208259	Non-coding transcript	XXbac-BPG308J9.3	XXbac-BPG308J9.3, 6:29208259G>A	1909	1.58017	0.617317	No	1
chr6	84084818	0	Skin	1.132e-06	10	chr6:84084818	Intron	ME1	ME1, 6:84084818G>A	1909	1.12677	0.617317	No	1
chr8	3050283	0	Skin	0.000337259	8	chr8:3050283	Intron	CSMD1	CSMD1, 8:3050283G>A	1909	0.810519	0.655197	No	1
chr15	24872097	0	Skin	0.000337259	8	chr15:24872097	Non-coding transcript	PWRN1	PWRN1, 15:24872097G>A	1909	0.0521645	0.950155	No	1
chr2	187852192	0	Skin	0.000337259	8	chr2:187852192	Intergenic	NA	2:187852192G>A	1909	0.2322	0.802686	No	1
chr4	191030806	0	Skin	2.06816e-05	9	chr4:191030806	Intergenic	NA	4:191030806G>A	1909	1.22747	0.617317	No	1
chr5	49769211	0	Skin	0.000337259	8	chr5:49769211	Intergenic	NA	5:49769211G>A	1909	0.818339	0.617317	No	1
chr5	101834927	0	Skin	0.000337259	8	chr5:101834927	Upstream gene	SLCO6A1	SLCO6A1, 5:101834927G>A	1909	0.733139	0.668546	No	1
chr8	97204241	0	Skin	6.65729e-06	9	chr8:97204241	Intergenic	NA	8:97204241G>A	1909	1.18168	0.617317	No	1
chr8	114844330	0	Skin	2.06816e-05	9	chr8:114844330	Intergenic	NA	8:114844330G>A	1909	1.02482	0.617317	No	1
chr10	61075193	0	Skin	0.000337259	8	chr10:61075193	Intron	FAM13C	FAM13C, 10:61075193G>A	1909	0.998275	0.618948	No	1
chr18	63370334	0	Skin	0.000337259	8	chr18:63370334	Intergenic	NA	18:63370334G>A	1909	1.11503	0.617317	No	1
chr21	10011698	0	Skin	0.000337259	8	chr21:10011698	Intergenic	NA	21:10011698G>A	1909	1.17939	0.617317	No	1
chr21	11150851	0	Skin	2.06816e-05	9	chr21:11150851	Intergenic	NA	21:11150851G>A	1909	1.16234	0.617317	No	1
chr1	142598298	0	Skin	0.000337259	8	chr1:142598298	Intergenic	NA	1:142598298G>A	1909	0.471911	0.66291	No	1
chr20	22171404	0	Skin	1.132e-06	10	chr20:22171404	Intergenic	NA	20:22171404C>T	1909	1.4083	0.617317	No	1
chr8	138777430	0	Skin	2.06816e-05	9	chr8:138777430	Intergenic	NA	8:138777430G>A	1909	-0.122377	0.927951	No	1
chr5	12080614	0	Skin	0.000337259	8	chr5:12080614	Intergenic	NA	5:12080614C>T	1909	1.3414	0.617317	No	1
chr19	13388143	0	Skin	1.75591e-10	12	chr19:13388143	Intron	CACNA1A	CACNA1A, 19:13388143G>A	1909	0.840502	0.621698	No	1
chr21	10534071	0	Skin	2.06816e-05	9	chr21:10534071	Intergenic	NA	21:10534071G>A	1909	1.15847	0.617317	No	1
chr1	153080260	0	Skin	0.000117344	8	chr1:153080260	Intron	SPRR2B	SPRR2B, 1:153080260G>A	1909	0.685602	0.680492	No	1
chr5	25715122	0	Skin	5.15261e-08	11	chr5:25715122	Intergenic	NA	5:25715122G>A	1909	1.30667	0.617317	No	1
chr21	9663375	0	Skin	1.132e-06	10	chr21:9663375	Intergenic	NA	21:9663375G>A	1909	0.501905	0.73103	No	1
chr5	2499323	0	Skin	0.000337259	8	chr5:2499323	Intergenic	NA	5:2499323G>A	1909	0.953682	0.624932	No	1
chr20	4400618	0	Skin	0.000117344	8	chr20:4400618	Intergenic	NA	20:4400618G>A	1909	0.678174	0.683358	No	1
chr5	28845280	0	Skin	0.000337259	8	chr5:28845280	Intergenic	NA	5:28845280C>T	1909	0.988274	0.620583	No	1
chr11	62827407	0	Skin	5.7493e-09	11	chr11:62827407	Intergenic	NA	11:62827407G>A	1909	1.75803	0.617317	No	1
chr13	93349454	0	Skin	0.000337259	8	chr13:93349454	Intron	GPC5	GPC5, 13:93349454G>A	1909	0.999401	0.618948	No	1
chr15	22316256	0	Skin	0.000337259	8	chr15:22316256	Non-coding transcript	RP11-69H14.6	RP11-69H14.6, 15:22316256G>A	1909	1.31134	0.617317	No	1
chr7	86213147	0	Skin	2.01773e-09	12	chr7:86213147	Intergenic	NA	7:86213147G>A	1909	1.28281	0.617317	No	1
chr14	83093360	0	Skin	0.000337259	8	chr14:83093360	Intergenic	NA	14:83093360G>A	1909	0.980499	0.621409	No	1
chr21	11135009	0	Skin	2.01773e-09	12	chr21:11135009	Intergenic	NA	21:11135009G>A	1909	1.28753	0.617317	No	1
chr21	9560133	0	Skin	1.132e-06	10	chr21:9560133	Intergenic	NA	21:9560133G>A	1909	0.96855	0.618393	No	1
chr6	26696115	0	Skin	0.000117344	8	chr6:26696115	Intergenic	NA	6:26696115C>T	1909	0.868516	0.617317	No	1
chr13	89848543	0	Skin	2.01773e-09	12	chr13:89848543	Intergenic	NA	13:89848543C>T	1909	1.00152	0.617317	No	1
chr7	125860181	0	Skin	2.06816e-05	9	chr7:125860181	Intergenic	NA	7:125860181G>A	1909	0.674212	0.629103	No	1
chr15	22402427	0	Skin	5.15261e-08	11	chr15:22402427	Non-coding transcript	RP11-69H14.6	RP11-69H14.6, 15:22402427G>A	1909	1.49196	0.617317	No	1
chr21	11173539	0	Skin	5.15261e-08	11	chr21:11173539	Non-coding transcript	AP003900.6	AP003900.6, 21:11173539G>A	1909	1.06503	0.617317	No	1
chr1	142633428	0	Skin	2.06816e-05	9	chr1:142633428	Non-coding transcript	RP11-417J8.3	RP11-417J8.3, 1:142633428C>T	1909	0.203986	0.815447	No	1
chr2	211211813	0	Skin	0.000337259	8	chr2:211211813	Non-coding transcript	AC007970.1	AC007970.1, 2:211211813G>A	1909	0.276366	0.769373	No	1
chr4	46089	0	Skin	5.39299e-06	9	chr4:46089	Intergenic	NA	4:46089G>A	1909	1.56676	0.617317	No	1
chr6	85953425	0	Skin	0.000337259	8	chr6:85953425	Intergenic	NA	6:85953425G>A	1909	1.09808	0.617317	No	1
chr11	96481618	0	Skin	1.132e-06	10	chr11:96481618	Non-coding transcript	RP11-360K13.1	RP11-360K13.1, 11:96481618G>A	1909	0.756117	0.653445	No	1
chr19	45394372	0	Skin	1.9779e-07	10	chr19:45394372	Intron	TOMM40	TOMM40, 19:45394372C>T	1909	0.975329	0.617777	No	1
chr21	11130831	0	Skin	0.000337259	8	chr21:11130831	Intergenic	NA	21:11130831G>A	1909	0.50561	0.752579	No	1
chr21	25451691	0	Skin	0.000337259	8	chr21:25451691	Intergenic	NA	21:25451691G>A	1909	1.1887	0.617317	No	1
chr2	195952714	0	Skin	0.000337259	8	chr2:195952714	Intergenic	NA	2:195952714C>T	1909	0.258224	0.774509	No	1
chr5	101754083	0	Skin	2.06816e-05	9	chr5:101754083	Intron	SLCO6A1	SLCO6A1, 5:101754083G>A	1909	0.780929	0.617317	No	1
chr12	87736978	0	Skin	2.06816e-05	9	chr12:87736978	Intergenic	NA	12:87736978G>A	1909	1.17224	0.617317	No	1
chr14	87460034	0	Skin	2.06816e-05	9	chr14:87460034	Intergenic	NA	14:87460034C>T	1909	1.67039	0.617317	No	1
chr19	27878816	0	Skin	5.15261e-08	11	chr19:27878816	Intergenic	NA	19:27878816G>A	1909	1.43762	0.617317	No	1
chr15	22327576	0	Skin	1.132e-06	10	chr15:22327576	Non-coding transcript	RP11-69H14.6	RP11-69H14.6, 15:22327576G>A	1909	1.38447	0.617317	No	1
chr9	24760568	0	Skin	2.06816e-05	9	chr9:24760568	Intergenic	NA	9:24760568G>A	1909	0.600987	0.696852	No	1
chr2	91770977	0	Skin	1.132e-06	10	chr2:91770977	Intergenic	NA	2:91770977C>T	1909	1.75655	0.617317	No	1
chr2	117368298	0	Skin	0.000337259	8	chr2:117368298	Intergenic	NA	2:117368298G>A	1909	1.15883	0.617317	No	1
chr6	58760126	0	Skin	2.06816e-05	9	chr6:58760126	Intergenic	NA	6:58760126C>T	1909	0.505685	0.67068	No	1
chr15	95543001	0	Skin	5.15261e-08	11	chr15:95543001	Intergenic	NA	15:95543001G>A	1909	1.32802	0.617317	No	1
chr21	9506135	0	Skin	0.000337259	8	chr21:9506135	Intergenic	NA	21:9506135C>T	1909	1.10821	0.617317	No	1
chr1	143378093	0	Skin	2.06816e-05	9	chr1:143378093	Non-coding transcript	RP11-435B5.5	RP11-435B5.5, 1:143378093G>A	1909	1.21769	0.617317	No	1
chr4	190668624	0	Skin	5.15261e-08	11	chr4:190668624	Intergenic	NA	4:190668624C>T	1909	1.32511	0.617317	No	1
chr4	167330128	0	Skin	0.000337259	8	chr4:167330128	Non-coding transcript	RP11-217C7.1	RP11-217C7.1, 4:167330128G>A	1909	0.401797	0.689415	No	1
chr22	45022303	0	Skin	5.7493e-09	11	chr22:45022303	Intergenic	NA	22:45022303G>A	1909	1.71869	0.617317	No	1
chr1	98151546	0	Skin	0.000337259	8	chr1:98151546	Intron	DPYD	DPYD, 1:98151546C>T	1909	1.51867	0.617317	No	1
chr4	92716663	0	Skin	0.000337259	8	chr4:92716663	Intergenic	NA	4:92716663G>A	1909	1.4933	0.617317	No	1
chr21	9442206	0	Skin	5.15261e-08	11	chr21:9442206	Intergenic	NA	21:9442206G>A	1909	0.235747	0.787603	No	1
chr8	5539374	0	Skin	0.000337259	8	chr8:5539374	Intergenic	NA	8:5539374C>T	1909	1.47606	0.617317	No	1
chr13	23206691	0	Skin	0.000117344	8	chr13:23206691	Intergenic	NA	13:23206691G>A	1909	0.640183	0.694617	No	1
chr6	103763644	0	Skin	0.000337259	8	chr6:103763644	Intergenic	NA	6:103763644G>A/C	1909	1.77876	0.617317	No	1
chr8	84995366	0	Skin	0.000337259	8	chr8:84995366	Non-coding transcript	RP11-120I21.2	RP11-120I21.2, 8:84995366C>T	1909	1.23972	0.617317	No	1
chr1	142551838	0	Skin	0.00163877	8	chr1:142551838	Intergenic	NA	1:142551838C>T	1909	0.964522	0.621698	No	1
chr2	113850239	0	Skin	0.000337259	8	chr2:113850239	Intergenic	NA	2:113850239G>A	1909	0.862538	0.648051	No	1
chr3	79808427	0	Skin	0.00163877	8	chr3:79808427	Intron	ROBO1	ROBO1, 3:79808427C>T	1909	1.22418	0.617317	No	1
chr7	61913163	0	Skin	2.6866e-12	15	chr7:61913163	Intergenic	NA	7:61913163G>A	1909	1.22336	0.617317	No	1
chr1	176931672	0	Skin	1.20897e-05	10	chr1:176931672	Intron	ASTN1	ASTN1, 1:176931672G>A	1909	0.638984	0.674593	No	1
chr1	194752392	0	Skin	0.00163877	8	chr1:194752392	Intergenic	NA	1:194752392G>A	1909	0.869164	0.647988	No	1
chr2	35917521	0	Skin	1.20897e-05	10	chr2:35917521	Intergenic	NA	2:35917521G>A	1909	0.875967	0.629103	No	1
chr2	83791780	0	Skin	0.00163877	8	chr2:83791780	Intergenic	NA	2:83791780G>A	1909	1.56375	0.617317	No	1
chr2	154707805	0	Skin	0.00163877	8	chr2:154707805	Intergenic	NA	2:154707805G>A	1909	1.38335	0.617317	No	1
chr3	12883095	0	Skin	1.32857e-12	14	chr3:12883095	Intron	CAND2	CAND2, 3:12883095G>A	1909	0.392853	0.671615	No	1
chr4	101389678	0	Skin	0.000508081	8	chr4:101389678	Intron	EMCN	EMCN, 4:101389678G>A	1909	0.682403	0.655517	No	1
chr4	148273362	0	Skin	0.000399441	8	chr4:148273362	Intergenic	NA	4:148273362C>T	1909	0.615811	0.704661	No	1
chr5	49500710	0	Skin	0.00163877	8	chr5:49500710	Intergenic	NA	5:49500710C>T	1909	1.13026	0.617317	No	1
chr6	57665779	0	Skin	0.00163877	8	chr6:57665779	Intergenic	NA	6:57665779G>A	1909	0.349443	0.820456	No	1
chr6	94418227	0	Skin	0.00163877	8	chr6:94418227	Intergenic	NA	6:94418227C>T	1909	0.993169	0.620269	No	1
chr7	61544979	0	Skin	5.15261e-08	12	chr7:61544979	Intergenic	NA	7:61544979C>T	1909	1.11167	0.617317	No	1
chr7	62108502	0	Skin	0.00163877	8	chr7:62108502	Intergenic	NA	7:62108502C>T	1909	1.1509	0.617317	No	1
chr7	146466683	0	Skin	0.00163877	8	chr7:146466683	Intron	CNTNAP2	CNTNAP2, 7:146466683C>T	1909	1.15074	0.617317	No	1
chr8	5401401	0	Skin	0.00163877	8	chr8:5401401	Intergenic	NA	8:5401401G>A	1909	0.823608	0.617317	No	1
chr8	93497166	0	Skin	0.000154951	9	chr8:93497166	Intergenic	NA	8:93497166C>T	1909	1.13788	0.617317	No	1
chr8	111652287	0	Skin	0.000154951	9	chr8:111652287	Intergenic	NA	8:111652287C>T	1909	0.7287	0.662782	No	1
chr8	132166218	0	Skin	0.00163877	8	chr8:132166218	Intergenic	NA	8:132166218G>A	1909	0.655901	0.618948	No	1
chr9	78384005	0	Skin	0.000154951	9	chr9:78384005	Intergenic	NA	9:78384005C>T	1909	1.02383	0.617317	No	1
chr9	105310400	0	Skin	0.000154951	9	chr9:105310400	Non-coding transcript	LINC00587	LINC00587, 9:105310400G>A	1909	0.724059	0.663878	No	1
chr10	127583901	0	Skin	5.15261e-08	11	chr10:127583901	Intron	DHX32	DHX32, 10:127583901C>T	1909	1.66604	0.617317	No	1
chr11	99481006	0	Skin	1.20897e-05	10	chr11:99481006	Intron	CNTN5	CNTN5, 11:99481006G>A	1909	1.12396	0.617317	No	1
chr13	82884319	0	Skin	0.000154951	9	chr13:82884319	Intergenic	NA	13:82884319C>T	1909	-0.0339253	0.978596	No	1
chr14	27130346	0	Skin	1.20897e-05	10	chr14:27130346	Non-coding transcript	NOVA1-AS1	NOVA1-AS1, 14:27130346G>A	1909	1.1801	0.617317	No	1
chr14	78909798	0	Skin	0.000399441	8	chr14:78909798	Non-coding transcript	NRXN3	NRXN3, 14:78909798G>A	1909	0.542536	0.736297	No	1
chr19	2151796	0	Skin	1.09515e-06	10	chr19:2151796	Upstream gene	AP3D1	AP3D1, 19:2151796C>T	1909	0.128791	0.914137	No	1
chr19	27837913	0	Skin	2.03204e-09	13	chr19:27837913	Intergenic	NA	19:27837913C>T	1909	0.356735	0.6942	No	1
chr19	27859545	0	Skin	5.15261e-08	12	chr19:27859545	Intergenic	NA	19:27859545C>T	1909	1.27417	0.617317	No	1
chr19	27946335	0	Skin	0.00163877	8	chr19:27946335	Intergenic	NA	19:27946335G>A	1909	0.646291	0.693221	No	1
chr20	29480852	0	Skin	0.00163877	8	chr20:29480852	Intergenic	NA	20:29480852C>T	1909	0.970247	0.621698	No	1
chr21	10015488	0	Skin	2.6866e-12	15	chr21:10015488	Intergenic	NA	21:10015488C>T	1909	0.834459	0.618948	No	1
chr21	11121362	0	Skin	1.20897e-05	10	chr21:11121362	Intergenic	NA	21:11121362C>T	1909	1.56218	0.617317	No	1
chr21	11146247	0	Skin	1.20897e-05	10	chr21:11146247	Intergenic	NA	21:11146247C>T	1909	0.450254	0.729174	No	1
chr1	69152295	0	Skin	0.00163877	8	chr1:69152295	Intergenic	NA	1:69152295C>T	1909	0.444031	0.776642	No	1
chr1	142617809	0	Skin	0.000154951	9	chr1:142617809	Non-coding transcript	RP11-417J8.3	RP11-417J8.3, 1:142617809G>A	1909	1.1329	0.617317	No	1
chr1	142642277	0	Skin	0.00163877	8	chr1:142642277	Non-coding transcript	RP11-417J8.3	RP11-417J8.3, 1:142642277G>A	1909	0.451237	0.668546	No	1
chr2	154221416	0	Skin	1.20897e-05	10	chr2:154221416	Intergenic	NA	2:154221416C>T	1909	0.961892	0.618948	No	1
chr3	68132273	0	Skin	0.00163877	8	chr3:68132273	Intron	FAM19A1	FAM19A1, 3:68132273G>A	1909	0.921231	0.636262	No	1
chr4	18983618	0	Skin	0.00163877	8	chr4:18983618	Intergenic	NA	4:18983618G>A/T	1909	0.634296	0.696818	No	1
chr4	43645966	0	Skin	0.000154951	9	chr4:43645966	Intergenic	NA	4:43645966C>T	1909	0.00960261	0.993674	No	1
chr4	156189104	0	Skin	1.20897e-05	10	chr4:156189104	Intergenic	NA	4:156189104C>T	1909	0.987528	0.617317	No	1
chr5	28006028	0	Skin	0.00163877	8	chr5:28006028	Intergenic	NA	5:28006028C>T/A	1909	1.53737	0.617317	No	1
chr6	115659929	0	Skin	0.00163877	8	chr6:115659929	Intergenic	NA	6:115659929G>A	1909	0.357631	0.756559	No	1
chr7	54640937	0	Skin	5.15261e-08	12	chr7:54640937	Intergenic	NA	7:54640937C>T	1909	0.951093	0.617317	No	1
chr7	61559342	0	Skin	0.00163877	8	chr7:61559342	Intergenic	NA	7:61559342C>T	1909	0.0650932	0.95048	No	1
chr7	66461703	0	Skin	5.15261e-08	11	chr7:66461703	Upstream gene	TYW1	TYW1, 7:66461703C>T	1909	-0.283393	0.818456	No	1
chr7	73153189	0	Skin	1.32857e-12	14	chr7:73153189	5' UTR	ABHD11	ABHD11, 7:73153189C>T	1909	0.766928	0.617317	No	1
chr7	137914913	0	Skin	0.000154951	9	chr7:137914913	Intergenic	NA	7:137914913G>A	1909	0.263673	0.774509	No	1
chr8	57124123	0	Skin	4.85762e-22	21	chr8:57124123	Upstream gene	PLAG1	PLAG1, 8:57124123G>A	1909	0.834077	0.617317	No	1
chr8	72410122	0	Skin	0.00163877	8	chr8:72410122	Intron	RP11-1102P16.1	RP11-1102P16.1, 8:72410122G>A	1909	0.81436	0.654958	No	1
chr8	138973211	0	Skin	0.00163877	8	chr8:138973211	Non-coding transcript	RP11-238K6.1	RP11-238K6.1, 8:138973211G>A	1909	1.00784	0.618948	No	1
chr11	90032949	0	Skin	0.00163877	8	chr11:90032949	Non-coding transcript	DISC1FP1	DISC1FP1, 11:90032949C>T	1909	1.00745	0.617317	No	1
chr12	23470354	0	Skin	0.00163877	8	chr12:23470354	Intergenic	NA	12:23470354G>A	1909	0.782596	0.661063	No	1
chr12	34753007	0	Skin	0.00163877	8	chr12:34753007	Intergenic	NA	12:34753007G>A	1909	0.786301	0.66008	No	1
chr12	62478315	0	Skin	1.20897e-05	10	chr12:62478315	Intron	FAM19A2	FAM19A2, 12:62478315G>A	1909	0.742414	0.655197	No	1
chr14	28429301	0	Skin	0.000154951	9	chr14:28429301	Intergenic	NA	14:28429301C>T	1909	0.825293	0.648051	No	1
chr14	38531070	0	Skin	0.00163877	8	chr14:38531070	Non-coding transcript	CTD-2058B24.2	CTD-2058B24.2, 14:38531070C>T	1909	1.14497	0.617317	No	1
chr14	77924100	0	Skin	1.09515e-06	10	chr14:77924100	Upstream gene	VIPAS39	VIPAS39, 14:77924100C>T	1909	0.84501	0.617317	No	1
chr14	107059456	0	Skin	0.00163877	8	chr14:107059456	Intergenic	NA	14:107059456C>T	1909	0.68803	0.679433	No	1
chr15	66729162	0	Skin	1.09515e-06	10	chr15:66729162	Missense	MAP2K1	MAP2K1, P124S	1909	1.02038	0.617317	No	1
chr15	74392585	0	Skin	1.92519e-09	12	chr15:74392585	Non-coding transcript	ISLR2	ISLR2, 15:74392585C>T	1909	0.949056	0.617317	No	1
chr16	51583024	0	Skin	0.00163877	8	chr16:51583024	Intergenic	NA	16:51583024C>T	1909	0.830378	0.652982	No	1
chr17	46969992	0	Skin	2.05311e-05	9	chr17:46969992	Upstream gene	ATP5G1	ATP5G1, 17:46969992G>A	1909	0.774471	0.655197	No	1
chr18	50729777	0	Skin	0.000154951	9	chr18:50729777	Intron	DCC	DCC, 18:50729777G>A	1909	1.02783	0.617317	No	1
chr18	54855132	0	Skin	1.09515e-06	10	chr18:54855132	Intergenic	NA	18:54855132G>A	1909	0.756395	0.653445	No	1
chr19	24593446	0	Skin	0.000154951	9	chr19:24593446	Intergenic	NA	19:24593446C>T	1909	0.823905	0.648051	No	1
chr19	42773018	0	Skin	1.20897e-05	10	chr19:42773018	Intron	CIC	CIC, 19:42773018C>T	1909	0.832867	0.617317	No	1
chr20	22108071	0	Skin	0.000154951	9	chr20:22108071	Intergenic	NA	20:22108071C>T	1909	0.577133	0.654958	No	1
chr20	40638975	0	Skin	9.68255e-07	11	chr20:40638975	Non-coding transcript	RP5-1121H13.4	RP5-1121H13.4, 20:40638975C>T	1909	1.06585	0.617317	No	1
chr21	10467541	0	Skin	0.00163877	8	chr21:10467541	Intergenic	NA	21:10467541C>T	1909	0.360031	0.714316	No	1
chr21	10741402	0	Skin	1.20897e-05	10	chr21:10741402	Intergenic	NA	21:10741402C>T	1909	0.702324	0.661207	No	1
chr21	11071262	0	Skin	1.20897e-05	10	chr21:11071262	Non-coding transcript	BAGE2	BAGE2, 21:11071262C>T	1909	1.04339	0.617317	No	1
chr21	26577862	0	Skin	0.000154951	9	chr21:26577862	Non-coding transcript	AP000233.4	AP000233.4, 21:26577862G>A	1909	0.672839	0.672059	No	1
chr1	233573108	0	Skin	0.00163877	8	chr1:233573108	Intergenic	NA	1:233573108G>A	1909	0.500211	0.719805	No	1
chr2	8822030	0	Skin	2.05311e-05	9	chr2:8822030	5' UTR	ID2	ID2, 2:8822030G>A	1909	0.733439	0.661207	No	1
chr2	195060728	0	Skin	9.68255e-07	11	chr2:195060728	Intergenic	NA	2:195060728G>A	1909	1.15708	0.617317	No	1
chr3	20944085	0	Skin	0.00163877	8	chr3:20944085	Intergenic	NA	3:20944085C>T	1909	1.62987	0.617317	No	1
chr3	34363239	0	Skin	0.000154951	9	chr3:34363239	Non-coding transcript	AC018359.1	AC018359.1, 3:34363239C>T	1909	1.44534	0.617317	No	1
chr3	86503412	0	Skin	0.00163877	8	chr3:86503412	Intergenic	NA	3:86503412G>A	1909	1.26438	0.617317	No	1
chr4	49176546	0	Skin	9.68255e-07	11	chr4:49176546	Intergenic	NA	4:49176546C>T	1909	0.792667	0.644943	No	1
chr4	69584009	0	Skin	0.00163877	8	chr4:69584009	Intergenic	NA	4:69584009G>A	1909	1.01562	0.618948	No	1
chr4	107356664	0	Skin	0.000337259	8	chr4:107356664	Non-coding transcript	RP13-612N21.1	RP13-612N21.1, 4:107356664C>T	1909	1.7198	0.617317	No	1
chr4	131412577	0	Skin	0.000154951	9	chr4:131412577	Intergenic	NA	4:131412577C>T	1909	0.735993	0.661207	No	1
chr6	78661477	0	Skin	0.000154951	9	chr6:78661477	Intergenic	NA	6:78661477G>A	1909	0.263268	0.774509	No	1
chr6	98534068	0	Skin	0.00163877	8	chr6:98534068	Non-coding transcript	RP11-436D23.1	RP11-436D23.1, 6:98534068C>T	1909	1.11258	0.617317	No	1
chr7	6426892	0	Skin	5.15261e-08	11	chr7:6426892	Missense	RAC1	RAC1, P29S	1909	1.13854	0.617317	No	1
chr7	53375268	0	Skin	0.000154951	9	chr7:53375268	Intergenic	NA	7:53375268C>T	1909	0.919806	0.624294	No	1
chr7	61529428	0	Skin	0.000154951	9	chr7:61529428	Intergenic	NA	7:61529428G>A	1909	0.853949	0.644943	No	1
chr7	61536693	0	Skin	5.15261e-08	12	chr7:61536693	Intergenic	NA	7:61536693G>A	1909	1.01959	0.617317	No	1
chr7	61558150	0	Skin	0.000154951	9	chr7:61558150	Intergenic	NA	7:61558150C>T	1909	0.391004	0.691054	No	1
chr7	62984509	0	Skin	0.00163877	8	chr7:62984509	Intergenic	NA	7:62984509C>T	1909	1.05361	0.617317	No	1
chr7	85986054	0	Skin	0.00163877	8	chr7:85986054	Intergenic	NA	7:85986054G>A	1909	1.18751	0.617317	No	1
chr8	56987141	0	Skin	2.3802e-27	24	chr8:56987141	Upstream gene	RPS20	RPS20, 8:56987141C>T	1909	0.987524	0.617317	No	1
chr8	88458405	0	Skin	0.00163877	8	chr8:88458405	Intron	CNBD1	CNBD1, 8:88458405C>T	1909	0.916976	0.636262	No	1
chr8	92801060	0	Skin	0.000154951	9	chr8:92801060	Non-coding transcript	RP11-122C21.1	RP11-122C21.1, 8:92801060G>A	1909	1.62444	0.617317	No	1
chr8	108097819	0	Skin	0.00163877	8	chr8:108097819	Intergenic	NA	8:108097819C>T	1909	1.0262	0.618948	No	1
chr10	107528793	0	Skin	0.000154951	9	chr10:107528793	Intergenic	NA	10:107528793G>A	1909	1.04945	0.617317	No	1
chr13	29489090	0	Skin	2.05311e-05	9	chr13:29489090	Intergenic	NA	13:29489090C>T	1909	1.31458	0.617317	No	1
chr13	93754030	0	Skin	9.68255e-07	11	chr13:93754030	Intergenic	NA	13:93754030G>A	1909	1.37963	0.617317	No	1
chr16	20562199	0	Skin	0.00163877	8	chr16:20562199	Intron	ACSM2B	ACSM2B, 16:20562199G>A	1909	0.222083	0.811681	No	1
chr16	32547273	0	Skin	2.35969e-15	17	chr16:32547273	Intergenic	NA	16:32547273C>T	1909	1.18104	0.617317	No	1
chr16	32559801	0	Skin	2.03204e-09	13	chr16:32559801	Intergenic	NA	16:32559801G>A	1909	1.06706	0.617317	No	1
chr18	1830240	0	Skin	2.05311e-05	9	chr18:1830240	Intergenic	NA	18:1830240G>A	1909	1.03577	0.617317	No	1
chr18	49542937	0	Skin	0.00163877	8	chr18:49542937	Intergenic	NA	18:49542937C>T	1909	1.1384	0.617317	No	1
chr20	41641239	0	Skin	0.000154951	9	chr20:41641239	Intron	PTPRT	PTPRT, 20:41641239G>A	1909	0.303126	0.833768	No	1
chr21	9968588	0	Skin	2.35969e-15	17	chr21:9968588	Non-coding transcript	TEKT4P2	TEKT4P2, 21:9968588G>A	1909	0.589907	0.618948	No	1
chr21	21156981	0	Skin	0.00163877	8	chr21:21156981	Intergenic	NA	21:21156981C>T	1909	1.32538	0.617317	No	1
chrX	58458041	0	Skin	0.000154951	9	chrX:58458041	Intergenic	NA	X:58458041C>T	1909	1.26549	0.617317	No	1
chr1	75648550	0	Skin	0.00163877	8	chr1:75648550	Non-coding transcript	RNU6-622P	RNU6-622P, 1:75648550C>T	1909	1.44765	0.617317	No	1
chr2	49753861	0	Skin	0.00163877	8	chr2:49753861	Intergenic	NA	2:49753861G>A	1909	1.36775	0.617317	No	1
chr16	63009132	0	Skin	0.00163877	8	chr16:63009132	Intergenic	NA	16:63009132G>A	1909	1.3612	0.617317	No	1
chr19	3215452	0	Skin	2.05311e-05	9	chr19:3215452	Intergenic	NA	19:3215452C>T	1909	0.938682	0.621698	No	1
chr19	58193320	0	Skin	0.000646046	8	chr19:58193320	Upstream gene	ZNF551	ZNF551, 19:58193320C>T	1909	1.3937	0.617317	No	1
chr21	11117078	0	Skin	0.000154951	9	chr21:11117078	Intergenic	NA	21:11117078C>T	1909	0.873912	0.637274	No	1
chr3	161837528	0	Skin	1.20897e-05	10	chr3:161837528	Intergenic	NA	3:161837528G>A	1909	1.00199	0.617317	No	1
chr7	53972342	0	Skin	0.000154951	9	chr7:53972342	Intergenic	NA	7:53972342G>A	1909	0.51246	0.648051	No	1
chr7	62056936	0	Skin	0.00163877	8	chr7:62056936	Intergenic	NA	7:62056936C>T	1909	0.639766	0.694617	No	1
chr8	69898774	0	Skin	1.20897e-05	10	chr8:69898774	Non-coding transcript	RP11-600K15.1	RP11-600K15.1, 8:69898774G>A	1909	1.35554	0.617317	No	1
chr8	138728009	0	Skin	0.000154951	9	chr8:138728009	Intergenic	NA	8:138728009C>T	1909	0.879812	0.636262	No	1
chr11	41151163	0	Skin	0.000154951	9	chr11:41151163	Intron	LRRC4C	LRRC4C, 11:41151163C>T	1909	1.42635	0.617317	No	1
chr14	59655190	0	Skin	0.000154951	9	chr14:59655190	Upstream gene	DAAM1	DAAM1, 14:59655190G>A	1909	0.28634	0.842209	No	1
chr16	65706338	0	Skin	0.00163877	8	chr16:65706338	Intergenic	NA	16:65706338C>T	1909	0.661965	0.688983	No	1
chr17	52366078	0	Skin	0.00163877	8	chr17:52366078	Intergenic	NA	17:52366078C>T	1909	1.38996	0.617317	No	1
chr18	38152113	0	Skin	0.00163877	8	chr18:38152113	Intergenic	NA	18:38152113C>T	1909	0.895319	0.643792	No	1
chr19	54024131	0	Skin	5.15261e-08	12	chr19:54024131	Upstream gene	ZNF331	ZNF331, 19:54024131C>T	1909	0.444169	0.684686	No	1
chr20	21949897	0	Skin	0.000154951	9	chr20:21949897	Non-coding transcript	RP5-1185K9.1	RP5-1185K9.1, 20:21949897C>T	1909	0.792973	0.652982	No	1
chr20	43432311	0	Skin	1.09515e-06	10	chr20:43432311	Intron	RIMS4	RIMS4, 20:43432311G>A	1909	1.12876	0.617317	No	1
chrX	121550686	0	Skin	0.00163877	8	chrX:121550686	Intergenic	NA	X:121550686C>T	1909	1.22795	0.617317	No	1
chrX	121612359	0	Skin	0.000154951	9	chrX:121612359	Intergenic	NA	X:121612359C>T	1909	1.34273	0.617317	No	1
chr1	153298083	0	Skin	0.000337259	8	chr1:153298083	Intergenic	NA	1:153298083G>A	1909	1.23759	0.617317	No	1
chr1	153963227	0	Skin	1.09515e-06	10	chr1:153963227	Upstream gene	RPS27	RPS27, 1:153963227C>T	1909	1.27192	0.617317	No	1
chr2	91791275	0	Skin	0.00163877	8	chr2:91791275	Non-coding transcript	AC116050.1	AC116050.1, 2:91791275G>A	1909	1.13888	0.617317	No	1
chr3	86451243	0	Skin	0.00163877	8	chr3:86451243	Intergenic	NA	3:86451243C>T	1909	1.28416	0.617317	No	1
chr4	45347639	0	Skin	0.000154951	9	chr4:45347639	Intergenic	NA	4:45347639G>A	1909	0.990719	0.617317	No	1
chr4	92491862	0	Skin	0.00163877	8	chr4:92491862	Intron	CCSER1	CCSER1, 4:92491862C>T	1909	1.00443	0.618948	No	1
chr4	163795224	0	Skin	1.20897e-05	10	chr4:163795224	Intergenic	NA	4:163795224C>T	1909	0.611621	0.68669	No	1
chr4	165336573	0	Skin	0.000154951	9	chr4:165336573	Intergenic	NA	4:165336573G>A	1909	0.926536	0.621698	No	1
chr5	46204001	0	Skin	0.00163877	8	chr5:46204001	Intergenic	NA	5:46204001G>A	1909	1.13688	0.617317	No	1
chr6	43484733	0	Skin	0.000337259	8	chr6:43484733	Intron	POLR1C	POLR1C, 6:43484733G>A	1909	-0.0899126	0.920351	No	1
chr6	57812203	0	Skin	0.00163877	8	chr6:57812203	Intergenic	NA	6:57812203G>A	1909	1.38514	0.617317	No	1
chr7	54026769	0	Skin	1.20897e-05	10	chr7:54026769	Intergenic	NA	7:54026769G>A	1909	0.984731	0.617317	No	1
chr7	56644178	0	Skin	0.000508081	8	chr7:56644178	Intergenic	NA	7:56644178C>T	1909	1.10866	0.617317	No	1
chr7	61511094	0	Skin	1.20897e-05	10	chr7:61511094	Intergenic	NA	7:61511094G>A	1909	0.837434	0.638814	No	1
chr7	61558490	0	Skin	1.20897e-05	10	chr7:61558490	Intergenic	NA	7:61558490C>T	1909	1.2798	0.617317	No	1
chr8	138747962	0	Skin	0.00163877	8	chr8:138747962	Intergenic	NA	8:138747962G>A	1909	1.20108	0.617317	No	1
chr10	84997861	0	Skin	0.00163877	8	chr10:84997861	Intergenic	NA	10:84997861G>A	1909	1.08798	0.617317	No	1
chr10	107775426	0	Skin	0.000154951	9	chr10:107775426	Intergenic	NA	10:107775426C>T	1909	1.33316	0.617317	No	1
chr11	51573500	0	Skin	0.00163877	8	chr11:51573500	Intergenic	NA	11:51573500G>A	1909	0.719686	0.67068	No	1
chr11	54911413	0	Skin	0.00163877	8	chr11:54911413	Intergenic	NA	11:54911413C>T	1909	0.325576	0.736297	No	1
chr12	20916139	0	Skin	0.00163877	8	chr12:20916139	Intergenic	NA	12:20916139C>T	1909	1.03434	0.618948	No	1
chr13	104051804	0	Skin	0.000154951	9	chr13:104051804	Intergenic	NA	13:104051804C>T	1909	1.10282	0.617317	No	1
chr14	45955048	0	Skin	0.000154951	9	chr14:45955048	Intergenic	NA	14:45955048C>T	1909	0.0895554	0.918261	No	1
chr15	20043781	0	Skin	0.000154951	9	chr15:20043781	Intergenic	NA	15:20043781C>T	1909	0.856093	0.643832	No	1
chr15	95244833	0	Skin	1.20897e-05	10	chr15:95244833	Intergenic	NA	15:95244833C>T	1909	1.37383	0.617317	No	1
chr16	23568707	0	Skin	0.000646046	8	chr16:23568707	Missense	UBFD1	UBFD1, P106S	1909	0.803911	0.656304	No	1
chr16	32539547	0	Skin	0.000154951	9	chr16:32539547	Intergenic	NA	16:32539547C>T/A	1909	0.983954	0.617317	No	1
chr17	72772528	0	Skin	1.09515e-06	10	chr17:72772528	Upstream gene	NAT9	NAT9, 17:72772528C>T	1909	0.816426	0.644961	No	1
chr19	27843761	0	Skin	0.00163877	8	chr19:27843761	Intergenic	NA	19:27843761C>T	1909	0.449578	0.745123	No	1
chr19	45004586	0	Skin	2.05311e-05	9	chr19:45004586	Upstream gene	ZNF180	ZNF180, 19:45004586G>A	1909	1.00398	0.617997	No	1
chr19	45971005	0	Skin	1.09515e-06	10	chr19:45971005	Intron	ERCC1	ERCC1, 19:45971005G>A	1909	1.06995	0.617317	No	1
chr20	53466429	0	Skin	9.68255e-07	11	chr20:53466429	Intergenic	NA	20:53466429C>T	1909	0.693668	0.660771	No	1
chr21	10741116	0	Skin	0.00163877	8	chr21:10741116	Intergenic	NA	21:10741116C>T	1909	1.07483	0.617317	No	1
chrX	3317608	0	Skin	2.05311e-05	9	chrX:3317608	Intergenic	NA	X:3317608C>T	1909	0.829766	0.648051	No	1
chr5	168552501	0	Skin	9.68255e-07	11	chr5:168552501	Intron	SLIT3	SLIT3, 5:168552501G>A	1909	1.96851	0.214221	No	1
chr5	86913166	0	Skin	0.000154951	9	chr5:86913166	Intergenic	NA	5:86913166G>A	1909	1.22841	0.617317	No	1
chr7	79544332	0	Skin	0.000154951	9	chr7:79544332	Intergenic	NA	7:79544332G>A	1909	0.707536	0.66512	No	1
chr2	137962416	0	Skin	0.00163877	8	chr2:137962416	Intron	THSD7B	THSD7B, 2:137962416G>A	1909	1.50585	0.617317	No	1
chr8	73829329	0	Skin	0.00163877	8	chr8:73829329	Intron	KCNB2	KCNB2, 8:73829329C>T	1909	1.13115	0.617317	No	1
chr14	19072678	0	Skin	0.00163877	8	chr14:19072678	Intergenic	NA	14:19072678C>T	1909	0.421264	0.757946	No	1
chr19	27842733	0	Skin	0.000154951	9	chr19:27842733	Intergenic	NA	19:27842733C>T	1909	1.13612	0.617317	No	1
chr2	48870267	0	Skin	0.000337259	8	chr2:48870267	Intron	STON1-GTF2A1L	STON1-GTF2A1L, 2:48870267C>T	1909	0.603341	0.652982	No	1
chr2	91814695	0	Skin	1.20897e-05	10	chr2:91814695	Non-coding transcript	AC027612.6	AC027612.6, 2:91814695G>A	1909	1.01143	0.617317	No	1
chr4	160544798	0	Skin	0.00163877	8	chr4:160544798	Intergenic	NA	4:160544798G>A	1909	0.575611	0.723761	No	1
chr7	85750258	0	Skin	0.00163877	8	chr7:85750258	Intergenic	NA	7:85750258C>T	1909	0.862131	0.648051	No	1
chr21	25244426	0	Skin	0.00163877	8	chr21:25244426	Intergenic	NA	21:25244426C>T	1909	0.88017	0.64524	No	1
chr1	142593842	0	Skin	1.20897e-05	10	chr1:142593842	Intergenic	NA	1:142593842G>A	1909	0.916073	0.62084	No	1
chr2	138335044	0	Skin	0.000154951	9	chr2:138335044	Intron	THSD7B	THSD7B, 2:138335044C>T	1909	1.08867	0.617317	No	1
chr2	213629485	0	Skin	0.00163877	8	chr2:213629485	Non-coding transcript	AC079610.1	AC079610.1, 2:213629485C>T	1909	1.0022	0.618948	No	1
chr3	26211890	0	Skin	0.00163877	8	chr3:26211890	Intergenic	NA	3:26211890G>A	1909	0.333106	0.73103	No	1
chr3	88108326	0	Skin	0.00163877	8	chr3:88108326	Intron	CGGBP1	CGGBP1, 3:88108326G>A	1909	1.22429	0.617317	No	1
chr3	137893778	0	Skin	1.99029e-06	10	chr3:137893778	Upstream gene	DBR1	DBR1, 3:137893778C>T	1909	1.65254	0.617317	No	1
chr4	49233111	0	Skin	0.000154951	9	chr4:49233111	Intergenic	NA	4:49233111G>A	1909	1.55526	0.617317	No	1
chr4	105833114	0	Skin	0.00163877	8	chr4:105833114	Non-coding transcript	RP11-556I14.2	RP11-556I14.2, 4:105833114C>T	1909	1.46744	0.617317	No	1
chr6	61892832	0	Skin	0.00163877	8	chr6:61892832	Intergenic	NA	6:61892832C>T	1909	1.76994	0.617317	No	1
chr7	61907803	0	Skin	5.15261e-08	12	chr7:61907803	Intergenic	NA	7:61907803G>A	1909	0.852637	0.617317	No	1
chr8	89697615	0	Skin	0.000154951	9	chr8:89697615	Non-coding transcript	RP11-586K2.1	RP11-586K2.1, 8:89697615G>A	1909	1.61612	0.617317	No	1
chr8	96551178	0	Skin	0.000337259	8	chr8:96551178	Non-coding transcript	KB-1047C11.2	KB-1047C11.2, 8:96551178C>T	1909	1.25827	0.617317	No	1
chr9	69952065	0	Skin	0.00163877	8	chr9:69952065	Intergenic	NA	9:69952065G>A	1909	1.22366	0.617317	No	1
chr11	48679407	0	Skin	2.05311e-05	9	chr11:48679407	Intergenic	NA	11:48679407C>T	1909	0.966691	0.618948	No	1
chr15	22392164	0	Skin	0.00163877	8	chr15:22392164	Non-coding transcript	RP11-69H14.6	RP11-69H14.6, 15:22392164G>A	1909	0.401408	0.663878	No	1
chr20	40560246	0	Skin	0.00163877	8	chr20:40560246	Intergenic	NA	20:40560246C>T	1909	0.991562	0.620269	No	1
chr21	10468604	0	Skin	0.00163877	8	chr21:10468604	Intergenic	NA	21:10468604C>T	1909	0.553781	0.73103	No	1
chr21	11046446	0	Skin	2.1461e-20	20	chr21:11046446	Non-coding transcript	BAGE2	BAGE2, 21:11046446C>T	1909	1.32559	0.617317	No	1
chr21	24327888	0	Skin	0.00163877	8	chr21:24327888	Intergenic	NA	21:24327888C>T	1909	1.33422	0.617317	No	1
chr1	149086274	0	Skin	0.000337259	8	chr1:149086274	Intergenic	NA	1:149086274G>A	1909	1.12948	0.617317	No	1
chr2	56996873	0	Skin	0.00163877	8	chr2:56996873	Intergenic	NA	2:56996873C>T	1909	1.17414	0.617317	No	1
chr2	91655293	0	Skin	0.000154951	9	chr2:91655293	Intergenic	NA	2:91655293C>T	1909	1.58837	0.344894	No	1
chr3	97831444	0	Skin	0.00163877	8	chr3:97831444	Non-coding transcript	RP11-343D2.11	RP11-343D2.11, 3:97831444C>T	1909	1.25055	0.617317	No	1
chr4	45366897	0	Skin	0.00163877	8	chr4:45366897	Intergenic	NA	4:45366897G>A	1909	1.15773	0.617317	No	1
chr4	167187592	0	Skin	0.00163877	8	chr4:167187592	Intergenic	NA	4:167187592G>A	1909	1.1312	0.617317	No	1
chr5	135775373	0	Skin	2.05311e-05	9	chr5:135775373	Intergenic	NA	5:135775373C>T	1909	1.23186	0.617317	No	1
chr6	104333278	0	Skin	0.00163877	8	chr6:104333278	Intergenic	NA	6:104333278C>T	1909	0.325608	0.736297	No	1
chr7	53713636	0	Skin	0.00163877	8	chr7:53713636	Intergenic	NA	7:53713636C>T	1909	1.30033	0.617317	No	1
chr7	53932012	0	Skin	0.00163877	8	chr7:53932012	Intergenic	NA	7:53932012G>A	1909	0.996695	0.618948	No	1
chr7	62015876	0	Skin	9.68255e-07	11	chr7:62015876	Intergenic	NA	7:62015876C>T	1909	1.68968	0.617317	No	1
chr9	78841826	0	Skin	0.000154951	9	chr9:78841826	Intron	PCSK5	PCSK5, 9:78841826C>T	1909	1.25511	0.617317	No	1
chr10	36992455	0	Skin	0.00163877	8	chr10:36992455	Intergenic	NA	10:36992455G>A	1909	1.44937	0.617317	No	1
chr13	65440921	0	Skin	1.20897e-05	10	chr13:65440921	Intergenic	NA	13:65440921G>A	1909	0.837058	0.638814	No	1
chr14	19051901	0	Skin	0.000154951	9	chr14:19051901	Intergenic	NA	14:19051901C>T	1909	0.979414	0.618948	No	1
chr16	15982556	0	Skin	9.73811e-06	10	chr16:15982556	Upstream gene	FOPNL	FOPNL, 16:15982556C>T	1909	1.37595	0.617317	No	1
chr16	26070575	0	Skin	9.68255e-07	11	chr16:26070575	Intron	HS3ST4	HS3ST4, 16:26070575C>T	1909	0.275459	0.788569	No	1
chr16	32548510	0	Skin	9.68255e-07	11	chr16:32548510	Intergenic	NA	16:32548510G>A	1909	1.78827	0.617317	No	1
chr16	32570645	0	Skin	0.00163877	8	chr16:32570645	Intergenic	NA	16:32570645G>A	1909	1.0534	0.617317	No	1
chr19	24402712	0	Skin	0.00163877	8	chr19:24402712	Intergenic	NA	19:24402712C>T	1909	0.465456	0.663878	No	1
chr21	46707861	0	Skin	0.000337259	8	chr21:46707861	Upstream gene	POFUT2	POFUT2, 21:46707861C>T	1909	0.846417	0.648992	No	1
chr1	153146367	0	Skin	1.09515e-06	10	chr1:153146367	Non-coding transcript	RP1-140J1.1	RP1-140J1.1, 1:153146367G>A	1909	1.17541	0.617317	No	1
chr1	189933168	0	Skin	0.00163877	8	chr1:189933168	Intergenic	NA	1:189933168G>A	1909	0.56959	0.725985	No	1
chr2	6166835	0	Skin	1.20897e-05	10	chr2:6166835	Intergenic	NA	2:6166835C>T	1909	1.28464	0.617317	No	1
chr2	137354656	0	Skin	0.00163877	8	chr2:137354656	Intergenic	NA	2:137354656G>A	1909	0.856076	0.648051	No	1
chr3	14693050	0	Skin	5.15261e-08	11	chr3:14693050	Upstream gene	CCDC174	CCDC174, 3:14693050C>T	1909	1.10544	0.617317	No	1
chr7	32483527	0	Skin	0.000154951	9	chr7:32483527	Intergenic	NA	7:32483527C>T	1909	1.03312	0.617317	No	1
chr8	124428951	0	Skin	1.92519e-09	12	chr8:124428951	Upstream gene	WDYHV1	WDYHV1, 8:124428951G>A	1909	0.69435	0.617317	No	1
chr10	50306202	0	Skin	0.000154951	9	chr10:50306202	Intron	VSTM4	VSTM4, 10:50306202C>T	1909	1.19737	0.617317	No	1
chr11	55129271	0	Skin	0.00163877	8	chr11:55129271	Intergenic	NA	11:55129271C>T	1909	0.390268	0.802686	No	1
chr12	108908961	0	Skin	1.92519e-09	12	chr12:108908961	Upstream gene	FICD	FICD, 12:108908961G>A	1909	0.899254	0.618948	No	1
chr14	41663617	0	Skin	0.00163877	8	chr14:41663617	Intergenic	NA	14:41663617G>A	1909	1.31911	0.617317	No	1
chr14	86614522	0	Skin	0.00163877	8	chr14:86614522	Intergenic	NA	14:86614522C>T	1909	0.714979	0.67068	No	1
chr18	1212550	0	Skin	0.000337259	8	chr18:1212550	Intergenic	NA	18:1212550C>T	1909	1.05665	0.617317	No	1
chr19	27849946	0	Skin	0.00163877	8	chr19:27849946	Intergenic	NA	19:27849946C>T	1909	0.589238	0.717942	No	1
chr20	41152422	0	Skin	0.000154951	9	chr20:41152422	Intron	PTPRT	PTPRT, 20:41152422C>T	1909	1.11851	0.617317	No	1
chr1	34713809	0	Skin	0.000337259	8	chr1:34713809	Intergenic	NA	1:34713809C>T	1909	1.09131	0.617317	No	1
chr4	94893790	0	Skin	0.00163877	8	chr4:94893790	Intergenic	NA	4:94893790G>A	1909	0.946799	0.629103	No	1
chr4	166509617	0	Skin	0.000154951	9	chr4:166509617	Intergenic	NA	4:166509617C>T	1909	0.214246	0.813555	No	1
chr5	31338303	0	Skin	0.000508081	8	chr5:31338303	Intergenic	NA	5:31338303C>T	1909	1.20121	0.617317	No	1
chr5	105360262	0	Skin	0.00163877	8	chr5:105360262	Intergenic	NA	5:105360262C>T	1909	1.80816	0.617317	No	1
chr8	107049615	0	Skin	1.20897e-05	10	chr8:107049615	Non-coding transcript	RP11-152P17.2	RP11-152P17.2, 8:107049615C>T	1909	1.30923	0.617317	No	1
chr11	39219624	0	Skin	0.00163877	8	chr11:39219624	Intergenic	NA	11:39219624C>T	1909	0.495867	0.756231	No	1
chr14	19439482	0	Skin	1.20897e-05	10	chr14:19439482	Intergenic	NA	14:19439482C>T	1909	0.694329	0.663878	No	1
chr16	68119138	0	Skin	1.09515e-06	10	chr16:68119138	Upstream gene	NFATC3	NFATC3, 16:68119138C>T	1909	0.274343	0.841224	No	1
chr18	39233821	0	Skin	0.00163877	8	chr18:39233821	Intergenic	NA	18:39233821C>T	1909	1.25716	0.617317	No	1
chr21	9837560	0	Skin	0.00163877	8	chr21:9837560	Intergenic	NA	21:9837560C>T	1909	1.1006	0.617317	No	1
chr21	11100174	0	Skin	1.20897e-05	10	chr21:11100174	Intergenic	NA	21:11100174G>A	1909	0.715539	0.618948	No	1
chr21	11168869	0	Skin	0.00163877	8	chr21:11168869	Non-coding transcript	AP003900.6	AP003900.6, 21:11168869G>A	1909	0.0365437	0.978596	No	1
chr1	98151405	0	Skin	0.000154951	9	chr1:98151405	Intron	DPYD	DPYD, 1:98151405G>A	1909	1.5707	0.617317	No	1
chr2	56626055	0	Skin	1.20897e-05	10	chr2:56626055	Intergenic	NA	2:56626055C>T	1909	1.65523	0.617317	No	1
chr2	137737119	0	Skin	9.68255e-07	11	chr2:137737119	Intron	THSD7B	THSD7B, 2:137737119C>T/G	1909	0.974627	0.617317	No	1
chr4	45505160	0	Skin	1.20897e-05	10	chr4:45505160	Intergenic	NA	4:45505160G>A	1909	0.788688	0.648051	No	1
chr4	96894616	0	Skin	0.00163877	8	chr4:96894616	Intergenic	NA	4:96894616C>T	1909	0.441793	0.67068	No	1
chr4	107859137	0	Skin	0.000337259	8	chr4:107859137	Intron	DKK2	DKK2, 4:107859137G>A	1909	0.822796	0.653445	No	1
chr4	148193995	0	Skin	2.54105e-05	9	chr4:148193995	Intergenic	NA	4:148193995C>T	1909	0.614901	0.693221	No	1
chr5	12589355	0	Skin	0.00163877	8	chr5:12589355	Non-coding transcript	CT49	CT49, 5:12589355G>A	1909	1.3508	0.617317	No	1
chr5	22089956	0	Skin	0.00163877	8	chr5:22089956	Intron	CDH12	CDH12, 5:22089956G>A	1909	1.00208	0.618948	No	1
chr5	138739863	0	Skin	2.05311e-05	9	chr5:138739863	Upstream gene	SPATA24	SPATA24, 5:138739863C>T	1909	0.907544	0.629103	No	1
chr6	115238952	0	Skin	0.000154951	9	chr6:115238952	Intergenic	NA	6:115238952C>T	1909	1.1686	0.617317	No	1
chr7	61550786	0	Skin	9.68255e-07	11	chr7:61550786	Intergenic	NA	7:61550786C>T	1909	0.761005	0.648051	No	1
chr7	126238276	0	Skin	0.000154951	9	chr7:126238276	Intron	GRM8	GRM8, 7:126238276C>T	1909	1.21688	0.617317	No	1
chr8	55567219	0	Skin	0.00163877	8	chr8:55567219	Non-coding transcript	RP11-56A10.1	RP11-56A10.1, 8:55567219C>T	1909	0.82607	0.653445	No	1
chr8	84627685	0	Skin	0.000154951	9	chr8:84627685	Intergenic	NA	8:84627685C>T	1909	1.1133	0.617317	No	1
chr8	138745327	0	Skin	1.20897e-05	10	chr8:138745327	Intergenic	NA	8:138745327C>T	1909	1.20218	0.617317	No	1
chr9	78287392	0	Skin	1.20897e-05	10	chr9:78287392	Intergenic	NA	9:78287392G>A	1909	1.14037	0.617317	No	1
chr13	103826885	0	Skin	0.00163877	8	chr13:103826885	Intergenic	NA	13:103826885C>T	1909	0.985823	0.620996	No	1
chr18	40655571	0	Skin	0.00163877	8	chr18:40655571	Intron	RIT2	RIT2, 18:40655571C>T	1909	0.773803	0.661207	No	1
chr19	22751400	0	Skin	1.20897e-05	10	chr19:22751400	Intergenic	NA	19:22751400C>T	1909	0.904	0.621698	No	1
chr19	27851828	0	Skin	0.00163877	8	chr19:27851828	Intergenic	NA	19:27851828C>T	1909	1.12057	0.617317	No	1
chr21	10877118	0	Skin	1.20897e-05	10	chr21:10877118	Intergenic	NA	21:10877118G>A	1909	1.22104	0.617317	No	1
chr22	16374347	0	Skin	2.03204e-09	13	chr22:16374347	Non-coding transcript	LA16c-2F2.8	LA16c-2F2.8, 22:16374347C>T	1909	1.03862	0.617317	No	1
chr3	81002743	0	Skin	0.000154951	9	chr3:81002743	Intergenic	NA	3:81002743C>T	1909	0.752136	0.66008	No	1
chr5	46363111	0	Skin	0.00163877	8	chr5:46363111	Intergenic	NA	5:46363111C>T	1909	1.25359	0.617317	No	1
chr7	19131150	0	Skin	0.00163877	8	chr7:19131150	Non-coding transcript	TWIST1	TWIST1, 7:19131150G>A	1909	1.391	0.617317	No	1
chr17	50936785	0	Skin	0.00163877	8	chr17:50936785	Intergenic	NA	17:50936785G>A	1909	0.467706	0.663878	No	1
chr8	55483292	0	Skin	0.00163877	8	chr8:55483292	Intergenic	NA	8:55483292G>A	1909	1.63659	0.617317	No	1
chr2	154657774	0	Skin	1.20897e-05	10	chr2:154657774	Intergenic	NA	2:154657774C>T	1909	0.731257	0.657437	No	1
chr6	93431767	0	Skin	0.00163877	8	chr6:93431767	Intergenic	NA	6:93431767C>T	1909	0.53322	0.741144	No	1
chr7	18849809	0	Skin	0.00163877	8	chr7:18849809	Intron	HDAC9	HDAC9, 7:18849809G>A	1909	0.549285	0.663878	No	1
chr12	90602730	0	Skin	0.00163877	8	chr12:90602730	Intergenic	NA	12:90602730G>A	1909	1.26924	0.617317	No	1
chr2	101869202	0	Skin	0.000337259	8	chr2:101869202	Upstream gene	CNOT11	CNOT11, 2:101869202C>T	1909	0.944729	0.629103	No	1
chr7	124750566	0	Skin	0.00163877	8	chr7:124750566	Non-coding transcript	POT1-AS1	POT1-AS1, 7:124750566C>T	1909	0.761508	0.66291	No	1
chr13	71766246	0	Skin	0.000154951	9	chr13:71766246	Intergenic	NA	13:71766246G>A	1909	0.978083	0.617317	No	1
chr16	2723588	0	Skin	2.05311e-05	9	chr16:2723588	Non-coding transcript	ERVK13-1	ERVK13-1, 16:2723588C>T	1909	0.50149	0.671547	No	1
chr21	11081089	0	Skin	0.00163877	8	chr21:11081089	Non-coding transcript	BAGE2	BAGE2, 21:11081089C>T	1909	1.11144	0.617317	No	1
chr1	165011014	0	Skin	0.00163877	8	chr1:165011014	Intergenic	NA	1:165011014G>A	1909	0.971652	0.621698	No	1
chr3	6227224	0	Skin	0.00163877	8	chr3:6227224	Non-coding transcript	AC026167.1	AC026167.1, 3:6227224C>T	1909	1.58359	0.617317	No	1
chr6	78922745	0	Skin	0.00163877	8	chr6:78922745	Intergenic	NA	6:78922745C>T	1909	1.01628	0.618948	No	1
chr7	62453168	0	Skin	0.00163877	8	chr7:62453168	Intergenic	NA	7:62453168C>T	1909	1.1673	0.617317	No	1
chr8	132706305	0	Skin	0.000154951	9	chr8:132706305	Intergenic	NA	8:132706305C>T	1909	1.04671	0.617317	No	1
chr10	19708828	0	Skin	0.00163877	8	chr10:19708828	Intron	MALRD1	MALRD1, 10:19708828G>A	1909	0.744908	0.663878	No	1
chr10	37774667	0	Skin	0.00163877	8	chr10:37774667	Intergenic	NA	10:37774667G>A	1909	1.27756	0.617317	No	1
chr13	53954226	0	Skin	0.000337259	8	chr13:53954226	Intergenic	NA	13:53954226C>T	1909	1.59929	0.617317	No	1
chr15	56874535	0	Skin	0.000154951	9	chr15:56874535	Non-coding transcript	RP11-1129I3.1	RP11-1129I3.1, 15:56874535G>A	1909	0.768747	0.617317	No	1
chr19	1479257	0	Skin	5.15261e-08	11	chr19:1479257	Upstream gene	C19orf25	C19orf25, 19:1479257C>T	1909	1.10243	0.617317	No	1
chr19	24551256	0	Skin	0.000154951	9	chr19:24551256	Intergenic	NA	19:24551256G>A	1909	0.932853	0.617317	No	1
chr20	62496549	0	Skin	0.000337259	8	chr20:62496549	Upstream gene	TPD52L2	TPD52L2, 20:62496549G>A	1909	0.88613	0.617317	No	1
chr21	11180859	0	Skin	0.000154951	9	chr21:11180859	Non-coding transcript	AP003900.6	AP003900.6, 21:11180859C>T	1909	1.24678	0.617317	No	1
chr4	167637573	0	Skin	0.00163877	8	chr4:167637573	Intergenic	NA	4:167637573C>T	1909	1.12716	0.617317	No	1
chr5	24104715	0	Skin	0.00163877	8	chr5:24104715	Non-coding transcript	C5orf17	C5orf17, 5:24104715G>A	1909	1.33674	0.617317	No	1
chr6	62419380	0	Skin	0.00163877	8	chr6:62419380	Intron	KHDRBS2	KHDRBS2, 6:62419380G>A	1909	0.62461	0.700336	No	1
chr7	54324063	0	Skin	0.00163877	8	chr7:54324063	Intergenic	NA	7:54324063C>T	1909	0.339889	0.727592	No	1
chr8	108731139	0	Skin	0.000154951	9	chr8:108731139	Intergenic	NA	8:108731139G>A	1909	1.37279	0.617317	No	1
chr13	64576399	0	Skin	1.20897e-05	10	chr13:64576399	Non-coding transcript	LINC00355	LINC00355, 13:64576399C>T	1909	1.27	0.617317	No	1
chr16	17828043	0	Skin	0.00163877	8	chr16:17828043	Intergenic	NA	16:17828043G>A	1909	1.0965	0.617317	No	1
chr18	38442606	0	Skin	0.00163877	8	chr18:38442606	Intergenic	NA	18:38442606C>T	1909	1.6381	0.617317	No	1
chr5	145671229	0	Skin	0.00163877	8	chr5:145671229	Intron	RBM27	RBM27, 5:145671229C>T	1909	1.38982	0.617317	No	1
chr21	11185672	0	Skin	0.00163877	8	chr21:11185672	Intergenic	NA	21:11185672G>A	1909	1.18108	0.617317	No	1
chr7	52179192	0	Skin	0.000154951	9	chr7:52179192	Intergenic	NA	7:52179192G>A	1909	0.918712	0.624535	No	1
chr1	158339872	0	Skin	0.00163877	8	chr1:158339872	Intergenic	NA	1:158339872G>A	1909	0.234548	0.833768	No	1
chr6	31707592	0	Skin	1.09515e-06	10	chr6:31707592	Upstream gene	MSH5	MSH5, 6:31707592G>A	1909	1.37837	0.617317	No	1
chr7	57530710	0	Skin	0.00163877	8	chr7:57530710	3' UTR	ZNF716	ZNF716, 7:57530710C>T	1909	0.519931	0.67068	No	1
chr15	20610359	0	Skin	0.000154951	9	chr15:20610359	Non-coding transcript	HERC2P3	HERC2P3, 15:20610359G>A	1909	1.23069	0.617317	No	1
chr3	19706953	0	Skin	0.00163877	8	chr3:19706953	Intergenic	NA	3:19706953C>T	1909	1.5837	0.617317	No	1
chr4	45337320	0	Skin	0.000154951	9	chr4:45337320	Intergenic	NA	4:45337320G>A	1909	0.89829	0.617317	No	1
chr5	23659052	0	Skin	0.00163877	8	chr5:23659052	Intergenic	NA	5:23659052G>A	1909	1.59274	0.617317	No	1
chr7	62169518	0	Skin	0.00163877	8	chr7:62169518	Intergenic	NA	7:62169518C>T	1909	0.440993	0.777933	No	1
chr5	94537160	0	Skin	1.41475e-10	13	chr5:94537160	Intron	MCTP1	MCTP1, 5:94537160G>A	1909	0.798805	0.621698	No	1
chr7	113123554	0	Skin	0.00163877	8	chr7:113123554	Intergenic	NA	7:113123554C>T	1909	1.02947	0.618948	No	1
chr8	137438827	0	Skin	0.00163877	8	chr8:137438827	Intergenic	NA	8:137438827C>T	1909	1.37365	0.617317	No	1
chr13	85670955	0	Skin	0.00163877	8	chr13:85670955	Intergenic	NA	13:85670955C>T	1909	1.33228	0.617317	No	1
chr14	40238413	0	Skin	0.00163877	8	chr14:40238413	Intergenic	NA	14:40238413C>T	1909	1.2361	0.617317	No	1
chr2	147412653	0	Skin	0.00163877	8	chr2:147412653	Intergenic	NA	2:147412653C>T	1909	1.11535	0.617317	No	1
chr3	86223268	0	Skin	0.00163877	8	chr3:86223268	Intergenic	NA	3:86223268G>A	1909	0.892921	0.643832	No	1
chr5	24066421	0	Skin	0.000154951	9	chr5:24066421	Non-coding transcript	C5orf17	C5orf17, 5:24066421C>T	1909	1.38434	0.617317	No	1
chr6	89673348	0	Skin	2.05311e-05	9	chr6:89673348	Upstream gene	RNGTT	RNGTT, 6:89673348C>T	1909	0.981096	0.617317	No	1
chr7	61547883	0	Skin	0.000154951	9	chr7:61547883	Intergenic	NA	7:61547883C>T	1909	0.562878	0.648051	No	1
chr7	61553524	0	Skin	0.00163877	8	chr7:61553524	Intergenic	NA	7:61553524C>T	1909	0.951485	0.617317	No	1
chr8	135158361	0	Skin	0.000337259	8	chr8:135158361	Intergenic	NA	8:135158361G>A	1909	1.2666	0.617317	No	1
chr11	37456507	0	Skin	0.00163877	8	chr11:37456507	Intergenic	NA	11:37456507C>T	1909	1.61635	0.617317	No	1
chr21	10746532	0	Skin	0.000154951	9	chr21:10746532	Intergenic	NA	21:10746532G>A	1909	1.07003	0.617317	No	1
chr7	61877677	0	Skin	2.03204e-09	13	chr7:61877677	Intergenic	NA	7:61877677G>A	1909	0.735948	0.617317	No	1
chr20	53707666	0	Skin	1.20897e-05	10	chr20:53707666	Intergenic	NA	20:53707666C>T	1909	0.724054	0.659604	No	1
chr1	142572013	0	Skin	0.00163877	8	chr1:142572013	Non-coding transcript	RP11-417J8.2	RP11-417J8.2, 1:142572013C>T	1909	1.25654	0.617317	No	1
chr1	142629700	0	Skin	0.00163877	8	chr1:142629700	Non-coding transcript	RP11-417J8.3	RP11-417J8.3, 1:142629700C>T	1909	0.374636	0.746881	No	1
chr1	142825830	0	Skin	0.000154951	9	chr1:142825830	Non-coding transcript	ANKRD20A14P	ANKRD20A14P, 1:142825830G>A	1909	0.8914	0.617317	No	1
chr1	142834103	0	Skin	0.00163877	8	chr1:142834103	Intergenic	NA	1:142834103G>A	1909	1.16386	0.617317	No	1
chr1	164229439	0	Skin	0.00163877	8	chr1:164229439	Intergenic	NA	1:164229439C>T	1909	0.90563	0.617777	No	1
chr2	115648859	0	Skin	0.000154951	9	chr2:115648859	Intron	DPP10	DPP10, 2:115648859G>A	1909	0.790713	0.617317	No	1
chr2	179859926	0	Skin	1.09515e-06	10	chr2:179859926	Intron	CCDC141	CCDC141, 2:179859926G>A	1909	0.949799	0.617317	No	1
chr2	195968703	0	Skin	0.00163877	8	chr2:195968703	Intergenic	NA	2:195968703G>A	1909	0.874132	0.618948	No	1
chr3	169099997	0	Skin	0.000399441	8	chr3:169099997	Intron	MECOM	MECOM, 3:169099997C>T	1909	0.261057	0.86299	No	1
chr5	9806520	0	Skin	0.00163877	8	chr5:9806520	Non-coding transcript	CTD-2143L24.1	CTD-2143L24.1, 5:9806520C>T	1909	0.485653	0.661207	No	1
chr5	26242167	0	Skin	0.00163877	8	chr5:26242167	Intergenic	NA	5:26242167C>T	1909	1.09334	0.617317	No	1
chr5	59996046	0	Skin	0.00144133	8	chr5:59996046	Upstream gene	DEPDC1B	DEPDC1B, 5:59996046G>A	1909	1.14699	0.617317	No	1
chr5	130136465	0	Skin	0.000337259	8	chr5:130136465	Intergenic	NA	5:130136465G>A	1909	0.311484	0.746329	No	1
chr7	120240780	0	Skin	0.000154951	9	chr7:120240780	Intron	KCND2	KCND2, 7:120240780C>T	1909	0.750783	0.644961	No	1
chr7	147455300	0	Skin	0.00163877	8	chr7:147455300	Intron	CNTNAP2	CNTNAP2, 7:147455300G>A	1909	1.05968	0.617317	No	1
chr10	66544021	0	Skin	0.00163877	8	chr10:66544021	Intergenic	NA	10:66544021G>A	1909	0.860793	0.648051	No	1
chr15	20613584	0	Skin	0.00163877	8	chr15:20613584	Non-coding transcript	HERC2P3	HERC2P3, 15:20613584G>A	1909	1.20337	0.617317	No	1
chr15	46057668	0	Skin	1.20897e-05	10	chr15:46057668	Non-coding transcript	RP11-718O11.1	RP11-718O11.1, 15:46057668C>T	1909	0.607473	0.687658	No	1
chr15	97876237	0	Skin	0.00163877	8	chr15:97876237	Non-coding transcript	CTD-2147F2.1	CTD-2147F2.1, 15:97876237G>A	1909	1.27711	0.617317	No	1
chr16	32524420	0	Skin	0.00163877	8	chr16:32524420	Intergenic	NA	16:32524420C>T	1909	1.61374	0.617317	No	1
chr19	27889880	0	Skin	0.00163877	8	chr19:27889880	Intergenic	NA	19:27889880C>T	1909	1.24959	0.617317	No	1
chr20	54627954	0	Skin	1.20897e-05	10	chr20:54627954	Intergenic	NA	20:54627954G>A	1909	0.981586	0.617317	No	1
chr21	11081644	0	Skin	0.000154951	9	chr21:11081644	Non-coding transcript	BAGE2	BAGE2, 21:11081644G>A	1909	1.1105	0.617317	No	1
chr8	16172979	0	Skin	0.000337259	8	chr8:16172979	Intron	MSR1	MSR1, 8:16172979G>A	1909	0.633826	0.696818	No	1
chr2	42396407	0	Skin	0.000337259	8	chr2:42396407	Upstream gene	EML4	EML4, 2:42396407G>A	1909	1.39625	0.617317	No	1
chr7	1544064	0	Skin	1.92519e-09	12	chr7:1544064	Missense	INTS1	INTS1, P80S/A	1909	0.773542	0.618948	No	1
chr7	19279669	0	Skin	0.00163877	8	chr7:19279669	Intergenic	NA	7:19279669C>T	1909	1.06364	0.617317	No	1
chr8	69879599	0	Skin	0.00163877	8	chr8:69879599	Non-coding transcript	RP11-600K15.1	RP11-600K15.1, 8:69879599C>T	1909	0.661221	0.688983	No	1
chr15	46495508	0	Skin	0.00163877	8	chr15:46495508	Intergenic	NA	15:46495508C>T	1909	1.30579	0.617317	No	1
chr16	2587839	0	Skin	2.05311e-05	9	chr16:2587839	Upstream gene	PDPK1	PDPK1, 16:2587839G>A	1909	1.23454	0.617317	No	1
chr19	27847181	0	Skin	9.68255e-07	11	chr19:27847181	Intergenic	NA	19:27847181C>T	1909	0.89374	0.619451	No	1
chr21	11038293	0	Skin	0.00163877	8	chr21:11038293	Non-coding transcript	BAGE2	BAGE2, 21:11038293C>T	1909	1.04205	0.617997	No	1
chr21	24047736	0	Skin	0.00163877	8	chr21:24047736	Intergenic	NA	21:24047736G>A	1909	0.906204	0.638814	No	1
chr5	13061364	0	Skin	0.00163877	8	chr5:13061364	Intergenic	NA	5:13061364C>T	1909	0.966063	0.617317	No	1
chr14	106174007	0	Skin	0.000337259	8	chr14:106174007	Non-coding transcript	IGHA1	IGHA1, 14:106174007C>T	1909	0.800572	0.656349	No	1
chr15	26779509	0	Skin	0.00163877	8	chr15:26779509	Intergenic	NA	15:26779509G>A	1909	1.08486	0.617317	No	1
chr21	9671741	0	Skin	0.00163877	8	chr21:9671741	Intergenic	NA	21:9671741G>A	1909	1.44686	0.617317	No	1
chr3	108894471	0	Skin	1.20897e-05	10	chr3:108894471	Intergenic	NA	3:108894471G>A	1909	1.34622	0.617317	No	1
chr13	64692217	0	Skin	0.00163877	8	chr13:64692217	Intergenic	NA	13:64692217C>T	1909	0.846673	0.648992	No	1
chr13	87501701	0	Skin	0.00163877	8	chr13:87501701	Intergenic	NA	13:87501701G>A	1909	1.19825	0.617317	No	1
chr1	153104101	0	Skin	2.05311e-05	9	chr1:153104101	Intron	SPRR2B	SPRR2B, 1:153104101G>A	1909	1.02018	0.617317	No	1
chr14	29050503	0	Skin	0.00163877	8	chr14:29050503	Intergenic	NA	14:29050503C>T	1909	1.15324	0.617317	No	1
chr1	97752591	0	Skin	0.000154951	9	chr1:97752591	Intron	DPYD	DPYD, 1:97752591C>T	1909	2.04406	0.453442	No	1
chr1	177548106	0	Skin	1.20897e-05	10	chr1:177548106	Non-coding transcript	RP1-35C21.2	RP1-35C21.2, 1:177548106C>T	1909	1.46808	0.617317	No	1
chr1	196852935	0	Skin	0.00163877	8	chr1:196852935	Intron	CFHR2	CFHR2, 1:196852935C>T	1909	1.31679	0.617317	No	1
chr3	78271371	0	Skin	0.00163877	8	chr3:78271371	Intergenic	NA	3:78271371C>T	1909	0.882254	0.644961	No	1
chr3	109241643	0	Skin	0.00163877	8	chr3:109241643	Intergenic	NA	3:109241643G>A	1909	1.16766	0.617317	No	1
chr7	53734001	0	Skin	0.00163877	8	chr7:53734001	Non-coding transcript	GS1-179L18.1	GS1-179L18.1, 7:53734001C>T	1909	1.46205	0.617317	No	1
chr7	64923365	0	Skin	0.000337259	8	chr7:64923365	Intergenic	NA	7:64923365G>A	1909	1.28611	0.617317	No	1
chr7	119099208	0	Skin	0.00163877	8	chr7:119099208	Intergenic	NA	7:119099208C>T	1909	1.80544	0.617317	No	1
chr10	37746704	0	Skin	1.20897e-05	10	chr10:37746704	Intergenic	NA	10:37746704C>T	1909	0.922069	0.617317	No	1
chr16	1401906	0	Skin	1.09515e-06	10	chr16:1401906	Upstream gene	GNPTG	GNPTG, 16:1401906C>T	1909	0.563831	0.637274	No	1
chr20	9827178	0	Skin	0.00163877	8	chr20:9827178	Intergenic	NA	20:9827178G>A	1909	1.18684	0.617317	No	1
chr7	62826404	0	Skin	0.000154951	9	chr7:62826404	Intergenic	NA	7:62826404C>T	1909	0.363487	0.74871	No	1
chr8	62207088	0	Skin	9.68255e-07	11	chr8:62207088	Intron	CLVS1	CLVS1, 8:62207088C>T	1909	0.984428	0.617317	No	1
chr12	101425483	0	Skin	9.68255e-07	11	chr12:101425483	Intron	ANO4	ANO4, 12:101425483C>T	1909	1.19488	0.617317	No	1
chr18	54777339	0	Skin	0.000337259	8	chr18:54777339	Intergenic	NA	18:54777339C>T	1909	1.08582	0.617317	No	1
chr18	65569205	0	Skin	0.000154951	9	chr18:65569205	Intergenic	NA	18:65569205C>T	1909	0.936184	0.621698	No	1
chr19	32131328	0	Skin	0.000154951	9	chr19:32131328	Intergenic	NA	19:32131328G>A	1909	0.805953	0.650335	No	1
chr7	61559514	0	Skin	1.20897e-05	10	chr7:61559514	Intergenic	NA	7:61559514C>T	1909	0.883956	0.624932	No	1
chr21	9492409	0	Skin	0.00163877	8	chr21:9492409	Intergenic	NA	21:9492409G>A/T	1909	0.72688	0.669788	No	1
chr21	11156820	0	Skin	2.6866e-12	15	chr21:11156820	Intergenic	NA	21:11156820C>T	1909	0.928875	0.617317	No	1
chr3	78431197	0	Skin	0.00163877	8	chr3:78431197	Intergenic	NA	3:78431197C>T	1909	1.1741	0.617317	No	1
chr7	61888325	0	Skin	1.20897e-05	10	chr7:61888325	Intergenic	NA	7:61888325G>A	1909	0.71443	0.661207	No	1
chr7	63868491	0	Skin	1.20897e-05	10	chr7:63868491	Intergenic	NA	7:63868491C>T	1909	1.31269	0.617317	No	1
chr7	146238990	0	Skin	0.00163877	8	chr7:146238990	Intron	CNTNAP2	CNTNAP2, 7:146238990C>T	1909	1.47159	0.617317	No	1
chr12	97249987	0	Skin	0.000154951	9	chr12:97249987	Intron	C12orf55	C12orf55, 12:97249987C>T	1909	1.3292	0.617317	No	1
chr14	96285864	0	Skin	0.00163877	8	chr14:96285864	Intergenic	NA	14:96285864C>T	1909	1.01227	0.618948	No	1
chr1	190057077	0	Skin	0.00163877	8	chr1:190057077	Intergenic	NA	1:190057077C>T	1909	0.104898	0.936773	No	1
chr2	82051767	0	Skin	0.00163877	8	chr2:82051767	Intergenic	NA	2:82051767G>A	1909	1.01281	0.618948	No	1
chr2	137512791	0	Skin	0.000154951	9	chr2:137512791	Intergenic	NA	2:137512791C>T	1909	0.616251	0.648051	No	1
chr7	70411377	0	Skin	0.00163877	8	chr7:70411377	Intergenic	NA	7:70411377C>T	1909	0.0214947	0.980352	No	1
chr10	130542640	0	Skin	0.00163877	8	chr10:130542640	Intergenic	NA	10:130542640G>A	1909	1.37794	0.617317	No	1
chr18	38672245	0	Skin	0.000154951	9	chr18:38672245	Intergenic	NA	18:38672245C>T	1909	0.933045	0.617317	No	1
chr1	176607012	0	Skin	0.00163877	8	chr1:176607012	Intron	PAPPA2	PAPPA2, 1:176607012C>T	1909	1.26759	0.617317	No	1
chr5	62293369	0	Skin	1.20897e-05	10	chr5:62293369	Intergenic	NA	5:62293369G>A	1909	1.6722	0.617317	No	1
chr10	37928694	0	Skin	0.00163877	8	chr10:37928694	Intergenic	NA	10:37928694C>T	1909	1.16731	0.617317	No	1
chr10	130533828	0	Skin	0.00163877	8	chr10:130533828	Intergenic	NA	10:130533828C>T	1909	0.962645	0.621894	No	1
chr15	20443297	0	Skin	0.00163877	8	chr15:20443297	Non-coding transcript	RP11-492D6.3	RP11-492D6.3, 15:20443297G>A	1909	1.36705	0.617317	No	1
chr16	57769549	0	Skin	0.000337259	8	chr16:57769549	Upstream gene	KATNB1	KATNB1, 16:57769549G>A	1909	1.14851	0.617317	No	1
chr19	49990691	0	Skin	0.000337259	8	chr19:49990691	Upstream gene	RPL13A	RPL13A, 19:49990691G>A	1909	1.65355	0.617317	No	1
chr21	10747215	0	Skin	0.000154951	9	chr21:10747215	Intergenic	NA	21:10747215G>A	1909	0.736233	0.661207	No	1
chr21	10898381	0	Skin	9.68255e-07	11	chr21:10898381	Non-coding transcript	SLC25A15P4	SLC25A15P4, 21:10898381G>A	1909	0.900793	0.618948	No	1
chr2	155725415	0	Skin	0.00163877	8	chr2:155725415	Intergenic	NA	2:155725415C>T	1909	1.54314	0.617317	No	1
chr7	97229525	0	Skin	2.05311e-05	9	chr7:97229525	Non-coding transcript	RN7SKP104	RN7SKP104, 7:97229525G>A	1909	0.611752	0.6942	No	1
chr9	66840100	0	Skin	1.20897e-05	10	chr9:66840100	Intergenic	NA	9:66840100G>A	1909	1.21857	0.617317	No	1
chr2	115148323	0	Skin	0.00163877	8	chr2:115148323	Intergenic	NA	2:115148323G>A	1909	1.44347	0.617317	No	1
chr5	46266634	0	Skin	0.000154951	9	chr5:46266634	Intergenic	NA	5:46266634C>T	1909	1.09576	0.617317	No	1
chr15	40675107	0	Skin	2.05311e-05	9	chr15:40675107	Missense	KNSTRN	KNSTRN, S24F	1909	0.932139	0.621698	No	1
chr16	62984241	0	Skin	0.00163877	8	chr16:62984241	Intergenic	NA	16:62984241G>A	1909	0.9908	0.620269	No	1
chr18	41064395	0	Skin	0.000154951	9	chr18:41064395	Intergenic	NA	18:41064395C>T	1909	0.988817	0.618948	No	1
chr3	103371496	0	Skin	0.00163877	8	chr3:103371496	Intergenic	NA	3:103371496G>A	1909	0.783081	0.661063	No	1
chr2	82515579	0	Skin	0.00163877	8	chr2:82515579	Intergenic	NA	2:82515579G>A	1909	1.32223	0.617317	No	1
chr2	138109752	0	Skin	0.00163877	8	chr2:138109752	Intron	THSD7B	THSD7B, 2:138109752G>A	1909	0.88137	0.618948	No	1
chr5	170532415	0	Skin	0.000399441	8	chr5:170532415	Intron	RANBP17	RANBP17, 5:170532415C>T	1909	1.28976	0.617317	No	1
chr7	34218831	0	Skin	0.00163877	8	chr7:34218831	Intergenic	NA	7:34218831C>T	1909	1.35072	0.617317	No	1
chr10	106649737	0	Skin	0.000337259	8	chr10:106649737	Intron	SORCS3	SORCS3, 10:106649737C>T	1909	1.28304	0.617317	No	1
chr11	101167636	0	Skin	0.000154951	9	chr11:101167636	Intergenic	NA	11:101167636C>T	1909	1.24494	0.617317	No	1
chr15	75628395	0	Skin	2.05311e-05	9	chr15:75628395	Upstream gene	COMMD4	COMMD4, 15:75628395G>A	1909	1.31097	0.617317	No	1
chr15	95352246	0	Skin	0.00163877	8	chr15:95352246	Intergenic	NA	15:95352246G>A	1909	1.39265	0.617317	No	1
chr1	96540483	0	Skin	0.00163877	8	chr1:96540483	Intergenic	NA	1:96540483C>T	1909	1.65669	0.617317	No	1
chr1	241100167	0	Skin	0.00163877	8	chr1:241100167	Intron	RGS7	RGS7, 1:241100167C>T	1909	1.70204	0.617317	No	1
chr5	23454828	0	Skin	0.00163877	8	chr5:23454828	Intergenic	NA	5:23454828C>T	1909	1.73959	0.617317	No	1
chr8	14533206	0	Skin	0.00163877	8	chr8:14533206	Intron	SGCZ	SGCZ, 8:14533206C>T	1909	1.67961	0.617317	No	1
chr15	51726348	0	Skin	0.000337259	8	chr15:51726348	Non-coding transcript	RP11-707P17.1	RP11-707P17.1, 15:51726348C>T	1909	1.19318	0.617317	No	1
chr21	10741792	0	Skin	0.000154951	9	chr21:10741792	Intergenic	NA	21:10741792C>T/A	1909	1.16074	0.617317	No	1
chr3	86176348	0	Skin	0.00163877	8	chr3:86176348	Intergenic	NA	3:86176348G>A	1909	1.08215	0.617317	No	1
chr3	158692601	0	Skin	0.00163877	8	chr3:158692601	Non-coding transcript	IQCJ-SCHIP1	IQCJ-SCHIP1, 3:158692601C>T	1909	0.814371	0.654958	No	1
chr4	17039097	0	Skin	0.000154016	9	chr4:17039097	Non-coding transcript	RP11-141E13.1	RP11-141E13.1, 4:17039097C>T	1909	0.936274	0.621698	No	1
chr5	26840362	0	Skin	0.00163877	8	chr5:26840362	Intergenic	NA	5:26840362G>A/T	1909	1.32794	0.617317	No	1
chr6	120864548	0	Skin	0.00163877	8	chr6:120864548	Intergenic	NA	6:120864548C>T	1909	0.912521	0.637274	No	1
chr6	124646313	0	Skin	0.00163877	8	chr6:124646313	Intron	NKAIN2	NKAIN2, 6:124646313G>A	1909	0.908663	0.618948	No	1
chr7	34552549	0	Skin	0.000154951	9	chr7:34552549	Non-coding transcript	NPSR1-AS1	NPSR1-AS1, 7:34552549C>T	1909	0.614052	0.663878	No	1
chr7	61891131	0	Skin	1.20897e-05	10	chr7:61891131	Intergenic	NA	7:61891131G>A	1909	1.27674	0.617317	No	1
chr19	27850974	0	Skin	0.00163877	8	chr19:27850974	Intergenic	NA	19:27850974C>T	1909	0.919721	0.636262	No	1
chr19	27861246	0	Skin	0.000154951	9	chr19:27861246	Intergenic	NA	19:27861246C>T	1909	0.968379	0.618948	No	1
chr1	73455283	0	Skin	0.000154951	9	chr1:73455283	Intergenic	NA	1:73455283G>A	1909	1.24224	0.617317	No	1
chr2	137415126	0	Skin	0.00163877	8	chr2:137415126	Intergenic	NA	2:137415126G>A	1909	1.08893	0.617317	No	1
chr7	143687349	0	Skin	0.00163877	8	chr7:143687349	Non-coding transcript	RP4-669B10.3	RP4-669B10.3, 7:143687349C>T	1909	1.25337	0.617317	No	1
chr21	9519206	0	Skin	0.00163877	8	chr21:9519206	Intergenic	NA	21:9519206G>A	1909	1.34265	0.617317	No	1
chr3	95668326	0	Skin	0.00163877	8	chr3:95668326	Intergenic	NA	3:95668326C>T	1909	0.57081	0.725519	No	1
chr7	117099567	0	Skin	0.00163877	8	chr7:117099567	Intergenic	NA	7:117099567C>T	1909	1.74831	0.617317	No	1
chr7	150504851	0	Skin	1.09515e-06	10	chr7:150504851	Intergenic	NA	7:150504851C>T	1909	1.45262	0.617317	No	1
chr8	47465874	0	Skin	0.00163877	8	chr8:47465874	Intergenic	NA	8:47465874G>A	1909	1.05752	0.617317	No	1
chr8	79188375	0	Skin	0.000154951	9	chr8:79188375	Intergenic	NA	8:79188375C>T	1909	0.419335	0.674593	No	1
chr14	40798436	0	Skin	0.00163877	8	chr14:40798436	Intergenic	NA	14:40798436G>A	1909	1.28359	0.617317	No	1
chr18	76703725	0	Skin	0.000337259	8	chr18:76703725	Intergenic	NA	18:76703725C>T	1909	1.08396	0.617317	No	1
chr4	178042123	0	Skin	0.000154951	9	chr4:178042123	Intergenic	NA	4:178042123G>A	1909	1.16648	0.617317	No	1
chr8	93655057	0	Skin	0.00163877	8	chr8:93655057	Non-coding transcript	RP11-587H10.2	RP11-587H10.2, 8:93655057G>A	1909	0.886099	0.644961	No	1
chr3	183187318	0	Skin	0.000337259	8	chr3:183187318	Intergenic	NA	3:183187318C>T	1909	1.22171	0.617317	No	1
chr7	34686548	0	Skin	0.00163877	8	chr7:34686548	Non-coding transcript	NPSR1-AS1	NPSR1-AS1, 7:34686548G>A	1909	0.683778	0.681369	No	1
chr7	61528538	0	Skin	0.00163877	8	chr7:61528538	Intergenic	NA	7:61528538C>T	1909	1.05438	0.617317	No	1
chr8	50982141	0	Skin	0.00163877	8	chr8:50982141	Intron	SNTG1	SNTG1, 8:50982141G>A	1909	0.301791	0.72485	No	1
chr8	58303605	0	Skin	0.000154951	9	chr8:58303605	Intergenic	NA	8:58303605C>T	1909	0.979109	0.618948	No	1
chr11	80100027	0	Skin	0.000154951	9	chr11:80100027	Intergenic	NA	11:80100027G>A	1909	0.958659	0.618948	No	1
chr12	34774513	0	Skin	0.00163877	8	chr12:34774513	Intergenic	NA	12:34774513C>T	1909	1.24611	0.617317	No	1
chr13	56656908	0	Skin	0.000154951	9	chr13:56656908	Intergenic	NA	13:56656908G>A	1909	1.52236	0.617317	No	1
chr14	40263724	0	Skin	0.00163877	8	chr14:40263724	Intergenic	NA	14:40263724C>T	1909	1.2874	0.617317	No	1
chr1	111561765	0	Skin	5.8507e-11	13	chr1:111561765	Intergenic	NA	1:111561765G>A	1909	1.24671	0.617317	No	1
chr5	154792152	0	Skin	0.00163877	8	chr5:154792152	Intergenic	NA	5:154792152G>A	1909	1.13028	0.617317	No	1
chr6	159605139	0	Skin	0.000337259	8	chr6:159605139	Intron	FNDC1	FNDC1, 6:159605139C>T	1909	0.981167	0.621409	No	1
chr15	34517212	0	Skin	0.00163877	8	chr15:34517212	Upstream gene	EMC4	EMC4, 15:34517212G>A	1909	1.04568	0.617777	No	1
chr19	23910643	0	Skin	0.00163877	8	chr19:23910643	Intergenic	NA	19:23910643G>A	1909	0.563111	0.644961	No	1
chr6	95509429	0	Skin	0.00163877	8	chr6:95509429	Intergenic	NA	6:95509429C>T	1909	0.982691	0.621409	No	1
chr1	142798193	0	Skin	0.00163877	8	chr1:142798193	Intergenic	NA	1:142798193G>A	1909	0.440992	0.706283	No	1
chr5	168670110	0	Skin	0.00163877	8	chr5:168670110	Intron	SLIT3	SLIT3, 5:168670110G>A	1909	0.150029	0.867387	No	1
chr7	72298917	0	Skin	5.15261e-08	11	chr7:72298917	Non-coding transcript	TYW1B	TYW1B, 7:72298917G>A	1909	0.877831	0.617317	No	1
chr11	47448145	0	Skin	2.05311e-05	9	chr11:47448145	Upstream gene	PSMC3	PSMC3, 11:47448145G>A	1909	0.773047	0.629103	No	1
chr10	19969427	0	Skin	0.000154951	9	chr10:19969427	Intron	MALRD1	MALRD1, 10:19969427C>T	1909	1.15307	0.617317	No	1
chr3	21352842	0	Skin	0.00163877	8	chr3:21352842	Intergenic	NA	3:21352842G>A	1909	1.29745	0.617317	No	1
chr4	67313070	0	Skin	0.00163877	8	chr4:67313070	Intergenic	NA	4:67313070C>T	1909	1.35104	0.617317	No	1
chr8	58122255	0	Skin	2.03204e-09	13	chr8:58122255	Non-coding transcript	RP11-513O17.2	RP11-513O17.2, 8:58122255G>A	1909	1.27331	0.617317	No	1
chr15	55362862	0	Skin	0.00163877	8	chr15:55362862	Non-coding transcript	RP11-548M13.1	RP11-548M13.1, 15:55362862C>T	1909	0.976123	0.621698	No	1
chr20	41788195	0	Skin	0.00163877	8	chr20:41788195	Intron	PTPRT	PTPRT, 20:41788195C>T	1909	1.03124	0.617317	No	1
chr21	10739829	0	Skin	0.000154951	9	chr21:10739829	Intergenic	NA	21:10739829C>T	1909	1.20563	0.617317	No	1
chr3	97178604	0	Skin	0.000154951	9	chr3:97178604	Intron	EPHA6	EPHA6, 3:97178604C>T	1909	1.2301	0.617317	No	1
chr5	168540020	0	Skin	0.00163877	8	chr5:168540020	Intron	SLIT3	SLIT3, 5:168540020C>T	1909	1.26663	0.617317	No	1
chr8	64466198	0	Skin	0.000154951	9	chr8:64466198	Intergenic	NA	8:64466198G>A	1909	1.27891	0.617317	No	1
chr8	108570895	0	Skin	0.00163877	8	chr8:108570895	Intergenic	NA	8:108570895C>T	1909	0.42329	0.67777	No	1
chr13	56620256	0	Skin	0.000154951	9	chr13:56620256	Intergenic	NA	13:56620256C>T	1909	1.20682	0.617317	No	1
chr20	35234041	0	Skin	0.000337259	8	chr20:35234041	Intron	TGIF2-C20orf24	TGIF2-C20orf24, 20:35234041C>T	1909	1.05375	0.617317	No	1
chr7	142805973	0	Skin	0.00163877	8	chr7:142805973	Intergenic	NA	7:142805973G>A	1909	1.39982	0.617317	No	1
chr14	19020002	0	Skin	0.00163877	8	chr14:19020002	Intergenic	NA	14:19020002C>T	1909	0.597926	0.71367	No	1
chr19	27858348	0	Skin	9.68255e-07	11	chr19:27858348	Intergenic	NA	19:27858348C>T	1909	0.432183	0.652982	No	1
chr4	137127912	0	Skin	0.00163877	8	chr4:137127912	Non-coding transcript	RP11-775H9.2	RP11-775H9.2, 4:137127912C>T	1909	1.12615	0.617317	No	1
chr4	167576656	0	Skin	0.000154951	9	chr4:167576656	Intergenic	NA	4:167576656G>A	1909	0.865852	0.63967	No	1
chr13	97149430	0	Skin	0.000337259	8	chr13:97149430	Intron	HS6ST3	HS6ST3, 13:97149430G>A	1909	0.739778	0.665643	No	1
chr2	77009361	0	Skin	0.00163877	8	chr2:77009361	Intron	LRRTM4	LRRTM4, 2:77009361C>T	1909	1.12713	0.617317	No	1
chr7	142432406	0	Skin	0.00163877	8	chr7:142432406	Intergenic	NA	7:142432406G>A	1909	1.03469	0.618948	No	1
chr19	50269917	0	Skin	1.09515e-06	10	chr19:50269917	Upstream gene	AP2A1	AP2A1, 19:50269917C>T	1909	0.331206	0.813555	No	1
chr12	71617638	0	Skin	0.00163877	8	chr12:71617638	Intron	TSPAN8	TSPAN8, 12:71617638G>A	1909	1.5532	0.617317	No	1
chr14	87534833	0	Skin	0.000154951	9	chr14:87534833	Intergenic	NA	14:87534833C>T	1909	1.53045	0.617317	No	1
chr7	61552837	0	Skin	0.000154951	9	chr7:61552837	Intergenic	NA	7:61552837C>T	1909	1.13462	0.617317	No	1
chr3	96537548	0	Skin	0.00163877	8	chr3:96537548	Intron	EPHA6	EPHA6, 3:96537548G>A	1909	1.20172	0.617317	No	1
chr7	62177125	0	Skin	0.00163877	8	chr7:62177125	Intergenic	NA	7:62177125G>A	1909	0.733992	0.668546	No	1
chr20	53903266	0	Skin	0.00163877	8	chr20:53903266	Intergenic	NA	20:53903266C>T	1909	0.966024	0.621698	No	1
chr3	172692713	0	Skin	0.000399441	8	chr3:172692713	Intron	SPATA16	SPATA16, 3:172692713C>T	1909	1.19711	0.617317	No	1
chr15	20264699	0	Skin	1.20897e-05	10	chr15:20264699	Intergenic	NA	15:20264699G>A/T	1909	1.23507	0.617317	No	1
chr20	21779662	0	Skin	1.20897e-05	10	chr20:21779662	Intergenic	NA	20:21779662C>T	1909	1.5821	0.617317	No	1
chr1	166738441	0	Skin	0.00163877	8	chr1:166738441	Non-coding transcript	FMO11P	FMO11P, 1:166738441G>A	1909	1.13713	0.617317	No	1
chr2	179812191	0	Skin	0.000337259	8	chr2:179812191	Intron	CCDC141	CCDC141, 2:179812191C>T	1909	1.12031	0.617317	No	1
chr10	122875366	0	Skin	0.000337259	8	chr10:122875366	Intergenic	NA	10:122875366C>T	1909	1.32901	0.617317	No	1
chr21	24216237	0	Skin	0.00163877	8	chr21:24216237	Intergenic	NA	21:24216237G>A	1909	0.711781	0.650335	No	1
chr3	87567058	0	Skin	0.010759	8	chr3:87567058	Intergenic	NA	3:87567058G>A	1909	1.36335	0.617317	No	1
chr13	64545772	0	Skin	0.010759	8	chr13:64545772	Intergenic	NA	13:64545772G>A	1909	1.66293	0.617317	No	1
chr18	1276948	0	Skin	9.68255e-07	11	chr18:1276948	Non-coding transcript	LINC00470	LINC00470, 18:1276948C>T	1909	1.37963	0.617317	No	1
chr1	81829084	0	Skin	0.000148496	10	chr1:81829084	Non-coding transcript	LPHN2	LPHN2, 1:81829084G>A	1909	0.14056	0.867887	No	1
chr2	76757075	0	Skin	0.010759	8	chr2:76757075	Intergenic	NA	2:76757075C>T	1909	0.910734	0.637274	No	1
chr2	77378134	0	Skin	0.00133503	9	chr2:77378134	Intron	LRRTM4	LRRTM4, 2:77378134G>A	1909	0.846718	0.644961	No	1
chr2	185999348	0	Skin	1.20897e-05	11	chr2:185999348	Intergenic	NA	2:185999348G>A	1909	1.03471	0.617317	No	1
chr2	195823131	0	Skin	0.010759	8	chr2:195823131	Intergenic	NA	2:195823131G>A	1909	1.01021	0.618948	No	1
chr4	34258355	0	Skin	0.010759	8	chr4:34258355	Non-coding transcript	RP11-548L20.1	RP11-548L20.1, 4:34258355C>T	1909	0.744277	0.618948	No	1
chr4	136418565	0	Skin	0.010759	8	chr4:136418565	Intergenic	NA	4:136418565C>T	1909	0.888009	0.644943	No	1
chr5	31579400	0	Skin	0.000268221	9	chr5:31579400	Intergenic	NA	5:31579400C>T	1909	1.05471	0.617317	No	1
chr5	45975501	0	Skin	0.010759	8	chr5:45975501	Intergenic	NA	5:45975501G>A	1909	0.811593	0.621698	No	1
chr7	18279084	0	Skin	0.010759	8	chr7:18279084	Intron	HDAC9	HDAC9, 7:18279084C>T	1909	1.39476	0.617317	No	1
chr7	19511742	0	Skin	0.010759	8	chr7:19511742	Non-coding transcript	AC007091.1	AC007091.1, 7:19511742G>A	1909	0.818103	0.617317	No	1
chr7	57855062	0	Skin	0.010759	8	chr7:57855062	Intergenic	NA	7:57855062G>A	1909	0.153739	0.908876	No	1
chr7	62023434	0	Skin	0.010759	8	chr7:62023434	Intergenic	NA	7:62023434C>T	1909	0.94259	0.629103	No	1
chr8	53213047	0	Skin	0.00133503	9	chr8:53213047	Intron	ST18	ST18, 8:53213047C>T	1909	1.06157	0.617317	No	1
chr9	78388686	0	Skin	0.000148496	10	chr9:78388686	Intergenic	NA	9:78388686C>T	1909	1.1243	0.617317	No	1
chr10	133137196	0	Skin	0.010759	8	chr10:133137196	Intergenic	NA	10:133137196C>T	1909	1.09469	0.617317	No	1
chr13	84636113	0	Skin	0.00133503	9	chr13:84636113	Intergenic	NA	13:84636113C>T	1909	0.269439	0.836807	No	1
chr18	69954068	0	Skin	0.010759	8	chr18:69954068	Intergenic	NA	18:69954068G>A	1909	0.939622	0.617317	No	1
chr19	22743754	0	Skin	0.010759	8	chr19:22743754	Intergenic	NA	19:22743754G>A	1909	1.10531	0.617317	No	1
chr19	27814790	0	Skin	0.010759	8	chr19:27814790	Intergenic	NA	19:27814790G>A	1909	0.871551	0.618948	No	1
chr21	26689559	0	Skin	0.000148496	10	chr21:26689559	Non-coding transcript	AP000233.4	AP000233.4, 21:26689559C>T	1909	0.557982	0.683358	No	1
chr1	143422343	0	Skin	2.35194e-10	15	chr1:143422343	Non-coding transcript	RP11-435B5.4	RP11-435B5.4, 1:143422343G>A	1909	0.39452	0.67068	No	1
chr1	194489727	0	Skin	1.20897e-05	11	chr1:194489727	Intergenic	NA	1:194489727G>A	1909	0.976021	0.617317	No	1
chr1	209690731	0	Skin	0.010759	8	chr1:209690731	Intergenic	NA	1:209690731G>A	1909	0.575827	0.723761	No	1
chr2	168107877	0	Skin	0.010759	8	chr2:168107877	Intron	XIRP2	XIRP2, 2:168107877C>T	1909	0.613967	0.693311	No	1
chr3	820255	0	Skin	1.20897e-05	11	chr3:820255	Non-coding transcript	AC090044.1	AC090044.1, 3:820255C>T	1909	0.626808	0.648051	No	1
chr3	80931373	0	Skin	0.00133503	9	chr3:80931373	Intergenic	NA	3:80931373C>T	1909	0.163193	0.876575	No	1
chr3	87825014	0	Skin	0.010759	8	chr3:87825014	Non-coding transcript	RP11-451B8.1	RP11-451B8.1, 3:87825014C>T	1909	0.471024	0.7668	No	1
chr4	51897	0	Skin	0.00163877	8	chr4:51897	Intergenic	NA	4:51897C>T	1909	0.320516	0.816988	No	1
chr6	55859953	0	Skin	1.20897e-05	11	chr6:55859953	Intergenic	NA	6:55859953C>T	1909	1.51993	0.617317	No	1
chr6	58489122	0	Skin	0.000148496	10	chr6:58489122	Non-coding transcript	RP11-143A22.1	RP11-143A22.1, 6:58489122G>A	1909	1.08185	0.617317	No	1
chr6	98584739	0	Skin	0.010759	8	chr6:98584739	Non-coding transcript	RP11-436D23.1	RP11-436D23.1, 6:98584739C>T	1909	0.391286	0.80251	No	1
chr6	104658838	0	Skin	0.00133503	9	chr6:104658838	Intergenic	NA	6:104658838C>T	1909	0.825464	0.621698	No	1
chr7	10802672	0	Skin	1.20897e-05	11	chr7:10802672	Intergenic	NA	7:10802672C>T	1909	0.946881	0.617317	No	1
chr7	62375921	0	Skin	0.000148496	10	chr7:62375921	Intergenic	NA	7:62375921C>T	1909	0.795048	0.648051	No	1
chr7	86493793	0	Skin	0.010759	8	chr7:86493793	3' UTR	GRM3	GRM3, 7:86493793G>A	1909	0.528963	0.661207	No	1
chr8	50960509	0	Skin	0.010759	8	chr8:50960509	Intron	SNTG1	SNTG1, 8:50960509C>T	1909	0.953782	0.617317	No	1
chr8	97026425	0	Skin	0.00206698	8	chr8:97026425	Intergenic	NA	8:97026425C>T	1909	1.31786	0.617317	No	1
chr11	31059182	0	Skin	0.00133503	9	chr11:31059182	Intron	DCDC1	DCDC1, 11:31059182C>T	1909	0.959357	0.618948	No	1
chr11	37184057	0	Skin	0.010759	8	chr11:37184057	Intergenic	NA	11:37184057C>T	1909	1.22943	0.617317	No	1
chr11	58582915	0	Skin	0.000154951	9	chr11:58582915	Intergenic	NA	11:58582915G>A	1909	0.377268	0.755915	No	1
chr12	33180212	0	Skin	1.20897e-05	11	chr12:33180212	Intergenic	NA	12:33180212C>T	1909	1.04228	0.617317	No	1
chr12	34287721	0	Skin	0.00133503	9	chr12:34287721	Intergenic	NA	12:34287721G>A	1909	0.509583	0.67068	No	1
chr13	59115876	0	Skin	0.010759	8	chr13:59115876	Intergenic	NA	13:59115876G>A	1909	-0.15853	0.901644	No	1
chr13	71373897	0	Skin	0.010759	8	chr13:71373897	Intergenic	NA	13:71373897C>T	1909	0.767062	0.661207	No	1
chr17	62207611	0	Skin	9.62114e-07	12	chr17:62207611	Upstream gene	ERN1	ERN1, 17:62207611C>T	1909	1.18456	0.617317	No	1
chr20	41846421	0	Skin	1.20897e-05	11	chr20:41846421	Intergenic	NA	20:41846421G>A	1909	1.16117	0.617317	No	1
chr1	159647172	0	Skin	0.010759	8	chr1:159647172	Intergenic	NA	1:159647172C>T	1909	1.53712	0.617317	No	1
chr1	188943055	0	Skin	0.000148496	10	chr1:188943055	Non-coding transcript	LINC01035	LINC01035, 1:188943055C>T	1909	1.49029	0.617317	No	1
chr2	50915127	0	Skin	6.62992e-08	13	chr2:50915127	Intron	NRXN1	NRXN1, 2:50915127G>A	1909	0.865131	0.618948	No	1
chr2	51623271	0	Skin	0.000148496	10	chr2:51623271	Non-coding transcript	AC007682.1	AC007682.1, 2:51623271C>T	1909	0.452822	0.668546	No	1
chr2	102688748	0	Skin	0.00163877	8	chr2:102688748	Intron	IL1R1	IL1R1, 2:102688748C>T	1909	0.733692	0.668546	No	1
chr2	196103594	0	Skin	0.010759	8	chr2:196103594	Intergenic	NA	2:196103594G>A	1909	0.815969	0.63067	No	1
chr3	80205473	0	Skin	0.000148496	10	chr3:80205473	Intergenic	NA	3:80205473G>A	1909	1.18937	0.617317	No	1
chr3	81282951	0	Skin	0.010759	8	chr3:81282951	Intergenic	NA	3:81282951G>A	1909	1.1241	0.617317	No	1
chr3	86618479	0	Skin	0.000148496	10	chr3:86618479	Intergenic	NA	3:86618479G>A	1909	1.28185	0.617317	No	1
chr4	21140899	0	Skin	0.00133503	9	chr4:21140899	Intron	KCNIP4	KCNIP4, 4:21140899G>A	1909	0.848738	0.618948	No	1
chr4	21440630	0	Skin	6.62992e-08	13	chr4:21440630	Intron	KCNIP4	KCNIP4, 4:21440630G>A	1909	1.10598	0.617317	No	1
chr4	162771888	0	Skin	0.010759	8	chr4:162771888	Intron	FSTL5	FSTL5, 4:162771888C>T	1909	1.44218	0.617317	No	1
chr4	171231036	0	Skin	0.010759	8	chr4:171231036	Intergenic	NA	4:171231036G>A	1909	1.04622	0.617777	No	1
chr5	145826780	0	Skin	1.07293e-06	12	chr5:145826780	Upstream gene	TCERG1	TCERG1, 5:145826780C>T	1909	0.557255	0.651807	No	1
chr7	31922169	0	Skin	0.00163877	8	chr7:31922169	Intron	PDE1C	PDE1C, 7:31922169G>A	1909	0.932004	0.617317	No	1
chr7	57291263	0	Skin	0.000148496	10	chr7:57291263	Intergenic	NA	7:57291263G>A	1909	0.526029	0.683358	No	1
chr7	58047940	0	Skin	1.07293e-06	12	chr7:58047940	Intergenic	NA	7:58047940C>T	1909	1.06601	0.617317	No	1
chr7	145870099	0	Skin	0.010759	8	chr7:145870099	Intron	CNTNAP2	CNTNAP2, 7:145870099C>T	1909	1.00955	0.617317	No	1
chr9	1680903	0	Skin	0.010759	8	chr9:1680903	Intergenic	NA	9:1680903C>T	1909	1.37396	0.617317	No	1
chr9	24323945	0	Skin	0.00133503	9	chr9:24323945	Intergenic	NA	9:24323945G>A	1909	1.01886	0.617317	No	1
chr9	106056139	0	Skin	0.010759	8	chr9:106056139	Non-coding transcript	RP11-341A22.2	RP11-341A22.2, 9:106056139G>A	1909	0.701105	0.674579	No	1
chr11	25257774	0	Skin	0.010759	8	chr11:25257774	Intergenic	NA	11:25257774C>T	1909	1.16871	0.617317	No	1
chr11	48657366	0	Skin	0.000154951	9	chr11:48657366	Intergenic	NA	11:48657366G>A	1909	0.722808	0.645212	No	1
chr12	33139531	0	Skin	0.000148496	10	chr12:33139531	Non-coding transcript	RP11-267D19.2	RP11-267D19.2, 12:33139531G>A	1909	1.52897	0.617317	No	1
chr12	78689411	0	Skin	0.000148496	10	chr12:78689411	Intergenic	NA	12:78689411C>T	1909	1.19937	0.617317	No	1
chr13	87934380	0	Skin	0.010759	8	chr13:87934380	Intergenic	NA	13:87934380C>T	1909	1.31709	0.617317	No	1
chr14	97976669	0	Skin	0.010759	8	chr14:97976669	Non-coding transcript	CTD-2506J14.1	CTD-2506J14.1, 14:97976669C>T	1909	0.322805	0.828901	No	1
chr14	106679290	0	Skin	0.00163877	8	chr14:106679290	Intergenic	NA	14:106679290C>T	1909	1.0795	0.617317	No	1
chr15	46376235	0	Skin	0.010759	8	chr15:46376235	Intergenic	NA	15:46376235C>T	1909	1.63224	0.617317	No	1
chr16	3999830	0	Skin	0.00163877	8	chr16:3999830	Non-coding transcript	RP11-462G12.1	RP11-462G12.1, 16:3999830G>A	1909	0.725305	0.670466	No	1
chr16	62001725	0	Skin	0.00133503	9	chr16:62001725	Intron	CDH8	CDH8, 16:62001725C>T	1909	1.07106	0.617317	No	1
chr18	58955627	0	Skin	0.010759	8	chr18:58955627	Intergenic	NA	18:58955627C>T	1909	0.694347	0.654929	No	1
chr18	63348069	0	Skin	0.010759	8	chr18:63348069	Intergenic	NA	18:63348069C>T	1909	1.4624	0.617317	No	1
chr19	30476092	0	Skin	6.62992e-08	13	chr19:30476092	Intron	URI1	URI1, 19:30476092C>T	1909	1.1645	0.617317	No	1
chr19	36653518	0	Skin	1.20897e-05	10	chr19:36653518	Intergenic	NA	19:36653518C>T	1909	1.14213	0.617317	No	1
chr20	4381817	0	Skin	0.00163877	8	chr20:4381817	Intergenic	NA	20:4381817C>T	1909	1.3694	0.617317	No	1
chr20	56589002	0	Skin	3.70077e-05	10	chr20:56589002	Intergenic	NA	20:56589002G>A	1909	0.315396	0.735225	No	1
chr21	11154348	0	Skin	2.35194e-10	15	chr21:11154348	Non-coding transcript	VN1R7P	VN1R7P, 21:11154348G>A	1909	0.394176	0.693932	No	1
chr21	23468512	0	Skin	0.010759	8	chr21:23468512	Non-coding transcript	AP000472.2	AP000472.2, 21:23468512C>T	1909	0.791493	0.617317	No	1
chrX	61841879	0	Skin	0.00133503	9	chrX:61841879	Intergenic	NA	X:61841879G>A	1909	0.793115	0.652982	No	1
chrX	125100661	0	Skin	0.010759	8	chrX:125100661	Intergenic	NA	X:125100661C>T	1909	1.09554	0.617317	No	1
chr4	167790082	0	Skin	0.000148496	10	chr4:167790082	Intron	SPOCK3	SPOCK3, 4:167790082G>A	1909	0.863402	0.617777	No	1
chr6	27344890	0	Skin	1.20897e-05	10	chr6:27344890	Non-coding transcript	ZNF391	ZNF391, 6:27344890G>A	1909	1.20564	0.617317	No	1
chr6	79172839	0	Skin	0.010759	8	chr6:79172839	Intergenic	NA	6:79172839G>A	1909	0.499115	0.74434	No	1
chr6	93351536	0	Skin	0.00133503	9	chr6:93351536	Intergenic	NA	6:93351536C>T	1909	1.63716	0.617317	No	1
chr7	21189271	0	Skin	0.000148496	10	chr7:21189271	Intergenic	NA	7:21189271G>A	1909	0.816013	0.636262	No	1
chr7	61905307	0	Skin	1.35993e-14	18	chr7:61905307	Intergenic	NA	7:61905307G>A	1909	0.774116	0.617317	No	1
chr11	4933310	0	Skin	9.62114e-07	12	chr11:4933310	Non-coding transcript	MMP26	MMP26, 11:4933310C>T	1909	1.46682	0.617317	No	1
chr11	51219848	0	Skin	0.010759	8	chr11:51219848	Intergenic	NA	11:51219848G>A	1909	0.571866	0.725169	No	1
chr1	156163702	0	Skin	1.20897e-05	10	chr1:156163702	Upstream gene	SLC25A44	SLC25A44, 1:156163702G>A	1909	0.327684	0.727463	No	1
chr1	190986818	0	Skin	0.00133503	9	chr1:190986818	Intergenic	NA	1:190986818C>T	1909	1.33722	0.617317	No	1
chr2	76914995	0	Skin	0.010759	8	chr2:76914995	Intergenic	NA	2:76914995G>A	1909	0.834124	0.624294	No	1
chr2	82436940	0	Skin	1.20897e-05	11	chr2:82436940	Intergenic	NA	2:82436940C>T	1909	1.37869	0.617317	No	1
chr2	83414022	0	Skin	0.010759	8	chr2:83414022	Intergenic	NA	2:83414022G>A	1909	0.460331	0.663878	No	1
chr3	118460951	0	Skin	1.07293e-06	12	chr3:118460951	Intergenic	NA	3:118460951G>A	1909	1.07364	0.617317	No	1
chr5	71716425	0	Skin	0.00163877	8	chr5:71716425	Intergenic	NA	5:71716425C>T	1909	0.375577	0.687516	No	1
chr6	156572221	0	Skin	9.68255e-07	11	chr6:156572221	Intergenic	NA	6:156572221G>A	1909	1.01311	0.617317	No	1
chr7	61511264	0	Skin	4.05098e-09	14	chr7:61511264	Intergenic	NA	7:61511264G>A	1909	1.36509	0.617317	No	1
chr7	79741473	0	Skin	2.35194e-10	15	chr7:79741473	Intergenic	NA	7:79741473C>T	1909	0.498486	0.671547	No	1
chr8	47693912	0	Skin	0.000129778	10	chr8:47693912	Intergenic	NA	8:47693912G>A	1909	1.12263	0.617317	No	1
chr12	38196616	0	Skin	0.010759	8	chr12:38196616	Intergenic	NA	12:38196616G>A	1909	0.391635	0.668546	No	1
chr13	96867911	0	Skin	0.00163877	8	chr13:96867911	Intron	HS6ST3	HS6ST3, 13:96867911C>T	1909	0.974463	0.621698	No	1
chr14	45291522	0	Skin	0.010759	8	chr14:45291522	Intergenic	NA	14:45291522C>T	1909	0.758629	0.663878	No	1
chr18	2396919	0	Skin	0.00163877	8	chr18:2396919	Intergenic	NA	18:2396919G>A	1909	1.33512	0.617317	No	1
chr19	8793024	0	Skin	0.00851351	8	chr19:8793024	Intergenic	NA	19:8793024G>A	1909	0.782593	0.661063	No	1
chr1	98190723	0	Skin	0.00133503	9	chr1:98190723	Intron	DPYD	DPYD, 1:98190723G>A	1909	1.56974	0.617317	No	1
chr1	106033875	0	Skin	0.010759	8	chr1:106033875	Intergenic	NA	1:106033875G>A	1909	1.08494	0.617317	No	1
chr1	143487621	0	Skin	0.00133503	9	chr1:143487621	Intergenic	NA	1:143487621G>A	1909	0.563445	0.66512	No	1
chr1	157867254	0	Skin	0.000154951	9	chr1:157867254	Non-coding transcript	CD5L	CD5L, 1:157867254G>A	1909	0.421079	0.672059	No	1
chr1	247756276	0	Skin	0.00133503	9	chr1:247756276	Non-coding transcript	RP11-978I15.10	RP11-978I15.10, 1:247756276C>T	1909	1.48609	0.617317	No	1
chr2	181410357	0	Skin	0.00133503	9	chr2:181410357	Intergenic	NA	2:181410357C>T	1909	1.25454	0.617317	No	1
chr2	185491740	0	Skin	0.000148496	10	chr2:185491740	Intron	ZNF804A	ZNF804A, 2:185491740G>A	1909	0.79485	0.648051	No	1
chr3	75900541	0	Skin	0.000148496	10	chr3:75900541	Intergenic	NA	3:75900541C>T	1909	1.26401	0.617317	No	1
chr4	8757543	0	Skin	5.15261e-08	12	chr4:8757543	Intergenic	NA	4:8757543G>A	1909	1.0326	0.617317	No	1
chr4	147544019	0	Skin	1.20897e-05	10	chr4:147544019	Intergenic	NA	4:147544019C>T	1909	0.916987	0.620583	No	1
chr4	164380485	0	Skin	0.000148496	10	chr4:164380485	Intergenic	NA	4:164380485C>T	1909	0.865099	0.6309	No	1
chr4	167404843	0	Skin	0.010759	8	chr4:167404843	Non-coding transcript	RP11-217C7.1	RP11-217C7.1, 4:167404843G>A	1909	0.674648	0.684686	No	1
chr5	28298610	0	Skin	0.010759	8	chr5:28298610	Intergenic	NA	5:28298610C>T	1909	1.58382	0.617317	No	1
chr5	114183604	0	Skin	0.010759	8	chr5:114183604	Intergenic	NA	5:114183604G>A	1909	0.857327	0.648051	No	1
chr6	92486200	0	Skin	0.010759	8	chr6:92486200	Intergenic	NA	6:92486200G>A	1909	0.936593	0.617317	No	1
chr7	62091339	0	Skin	0.00133503	9	chr7:62091339	Intergenic	NA	7:62091339G>A	1909	0.419493	0.71367	No	1
chr7	62094829	0	Skin	0.010759	8	chr7:62094829	Intergenic	NA	7:62094829C>T	1909	0.823394	0.653445	No	1
chr7	62925829	0	Skin	0.00133503	9	chr7:62925829	Intergenic	NA	7:62925829G>A	1909	1.08545	0.617317	No	1
chr7	118193017	0	Skin	0.000148496	10	chr7:118193017	Intergenic	NA	7:118193017C>T	1909	0.779347	0.648992	No	1
chr7	125860705	0	Skin	0.010759	8	chr7:125860705	Intergenic	NA	7:125860705C>T	1909	1.38014	0.617317	No	1
chr8	132685252	0	Skin	1.20897e-05	11	chr8:132685252	Intergenic	NA	8:132685252G>A	1909	0.670659	0.63067	No	1
chr8	139382866	0	Skin	0.010759	8	chr8:139382866	Intron	FAM135B	FAM135B, 8:139382866C>T	1909	1.17977	0.617317	No	1
chr10	54843561	0	Skin	0.000148496	10	chr10:54843561	Intergenic	NA	10:54843561C>T	1909	1.25483	0.617317	No	1
chr11	51573245	0	Skin	1.20897e-05	11	chr11:51573245	Intergenic	NA	11:51573245C>T	1909	0.91997	0.617317	No	1
chr12	19126999	0	Skin	0.010759	8	chr12:19126999	Intergenic	NA	12:19126999G>A	1909	0.957341	0.617317	No	1
chr12	73963176	0	Skin	0.010759	8	chr12:73963176	Intergenic	NA	12:73963176G>A	1909	1.19529	0.617317	No	1
chr12	84590319	0	Skin	1.20897e-05	11	chr12:84590319	Intergenic	NA	12:84590319C>T	1909	0.537794	0.704661	No	1
chr14	19000899	0	Skin	0.010759	8	chr14:19000899	Intergenic	NA	14:19000899G>A	1909	1.06836	0.617317	No	1
chr15	95378916	0	Skin	0.00133503	9	chr15:95378916	Intergenic	NA	15:95378916C>T	1909	1.54458	0.617317	No	1
chr16	32456882	0	Skin	0.010759	8	chr16:32456882	Intergenic	NA	16:32456882C>T	1909	0.755693	0.663878	No	1
chr17	61904505	0	Skin	8.61347e-06	11	chr17:61904505	Upstream gene	PSMC5	PSMC5, 17:61904505G>A	1909	0.6198	0.621698	No	1
chr21	9648970	0	Skin	1.07293e-06	12	chr21:9648970	Intergenic	NA	21:9648970C>T	1909	1.34606	0.617317	No	1
chr21	10831679	0	Skin	0.00133503	9	chr21:10831679	Intergenic	NA	21:10831679G>A	1909	0.964814	0.618948	No	1
chr21	11145762	0	Skin	0.010759	8	chr21:11145762	Intergenic	NA	21:11145762C>T	1909	1.21508	0.617317	No	1
chr21	11182791	0	Skin	1.35993e-14	18	chr21:11182791	Non-coding transcript	AP003900.6	AP003900.6, 21:11182791G>A	1909	0.770817	0.617317	No	1
chr2	239914653	0	Skin	1.20897e-05	10	chr2:239914653	Intergenic	NA	2:239914653C>T	1909	1.14549	0.617317	No	1
chr8	58118609	0	Skin	6.62992e-08	13	chr8:58118609	Non-coding transcript	RP11-513O17.2	RP11-513O17.2, 8:58118609C>T	1909	0.636265	0.625461	No	1
chr2	185007572	0	Skin	0.010759	8	chr2:185007572	Intergenic	NA	2:185007572C>T	1909	1.15792	0.617317	No	1
chr4	100429706	0	Skin	0.000154951	9	chr4:100429706	Intergenic	NA	4:100429706G>A	1909	1.18187	0.617317	No	1
chr4	178640368	0	Skin	0.010759	8	chr4:178640368	Intergenic	NA	4:178640368G>A	1909	0.999634	0.618948	No	1
chr4	190614795	0	Skin	0.00133503	9	chr4:190614795	Intergenic	NA	4:190614795C>T	1909	0.474096	0.684686	No	1
chr21	9651041	0	Skin	0.010759	8	chr21:9651041	Intergenic	NA	21:9651041G>A	1909	0.831718	0.652982	No	1
chr7	96968009	0	Skin	0.000268221	9	chr7:96968009	Intergenic	NA	7:96968009C>T	1909	1.08993	0.617317	No	1
chr8	56189457	0	Skin	0.00133503	9	chr8:56189457	Intron	XKR4	XKR4, 8:56189457G>A	1909	1.28561	0.617317	No	1
chr20	8889668	0	Skin	0.00133503	9	chr20:8889668	Non-coding transcript	PLCB1	PLCB1, 20:8889668G>A	1909	0.989	0.617317	No	1
chr1	239401633	0	Skin	1.20897e-05	11	chr1:239401633	Intergenic	NA	1:239401633C>T	1909	0.43246	0.693221	No	1
chr7	141955786	0	Skin	0.00163877	8	chr7:141955786	Intron	PRSS58	PRSS58, 7:141955786G>A	1909	1.04206	0.617997	No	1
chr12	33689619	0	Skin	0.010759	8	chr12:33689619	Intergenic	NA	12:33689619G>A	1909	0.83798	0.618948	No	1
chr16	26363541	0	Skin	0.010759	8	chr16:26363541	Intergenic	NA	16:26363541G>A	1909	0.220027	0.813488	No	1
chr3	21589677	0	Skin	0.000148496	10	chr3:21589677	Intron	ZNF385D	ZNF385D, 3:21589677C>T	1909	1.004	0.617317	No	1
chr4	70563219	0	Skin	0.010759	8	chr4:70563219	Intergenic	NA	4:70563219G>A	1909	0.905972	0.638814	No	1
chr5	46077909	0	Skin	0.010759	8	chr5:46077909	Intergenic	NA	5:46077909G>A	1909	1.15792	0.617317	No	1
chr5	91693405	0	Skin	0.010759	8	chr5:91693405	Non-coding transcript	RP11-348J24.2	RP11-348J24.2, 5:91693405C>T	1909	1.22467	0.617317	No	1
chr5	104286852	0	Skin	0.010759	8	chr5:104286852	Non-coding transcript	RP11-6N13.1	RP11-6N13.1, 5:104286852C>T	1909	0.591815	0.617317	No	1
chr6	57807098	0	Skin	0.010759	8	chr6:57807098	Intergenic	NA	6:57807098G>A	1909	1.17986	0.617317	No	1
chr6	104710727	0	Skin	0.000148496	10	chr6:104710727	Intergenic	NA	6:104710727G>A	1909	1.11919	0.617317	No	1
chr7	51068239	0	Skin	0.00133503	9	chr7:51068239	Non-coding transcript	RP4-724E13.2	RP4-724E13.2, 7:51068239C>T	1909	1.33447	0.617317	No	1
chr7	119266510	0	Skin	0.00133503	9	chr7:119266510	Intergenic	NA	7:119266510G>A	1909	0.541386	0.690642	No	1
chr16	65435755	0	Skin	0.000148496	10	chr16:65435755	Non-coding transcript	RP11-256I9.3	RP11-256I9.3, 16:65435755C>T	1909	1.444	0.617317	No	1
chr20	7464377	0	Skin	0.010759	8	chr20:7464377	Intergenic	NA	20:7464377G>A	1909	1.41236	0.617317	No	1
chr21	23269433	0	Skin	0.010759	8	chr21:23269433	Intergenic	NA	21:23269433C>T	1909	-0.28554	0.811681	No	1
chr1	106926908	0	Skin	0.010759	8	chr1:106926908	Intergenic	NA	1:106926908C>T	1909	1.57903	0.617317	No	1
chr1	163604426	0	Skin	6.62992e-08	13	chr1:163604426	Intergenic	NA	1:163604426C>T	1909	0.144743	0.860763	No	1
chr2	154102887	0	Skin	0.00133503	9	chr2:154102887	Intergenic	NA	2:154102887G>A	1909	1.06773	0.617317	No	1
chr3	80614813	0	Skin	0.00133503	9	chr3:80614813	Intergenic	NA	3:80614813G>A	1909	1.47809	0.617317	No	1
chr3	81209720	0	Skin	0.00133503	9	chr3:81209720	Intergenic	NA	3:81209720G>A	1909	1.33474	0.617317	No	1
chr3	81424755	0	Skin	0.00133503	9	chr3:81424755	Intergenic	NA	3:81424755G>A	1909	1.2421	0.617317	No	1
chr3	84685619	0	Skin	0.00133503	9	chr3:84685619	Intergenic	NA	3:84685619C>T	1909	1.76133	0.617317	No	1
chr3	86353624	0	Skin	0.010759	8	chr3:86353624	Intergenic	NA	3:86353624G>A	1909	0.604134	0.634493	No	1
chr3	146987977	0	Skin	0.00133503	9	chr3:146987977	Non-coding transcript	RP11-649A16.1	RP11-649A16.1, 3:146987977C>T	1909	1.13298	0.617317	No	1
chr3	159401277	0	Skin	0.0106908	8	chr3:159401277	Intron	IQCJ-SCHIP1	IQCJ-SCHIP1, 3:159401277C>T	1909	1.39564	0.617317	No	1
chr4	19042989	0	Skin	0.010759	8	chr4:19042989	Intergenic	NA	4:19042989C>T	1909	1.28461	0.617317	No	1
chr5	101207921	0	Skin	0.000148496	10	chr5:101207921	Intergenic	NA	5:101207921G>A	1909	0.823367	0.618948	No	1
chr6	124552762	0	Skin	0.000148496	10	chr6:124552762	Intron	NKAIN2	NKAIN2, 6:124552762G>A	1909	0.948901	0.617317	No	1
chr7	62033850	0	Skin	0.010759	8	chr7:62033850	Intergenic	NA	7:62033850C>T	1909	1.07273	0.617317	No	1
chr7	85752987	0	Skin	0.00133503	9	chr7:85752987	Intergenic	NA	7:85752987G>A	1909	1.68336	0.617317	No	1
chr8	51984134	0	Skin	0.010759	8	chr8:51984134	Intergenic	NA	8:51984134G>A	1909	1.28163	0.617317	No	1
chr10	107453899	0	Skin	0.00133503	9	chr10:107453899	Intergenic	NA	10:107453899G>A	1909	0.736387	0.642623	No	1
chr11	98769806	0	Skin	0.000148496	10	chr11:98769806	Intergenic	NA	11:98769806C>T	1909	0.915464	0.620969	No	1
chr13	70296859	0	Skin	0.00133503	9	chr13:70296859	Intron	KLHL1	KLHL1, 13:70296859G>A	1909	0.953012	0.620269	No	1
chr13	81800252	0	Skin	0.00133503	9	chr13:81800252	Non-coding transcript	LINC00564	LINC00564, 13:81800252G>A	1909	1.18327	0.617317	No	1
chr15	95541072	0	Skin	0.010759	8	chr15:95541072	Intergenic	NA	15:95541072C>T	1909	0.337953	0.7668	No	1
chr21	10827516	0	Skin	1.20897e-05	11	chr21:10827516	Intergenic	NA	21:10827516G>A	1909	1.49273	0.617317	No	1
chr22	39667813	0	Skin	0.00163877	8	chr22:39667813	Intergenic	NA	22:39667813C>T	1909	1.30948	0.617317	No	1
chr1	209002152	0	Skin	0.010759	8	chr1:209002152	Intergenic	NA	1:209002152C>T	1909	0.624441	0.700336	No	1
chr2	17027564	0	Skin	0.010759	8	chr2:17027564	Intergenic	NA	2:17027564G>A	1909	1.00056	0.618948	No	1
chr2	139660943	0	Skin	0.000148496	10	chr2:139660943	Non-coding transcript	AHCYP4	AHCYP4, 2:139660943C>T	1909	0.700082	0.648051	No	1
chr3	106455298	0	Skin	0.010759	8	chr3:106455298	Intergenic	NA	3:106455298C>T	1909	1.17291	0.617317	No	1
chr4	136739259	0	Skin	0.00133503	9	chr4:136739259	Intergenic	NA	4:136739259G>A	1909	1.2298	0.617317	No	1
chr7	52414167	0	Skin	0.010759	8	chr7:52414167	Intergenic	NA	7:52414167G>A	1909	0.178257	0.843988	No	1
chr10	20094895	0	Skin	0.010759	8	chr10:20094895	Intergenic	NA	10:20094895G>A	1909	0.605576	0.710124	No	1
chr11	103699033	0	Skin	0.010759	8	chr11:103699033	Non-coding transcript	RP11-563P16.1	RP11-563P16.1, 11:103699033G>A	1909	0.79563	0.657437	No	1
chr13	22381744	0	Skin	0.00163877	8	chr13:22381744	Intergenic	NA	13:22381744G>A	1909	0.654145	0.691496	No	1
chr2	14551056	0	Skin	0.00133503	9	chr2:14551056	Intergenic	NA	2:14551056G>A	1909	0.583101	0.647334	No	1
chr16	13372995	0	Skin	0.00133503	9	chr16:13372995	Non-coding transcript	U91319.1	U91319.1, 16:13372995C>T	1909	0.939055	0.617317	No	1
chr1	47284737	0	Skin	0.000154951	9	chr1:47284737	3' UTR	CYP4B1	CYP4B1, 1:47284737C>T	1909	-0.0243268	0.978873	No	1
chr1	121380991	0	Skin	0.00133503	9	chr1:121380991	Intergenic	NA	1:121380991G>A	1909	1.11984	0.617317	No	1
chr3	96172648	0	Skin	1.20897e-05	11	chr3:96172648	Intergenic	NA	3:96172648G>A	1909	0.934206	0.617317	No	1
chr4	165501234	0	Skin	0.00133503	9	chr4:165501234	Intergenic	NA	4:165501234G>A	1909	1.03296	0.617317	No	1
chr5	105321053	0	Skin	0.010759	8	chr5:105321053	Intergenic	NA	5:105321053G>A	1909	1.34678	0.617317	No	1
chr7	61540575	0	Skin	0.010759	8	chr7:61540575	Intergenic	NA	7:61540575G>A	1909	0.945043	0.617317	No	1
chr13	103845824	0	Skin	0.010759	8	chr13:103845824	Intergenic	NA	13:103845824C>T	1909	1.26721	0.617317	No	1
chr16	25397967	0	Skin	0.00133503	9	chr16:25397967	Intergenic	NA	16:25397967G>A	1909	-0.069335	0.9372	No	1
chr19	4791472	0	Skin	1.20897e-05	10	chr19:4791472	Non-coding transcript	AC005523.3	AC005523.3, 19:4791472C>T	1909	0.638163	0.621409	No	1
chr1	163489768	0	Skin	0.000148496	10	chr1:163489768	Intergenic	NA	1:163489768C>T	1909	1.31266	0.617317	No	1
chr2	82431929	0	Skin	0.00133503	9	chr2:82431929	Intergenic	NA	2:82431929C>T	1909	1.24956	0.617317	No	1
chr2	135358119	0	Skin	0.0106908	8	chr2:135358119	Intron	TMEM163	TMEM163, 2:135358119C>T	1909	1.77648	0.617317	No	1
chr3	108442704	0	Skin	0.010759	8	chr3:108442704	Intergenic	NA	3:108442704G>A	1909	-0.0818146	0.948485	No	1
chr5	151559878	0	Skin	0.00163877	8	chr5:151559878	Non-coding transcript	CTB-12O2.1	CTB-12O2.1, 5:151559878G>A	1909	1.5529	0.617317	No	1
chr8	55323657	0	Skin	0.010759	8	chr8:55323657	Intergenic	NA	8:55323657C>T	1909	0.856968	0.648051	No	1
chr10	42455501	0	Skin	0.010759	8	chr10:42455501	Intergenic	NA	10:42455501G>A	1909	0.684524	0.63067	No	1
chr10	68324764	0	Skin	0.010759	8	chr10:68324764	Intron	CTNNA3	CTNNA3, 10:68324764G>A	1909	0.859051	0.648051	No	1
chr12	33200899	0	Skin	0.00133503	9	chr12:33200899	Intergenic	NA	12:33200899G>A	1909	1.01279	0.617531	No	1
chr14	19048522	0	Skin	0.010759	8	chr14:19048522	Intergenic	NA	14:19048522G>A	1909	1.7021	0.617317	No	1
chr19	23697999	0	Skin	4.05098e-09	14	chr19:23697999	Intergenic	NA	19:23697999C>T	1909	0.470357	0.652982	No	1
chr12	34549209	0	Skin	0.010759	8	chr12:34549209	Intergenic	NA	12:34549209G>A	1909	0.773832	0.636262	No	1
chr7	145368691	0	Skin	0.000148496	10	chr7:145368691	Intergenic	NA	7:145368691G>A	1909	1.62878	0.617317	No	1
chr1	192179681	0	Skin	0.00133503	9	chr1:192179681	Intergenic	NA	1:192179681C>T	1909	0.614604	0.693221	No	1
chr7	115483786	0	Skin	0.010759	8	chr7:115483786	Intergenic	NA	7:115483786C>T	1909	0.332588	0.770799	No	1
chr3	170098467	0	Skin	0.00163877	8	chr3:170098467	Intron	SKIL	SKIL, 3:170098467C>T	1909	1.17277	0.617317	No	1
chr7	63722828	0	Skin	0.00133503	9	chr7:63722828	Intron	ZNF679	ZNF679, 7:63722828C>T	1909	0.967473	0.618948	No	1
chr8	66168419	0	Skin	1.20897e-05	10	chr8:66168419	Intergenic	NA	8:66168419C>T	1909	1.51879	0.617317	No	1
chr11	22925455	0	Skin	0.010759	8	chr11:22925455	Non-coding transcript	RP11-17A1.3	RP11-17A1.3, 11:22925455C>T	1909	0.838936	0.651015	No	1
chr20	8481732	0	Skin	0.010759	8	chr20:8481732	Intron	PLCB1	PLCB1, 20:8481732C>T	1909	1.3743	0.617317	No	1
chr1	171364993	0	Skin	0.010759	8	chr1:171364993	Intergenic	NA	1:171364993G>A	1909	1.37648	0.617317	No	1
chr1	189917372	0	Skin	0.000148496	10	chr1:189917372	Intergenic	NA	1:189917372G>A	1909	0.29099	0.833768	No	1
chr2	212578875	0	Skin	0.00133503	9	chr2:212578875	Intron	ERBB4	ERBB4, 2:212578875G>A	1909	0.851849	0.644943	No	1
chr3	26591905	0	Skin	0.010759	8	chr3:26591905	Intergenic	NA	3:26591905G>A	1909	1.33705	0.617317	No	1
chr3	158746102	0	Skin	1.20897e-05	11	chr3:158746102	Non-coding transcript	IQCJ-SCHIP1	IQCJ-SCHIP1, 3:158746102G>A	1909	1.27744	0.617317	No	1
chr3	162397196	0	Skin	0.00133503	9	chr3:162397196	Intergenic	NA	3:162397196C>T	1909	0.893787	0.617317	No	1
chr4	137021352	0	Skin	0.010759	8	chr4:137021352	Non-coding transcript	RP11-775H9.3	RP11-775H9.3, 4:137021352G>A	1909	1.40715	0.617317	No	1
chr5	33262148	0	Skin	0.00163877	8	chr5:33262148	Non-coding transcript	CTD-2066L21.3	CTD-2066L21.3, 5:33262148G>A	1909	1.08547	0.617317	No	1
chr6	115539448	0	Skin	0.010759	8	chr6:115539448	Intergenic	NA	6:115539448G>A	1909	1.5256	0.617317	No	1
chr7	137943865	0	Skin	0.010759	8	chr7:137943865	Intergenic	NA	7:137943865C>T	1909	1.68937	0.617317	No	1
chr8	21234395	0	Skin	0.00163877	8	chr8:21234395	Intergenic	NA	8:21234395C>T	1909	1.13756	0.617317	No	1
chr8	85616021	0	Skin	1.07293e-06	12	chr8:85616021	Intron	RALYL	RALYL, 8:85616021C>T	1909	0.950301	0.617317	No	1
chr16	62768723	0	Skin	0.010759	8	chr16:62768723	Intergenic	NA	16:62768723C>T	1909	0.344403	0.714683	No	1
chr16	73438363	0	Skin	0.010759	8	chr16:73438363	Non-coding transcript	RP11-140I24.1	RP11-140I24.1, 16:73438363C>T	1909	0.920114	0.636262	No	1
chr21	26060079	0	Skin	0.000148496	10	chr21:26060079	Intergenic	NA	21:26060079G>A	1909	0.875839	0.617317	No	1
chr21	26095471	0	Skin	0.000148496	10	chr21:26095471	Intergenic	NA	21:26095471G>A	1909	0.806948	0.646323	No	1
chr3	76058427	0	Skin	0.010759	8	chr3:76058427	Intron	ROBO2	ROBO2, 3:76058427C>T	1909	0.838042	0.617317	No	1
chr4	80526568	0	Skin	0.010759	8	chr4:80526568	Intergenic	NA	4:80526568C>T	1909	1.55261	0.617317	No	1
chr7	34782035	0	Skin	0.00133503	9	chr7:34782035	Non-coding transcript	NPSR1-AS1	NPSR1-AS1, 7:34782035C>T	1909	1.03721	0.617317	No	1
chr8	79995784	0	Skin	0.00133503	9	chr8:79995784	Intergenic	NA	8:79995784C>T	1909	1.03841	0.617317	No	1
chr10	42470851	0	Skin	0.00133503	9	chr10:42470851	Intergenic	NA	10:42470851G>A	1909	1.16119	0.617317	No	1
chr10	84745596	0	Skin	0.010759	8	chr10:84745596	3' UTR	NRG3	NRG3, 10:84745596C>T/A	1909	0.294983	0.855784	No	1
chr21	10927179	0	Skin	0.00133503	9	chr21:10927179	Intron	TPTE	TPTE, 21:10927179G>A	1909	1.30448	0.617317	No	1
chr21	11050719	0	Skin	0.000148496	10	chr21:11050719	Non-coding transcript	BAGE2	BAGE2, 21:11050719G>A	1909	1.24409	0.617317	No	1
chr3	161719489	0	Skin	0.010759	8	chr3:161719489	Intergenic	NA	3:161719489C>T	1909	1.24133	0.617317	No	1
chr4	115901476	0	Skin	1.20897e-05	11	chr4:115901476	Intron	NDST4	NDST4, 4:115901476C>T	1909	0.466439	0.677392	No	1
chr5	23596686	0	Skin	0.000148496	10	chr5:23596686	Intergenic	NA	5:23596686C>T	1909	0.598143	0.648051	No	1
chr5	40002342	0	Skin	0.010759	8	chr5:40002342	Intergenic	NA	5:40002342G>A	1909	1.44913	0.617317	No	1
chr9	32184489	0	Skin	1.20897e-05	10	chr9:32184489	Intergenic	NA	9:32184489G>A	1909	0.831569	0.640642	No	1
chr10	83253876	0	Skin	0.010759	8	chr10:83253876	Intergenic	NA	10:83253876G>A	1909	1.26416	0.617317	No	1
chr16	18087571	0	Skin	0.010759	8	chr16:18087571	Non-coding transcript	CTA-481E9.4	CTA-481E9.4, 16:18087571C>T	1909	1.61959	0.617317	No	1
chr21	10408233	0	Skin	0.010759	8	chr21:10408233	Intergenic	NA	21:10408233G>A	1909	1.27554	0.617317	No	1
chr6	94089994	0	Skin	0.010759	8	chr6:94089994	Intron	EPHA7	EPHA7, 6:94089994G>A	1909	1.20052	0.617317	No	1
chr12	34443806	0	Skin	0.010759	8	chr12:34443806	Intergenic	NA	12:34443806G>A	1909	0.69496	0.676512	No	1
chr1	209055067	0	Skin	0.00133503	9	chr1:209055067	Intergenic	NA	1:209055067G>A	1909	0.640048	0.624294	No	1
chr7	131479773	0	Skin	0.000154951	9	chr7:131479773	Intergenic	NA	7:131479773G>A	1909	1.0039	0.617317	No	1
chr8	139016953	0	Skin	0.010759	8	chr8:139016953	Non-coding transcript	RP11-238K6.1	RP11-238K6.1, 8:139016953C>T	1909	0.469036	0.767427	No	1
chr21	10984244	0	Skin	0.000148496	10	chr21:10984244	Intron	TPTE	TPTE, 21:10984244G>A	1909	0.629868	0.659604	No	1
chr8	79274879	0	Skin	1.20897e-05	11	chr8:79274879	Intergenic	NA	8:79274879G>A	1909	0.394541	0.672059	No	1
chr18	27222536	0	Skin	0.000148496	10	chr18:27222536	Intergenic	NA	18:27222536C>T	1909	1.13883	0.617317	No	1
chr1	143389751	0	Skin	0.000148496	10	chr1:143389751	Non-coding transcript	RP11-435B5.4	RP11-435B5.4, 1:143389751C>T	1909	1.07127	0.617317	No	1
chr4	176246302	0	Skin	0.010759	8	chr4:176246302	Intergenic	NA	4:176246302C>T	1909	1.54949	0.617317	No	1
chr5	143889248	0	Skin	0.00133503	9	chr5:143889248	Intergenic	NA	5:143889248G>A	1909	0.752678	0.644943	No	1
chr6	65609784	0	Skin	0.00133503	9	chr6:65609784	Intron	EYS	EYS, 6:65609784C>T	1909	0.909679	0.617317	No	1
chr10	26648106	0	Skin	0.010759	8	chr10:26648106	Intergenic	NA	10:26648106G>A	1909	1.23328	0.617317	No	1
chr11	91391221	0	Skin	0.010759	8	chr11:91391221	Intergenic	NA	11:91391221G>A	1909	0.850989	0.648051	No	1
chr2	138414689	0	Skin	0.010759	8	chr2:138414689	Missense	THSD7B	THSD7B, R1448Q	1909	0.699941	0.674593	No	1
chr8	123486967	0	Skin	0.000154951	9	chr8:123486967	Intergenic	NA	8:123486967G>A	1909	1.21966	0.617317	No	1
chr12	73996503	0	Skin	0.00133503	9	chr12:73996503	Intergenic	NA	12:73996503G>A	1909	1.57777	0.617317	No	1
chr1	163916975	0	Skin	0.010759	8	chr1:163916975	Intergenic	NA	1:163916975G>A	1909	0.588114	0.655197	No	1
chr2	6065703	0	Skin	0.010759	8	chr2:6065703	Intergenic	NA	2:6065703G>A	1909	0.855837	0.648051	No	1
chr4	188765192	0	Skin	0.010759	8	chr4:188765192	Intergenic	NA	4:188765192G>A	1909	0.481276	0.661207	No	1
chr6	49779812	0	Skin	0.010759	8	chr6:49779812	Intergenic	NA	6:49779812C>T	1909	1.5108	0.617317	No	1
chr7	98288872	0	Skin	0.000154951	9	chr7:98288872	Intergenic	NA	7:98288872G>A	1909	0.534239	0.648051	No	1
chr8	46920998	0	Skin	1.20897e-05	11	chr8:46920998	Intergenic	NA	8:46920998C>T	1909	1.74993	0.617317	No	1
chr12	18017750	0	Skin	0.010759	8	chr12:18017750	Intergenic	NA	12:18017750C>T	1909	0.292531	0.8397	No	1
chr20	29806401	0	Skin	0.010759	8	chr20:29806401	Intergenic	NA	20:29806401G>A	1909	0.315013	0.778761	No	1
chr1	121474280	0	Skin	0.010759	8	chr1:121474280	Intergenic	NA	1:121474280G>A	1909	0.710706	0.671547	No	1
chr1	239346742	0	Skin	0.010759	8	chr1:239346742	Intergenic	NA	1:239346742C>T	1909	0.913488	0.617317	No	1
chr6	49661468	0	Skin	0.010759	8	chr6:49661468	Intron	CRISP2	CRISP2, 6:49661468C>T	1909	1.10857	0.617317	No	1
chr21	10805271	0	Skin	0.00133503	9	chr21:10805271	Intergenic	NA	21:10805271G>A	1909	1.10966	0.617317	No	1
chr1	68913377	0	Skin	0.000148496	10	chr1:68913377	Intron	RPE65	RPE65, 1:68913377G>A	1909	0.80385	0.647299	No	1
chr1	79534755	0	Skin	0.010759	8	chr1:79534755	Intergenic	NA	1:79534755G>A	1909	0.657776	0.639011	No	1
chr1	98741507	0	Skin	0.010759	8	chr1:98741507	Intergenic	NA	1:98741507G>A	1909	1.32578	0.617317	No	1
chr1	148884842	0	Skin	0.010759	8	chr1:148884842	Non-coding transcript	RP11-763B22.9	RP11-763B22.9, 1:148884842C>T	1909	0.276706	0.762742	No	1
chr1	164145960	0	Skin	0.00133503	9	chr1:164145960	Intergenic	NA	1:164145960C>T	1909	0.686013	0.67068	No	1
chr1	189032942	0	Skin	0.000148496	10	chr1:189032942	Intergenic	NA	1:189032942G>A	1909	0.718646	0.661063	No	1
chr1	194851619	0	Skin	0.010759	8	chr1:194851619	Intergenic	NA	1:194851619G>A	1909	0.227134	0.878235	No	1
chr1	245977743	0	Skin	0.000148496	10	chr1:245977743	Intron	SMYD3	SMYD3, 1:245977743G>A	1909	1.28907	0.617317	No	1
chr2	83050122	0	Skin	1.20897e-05	11	chr2:83050122	Intergenic	NA	2:83050122G>A	1909	0.978991	0.617317	No	1
chr2	89853781	0	Skin	0.000148496	10	chr2:89853781	Intergenic	NA	2:89853781C>T	1909	0.184237	0.833768	No	1
chr2	119370867	0	Skin	0.0106908	8	chr2:119370867	Intergenic	NA	2:119370867G>A	1909	1.55197	0.617317	No	1
chr2	124846887	0	Skin	0.00133503	9	chr2:124846887	Intron	CNTNAP5	CNTNAP5, 2:124846887C>T	1909	1.17805	0.617317	No	1
chr3	24743911	0	Skin	0.0106908	8	chr3:24743911	Non-coding transcript	AC133680.1	AC133680.1, 3:24743911C>T	1909	0.91961	0.636262	No	1
chr3	175533384	0	Skin	0.010759	8	chr3:175533384	Intergenic	NA	3:175533384G>A	1909	0.502268	0.75327	No	1
chr4	65530	0	Skin	0.00163877	8	chr4:65530	Non-coding transcript	ZNF595	ZNF595, 4:65530C>T	1909	0.674291	0.635665	No	1
chr4	116627726	0	Skin	0.010759	8	chr4:116627726	Intergenic	NA	4:116627726G>A	1909	0.976594	0.617317	No	1
chr4	162918929	0	Skin	0.010759	8	chr4:162918929	Intron	FSTL5	FSTL5, 4:162918929C>T	1909	1.43418	0.617317	No	1
chr4	190496921	0	Skin	0.010759	8	chr4:190496921	Intergenic	NA	4:190496921C>T	1909	0.393376	0.774115	No	1
chr5	27219454	0	Skin	0.010759	8	chr5:27219454	Intergenic	NA	5:27219454C>T	1909	0.480851	0.729174	No	1
chr5	121145243	0	Skin	0.010759	8	chr5:121145243	Intergenic	NA	5:121145243G>A	1909	0.750519	0.663878	No	1
chr6	55213251	0	Skin	1.07293e-06	12	chr6:55213251	Intron	GFRAL	GFRAL, 6:55213251G>A	1909	0.806531	0.617317	No	1
chr7	54741714	0	Skin	0.010759	8	chr7:54741714	Intergenic	NA	7:54741714G>A	1909	1.58922	0.617317	No	1
chr7	57376227	0	Skin	0.010759	8	chr7:57376227	Intergenic	NA	7:57376227G>A	1909	0.435864	0.779286	No	1
chr7	62741328	0	Skin	0.010759	8	chr7:62741328	Intergenic	NA	7:62741328C>T	1909	0.7524	0.663878	No	1
chr7	119408440	0	Skin	0.010759	8	chr7:119408440	Non-coding transcript	RP11-328J2.1	RP11-328J2.1, 7:119408440G>A	1909	1.06554	0.617317	No	1
chr7	142732688	0	Skin	0.00133503	9	chr7:142732688	Intergenic	NA	7:142732688C>T	1909	0.97836	0.618948	No	1
chr7	146699623	0	Skin	0.010759	8	chr7:146699623	Intron	CNTNAP2	CNTNAP2, 7:146699623G>A	1909	0.501751	0.75327	No	1
chr8	2992034	0	Skin	0.010759	8	chr8:2992034	Intron	CSMD1	CSMD1, 8:2992034G>A	1909	1.09295	0.617317	No	1
chr10	22520967	0	Skin	0.00851351	8	chr10:22520967	Intergenic	NA	10:22520967G>A	1909	0.724993	0.670466	No	1
chr12	3893953	0	Skin	0.00163877	8	chr12:3893953	Intergenic	NA	12:3893953G>A	1909	1.63205	0.617317	No	1
chr12	61172043	0	Skin	0.00133503	9	chr12:61172043	Intergenic	NA	12:61172043G>A	1909	0.886876	0.636141	No	1
chr12	62821830	0	Skin	0.000148496	10	chr12:62821830	Intergenic	NA	12:62821830C>T	1909	0.602458	0.668546	No	1
chr15	20622081	0	Skin	0.000148496	10	chr15:20622081	Non-coding transcript	HERC2P3	HERC2P3, 15:20622081C>T	1909	0.353825	0.692579	No	1
chr15	98155652	0	Skin	0.010759	8	chr15:98155652	Intergenic	NA	15:98155652G>A	1909	0.707461	0.672059	No	1
chr16	35249176	0	Skin	1.07293e-06	12	chr16:35249176	Intergenic	NA	16:35249176G>A	1909	0.349854	0.661207	No	1
chr18	63222676	0	Skin	0.00133503	9	chr18:63222676	Intergenic	NA	18:63222676C>T	1909	1.08493	0.617317	No	1
chr18	66731283	0	Skin	0.010759	8	chr18:66731283	Intergenic	NA	18:66731283G>A	1909	1.23467	0.617317	No	1
chr18	69761504	0	Skin	0.010759	8	chr18:69761504	Intergenic	NA	18:69761504G>A	1909	0.866184	0.618948	No	1
chr21	11113358	0	Skin	0.010759	8	chr21:11113358	Intergenic	NA	21:11113358C>T	1909	1.18885	0.617317	No	1
chr21	25004459	0	Skin	0.010759	8	chr21:25004459	Intergenic	NA	21:25004459C>T	1909	1.11981	0.617317	No	1
chr1	75135883	0	Skin	0.010759	8	chr1:75135883	Intron	C1orf173	C1orf173, 1:75135883G>A	1909	0.250195	0.824267	No	1
chr2	230463339	0	Skin	0.00261918	8	chr2:230463339	Intron	DNER	DNER, 2:230463339G>A	1909	1.01942	0.617317	No	1
chr10	10498470	0	Skin	0.010759	8	chr10:10498470	Non-coding transcript	RP11-271F18.4	RP11-271F18.4, 10:10498470C>T	1909	0.373374	0.704582	No	1
chr1	18569822	0	Skin	0.00163877	8	chr1:18569822	Intron	IGSF21	IGSF21, 1:18569822G>A	1909	0.562395	0.728682	No	1
chr1	59044555	0	Skin	1.20897e-05	11	chr1:59044555	Intergenic	NA	1:59044555G>A	1909	1.29006	0.617317	No	1
chr2	148181660	0	Skin	0.00133503	9	chr2:148181660	Intergenic	NA	2:148181660G>A	1909	1.19519	0.617317	No	1
chr2	193587364	0	Skin	0.010759	8	chr2:193587364	Intergenic	NA	2:193587364G>A	1909	0.706019	0.655517	No	1
chr3	21353267	0	Skin	0.010759	8	chr3:21353267	Intergenic	NA	3:21353267C>T	1909	0.0334085	0.976701	No	1
chr6	55856457	0	Skin	0.010759	8	chr6:55856457	Intergenic	NA	6:55856457C>T	1909	1.03023	0.618948	No	1
chr14	20384998	0	Skin	0.00163877	8	chr14:20384998	Intergenic	NA	14:20384998G>A	1909	1.12287	0.617317	No	1
chr18	58374086	0	Skin	0.010759	8	chr18:58374086	Non-coding transcript	RP11-325K19.1	RP11-325K19.1, 18:58374086C>T	1909	1.69524	0.617317	No	1
chr19	24594908	0	Skin	4.05098e-09	14	chr19:24594908	Intergenic	NA	19:24594908G>A	1909	0.54887	0.651015	No	1
chr21	19959051	0	Skin	0.00133503	9	chr21:19959051	Non-coding transcript	AL109763.2	AL109763.2, 21:19959051C>T	1909	1.2894	0.617317	No	1
chrX	80959652	0	Skin	0.010759	8	chrX:80959652	Intergenic	NA	X:80959652C>T	1909	1.32304	0.617317	No	1
chr2	147950645	0	Skin	0.010759	8	chr2:147950645	Intergenic	NA	2:147950645C>T	1909	1.19133	0.617317	No	1
chr3	190421259	0	Skin	0.010759	8	chr3:190421259	Intergenic	NA	3:190421259G>A	1909	1.11456	0.617317	No	1
chr7	52521843	0	Skin	4.05098e-09	14	chr7:52521843	Intergenic	NA	7:52521843G>A	1909	1.34233	0.617317	No	1
chr14	19011634	0	Skin	0.00133503	9	chr14:19011634	Intergenic	NA	14:19011634C>T	1909	1.1804	0.617317	No	1
chr21	24235675	0	Skin	0.00133503	9	chr21:24235675	Intergenic	NA	21:24235675G>A	1909	1.50746	0.617317	No	1
chr2	182373427	0	Skin	0.010759	8	chr2:182373427	Intron	ITGA4	ITGA4, 2:182373427G>A	1909	0.594547	0.636141	No	1
chr2	211965962	0	Skin	0.010759	8	chr2:211965962	Intergenic	NA	2:211965962G>A/C	1909	0.65606	0.690861	No	1
chr6	110501300	0	Skin	0.00163877	8	chr6:110501300	Upstream gene	WASF1	WASF1, 6:110501300C>T	1909	0.475147	0.674593	No	1
chr7	61091293	0	Skin	0.010759	8	chr7:61091293	Intergenic	NA	7:61091293G>A	1909	0.814058	0.654958	No	1
chr10	19612711	0	Skin	0.00133503	9	chr10:19612711	Intron	MALRD1	MALRD1, 10:19612711C>T	1909	1.14384	0.617317	No	1
chr16	35250709	0	Skin	0.010759	8	chr16:35250709	Intergenic	NA	16:35250709G>A	1909	1.07279	0.617317	No	1
chr18	27296495	0	Skin	0.010759	8	chr18:27296495	Intergenic	NA	18:27296495C>T	1909	0.827786	0.653092	No	1
chr20	19092287	0	Skin	0.0106908	8	chr20:19092287	Intergenic	NA	20:19092287G>A	1909	0.952996	0.625106	No	1
chr7	57336357	0	Skin	1.20897e-05	11	chr7:57336357	Intergenic	NA	7:57336357G>A	1909	1.30724	0.617317	No	1
chr2	155774379	0	Skin	1.20897e-05	11	chr2:155774379	Intergenic	NA	2:155774379G>A	1909	0.455795	0.656349	No	1
chr1	56265099	0	Skin	0.00133503	9	chr1:56265099	Intergenic	NA	1:56265099G>A	1909	1.19913	0.617317	No	1
chr1	82062437	0	Skin	0.00133503	9	chr1:82062437	Non-coding transcript	RP5-837I24.4	RP5-837I24.4, 1:82062437G>A	1909	1.34773	0.617317	No	1
chr2	4070060	0	Skin	0.010759	8	chr2:4070060	Intergenic	NA	2:4070060G>A	1909	1.38107	0.617317	No	1
chr2	103665085	0	Skin	0.010759	8	chr2:103665085	Intergenic	NA	2:103665085C>T	1909	1.13573	0.617317	No	1
chr5	27218853	0	Skin	0.010759	8	chr5:27218853	Intergenic	NA	5:27218853G>A	1909	1.40777	0.617317	No	1
chr5	40939056	0	Skin	0.00133503	9	chr5:40939056	Intron	C7	C7, 5:40939056G>A	1909	0.559462	0.67068	No	1
chr7	54253456	0	Skin	0.00133503	9	chr7:54253456	Intergenic	NA	7:54253456C>T	1909	1.83895	0.327043	No	1
chr7	58051172	0	Skin	0.010759	8	chr7:58051172	Intergenic	NA	7:58051172C>T	1909	1.50056	0.617317	No	1
chr7	61528456	0	Skin	0.010759	8	chr7:61528456	Intergenic	NA	7:61528456C>T	1909	0.511015	0.672059	No	1
chr10	55647494	0	Skin	0.00133503	9	chr10:55647494	Intron	PCDH15	PCDH15, 10:55647494G>A	1909	0.771073	0.617317	No	1
chr12	23601596	0	Skin	1.07293e-06	12	chr12:23601596	Intergenic	NA	12:23601596C>T	1909	0.463191	0.645972	No	1
chr12	34525861	0	Skin	0.010759	8	chr12:34525861	Intergenic	NA	12:34525861G>A	1909	1.57113	0.617317	No	1
chr20	24267972	0	Skin	0.000529539	9	chr20:24267972	Intergenic	NA	20:24267972C>T	1909	1.38121	0.617317	No	1
chr20	54525579	0	Skin	0.00133503	9	chr20:54525579	Intergenic	NA	20:54525579C>T	1909	1.1287	0.617317	No	1
chr4	172046740	0	Skin	0.010759	8	chr4:172046740	Intergenic	NA	4:172046740C>T	1909	0.515567	0.661207	No	1
chr7	62006133	0	Skin	0.010759	8	chr7:62006133	Intergenic	NA	7:62006133G>A	1909	1.10372	0.617317	No	1
chr8	108219077	0	Skin	0.010759	8	chr8:108219077	Intergenic	NA	8:108219077C>T	1909	0.7169	0.654958	No	1
chr16	35255993	0	Skin	0.00133503	9	chr16:35255993	Intergenic	NA	16:35255993G>A	1909	0.478752	0.752916	No	1
chr20	29810916	0	Skin	0.010759	8	chr20:29810916	Intergenic	NA	20:29810916G>A	1909	1.16551	0.617317	No	1
chr21	11090283	0	Skin	0.00133503	9	chr21:11090283	Non-coding transcript	BAGE2	BAGE2, 21:11090283C>T	1909	0.313488	0.810137	No	1
chr1	79944343	0	Skin	0.010759	8	chr1:79944343	Intergenic	NA	1:79944343G>A	1909	0.949085	0.617317	No	1
chr2	104438513	0	Skin	0.010759	8	chr2:104438513	Intergenic	NA	2:104438513G>A	1909	0.682855	0.63067	No	1
chr3	93527844	0	Skin	0.010759	8	chr3:93527844	Intergenic	NA	3:93527844G>A	1909	0.881725	0.617317	No	1
chr7	54220201	0	Skin	0.010759	8	chr7:54220201	Intergenic	NA	7:54220201C>T	1909	0.992598	0.617317	No	1
chr7	140292318	0	Skin	1.20897e-05	10	chr7:140292318	Intron	DENND2A	DENND2A, 7:140292318C>T	1909	0.883082	0.624932	No	1
chr8	47045969	0	Skin	0.0106908	8	chr8:47045969	Intergenic	NA	8:47045969C>T	1909	1.37205	0.617317	No	1
chr16	32528940	0	Skin	1.20897e-05	11	chr16:32528940	Intergenic	NA	16:32528940G>A	1909	0.367559	0.711714	No	1
chr4	182587005	0	Skin	0.010759	8	chr4:182587005	Intergenic	NA	4:182587005C>T	1909	0.383809	0.696818	No	1
chr5	105841066	0	Skin	0.010759	8	chr5:105841066	Intergenic	NA	5:105841066C>T	1909	0.422785	0.669534	No	1
chr7	57176846	0	Skin	0.000148496	10	chr7:57176846	Intergenic	NA	7:57176846C>T	1909	1.76965	0.617317	No	1
chr7	146270179	0	Skin	0.000148496	10	chr7:146270179	Intron	CNTNAP2	CNTNAP2, 7:146270179C>T	1909	0.902119	0.617317	No	1
chr17	12756031	0	Skin	0.00133503	9	chr17:12756031	Intron	ARHGAP44	ARHGAP44, 17:12756031C>T	1909	0.440177	0.700237	No	1
chr21	11157004	0	Skin	1.07293e-06	12	chr21:11157004	Intergenic	NA	21:11157004G>A	1909	0.264022	0.82371	No	1
chr1	148903630	0	Skin	0.00133503	9	chr1:148903630	Non-coding transcript	DRD5P2	DRD5P2, 1:148903630G>A	1909	1.04356	0.617317	No	1
chr3	888431	0	Skin	0.010759	8	chr3:888431	Intergenic	NA	3:888431C>T	1909	0.705536	0.672059	No	1
chr7	113600771	0	Skin	0.010759	8	chr7:113600771	Intron	PPP1R3A	PPP1R3A, 7:113600771G>A	1909	1.20073	0.617317	No	1
chr8	60118213	0	Skin	0.010759	8	chr8:60118213	Intergenic	NA	8:60118213C>T	1909	1.42764	0.617317	No	1
chr8	86572367	0	Skin	0.000148496	10	chr8:86572367	3' UTR	REXO1L1P	REXO1L1P, 8:86572367C>T	1909	0.767494	0.617317	No	1
chr18	37949929	0	Skin	0.010759	8	chr18:37949929	Intergenic	NA	18:37949929C>T	1909	1.26887	0.617317	No	1
chr21	24377056	0	Skin	0.00133503	9	chr21:24377056	Intergenic	NA	21:24377056G>A	1909	1.27358	0.617317	No	1
chrX	667581	0	Skin	0.00163877	8	chrX:667581	Intergenic	NA	X:667581G>A	1909	1.1487	0.617317	No	1
chr4	67271569	0	Skin	0.010759	8	chr4:67271569	Intergenic	NA	4:67271569C>T	1909	1.16189	0.617317	No	1
chr4	118131479	0	Skin	0.00133503	9	chr4:118131479	Intergenic	NA	4:118131479C>T	1909	1.22482	0.617317	No	1
chr3	86016882	0	Skin	0.000148496	10	chr3:86016882	Intron	CADM2	CADM2, 3:86016882G>A	1909	1.19735	0.617317	No	1
chr7	53216750	0	Skin	0.00133503	9	chr7:53216750	Intergenic	NA	7:53216750G>A	1909	0.814144	0.648051	No	1
chr7	61529086	0	Skin	1.20897e-05	11	chr7:61529086	Intergenic	NA	7:61529086G>A	1909	1.14894	0.617317	No	1
chr13	57136088	0	Skin	0.00133503	9	chr13:57136088	Intergenic	NA	13:57136088G>A	1909	0.485137	0.750366	No	1
chr14	41087673	0	Skin	0.010759	8	chr14:41087673	Intergenic	NA	14:41087673C>T	1909	1.16593	0.617317	No	1
chr14	72288520	0	Skin	3.70077e-05	10	chr14:72288520	Intergenic	NA	14:72288520C>T	1909	0.582199	0.669424	No	1
chr15	98641188	0	Skin	0.010759	8	chr15:98641188	Non-coding transcript	CTD-2544M6.1	CTD-2544M6.1, 15:98641188G>A	1909	0.815109	0.654958	No	1
chr16	33413127	0	Skin	0.010759	8	chr16:33413127	Non-coding transcript	RP11-293B20.2	RP11-293B20.2, 16:33413127G>A	1909	0.94275	0.629103	No	1
chr18	65313167	0	Skin	0.010759	8	chr18:65313167	Non-coding transcript	RP11-638L3.1	RP11-638L3.1, 18:65313167G>A	1909	0.935904	0.63067	No	1
chr1	191076912	0	Skin	0.010759	8	chr1:191076912	Intergenic	NA	1:191076912C>T	1909	1.25845	0.617317	No	1
chr1	191171047	0	Skin	0.010759	8	chr1:191171047	Intergenic	NA	1:191171047G>A	1909	0.52756	0.671547	No	1
chr2	129526738	0	Skin	5.15261e-08	12	chr2:129526738	Intergenic	NA	2:129526738G>A	1909	1.16709	0.617317	No	1
chr5	104974821	0	Skin	0.010759	8	chr5:104974821	Intergenic	NA	5:104974821G>A	1909	1.2991	0.617317	No	1
chr7	62711364	0	Skin	0.00133503	9	chr7:62711364	Intergenic	NA	7:62711364G>A	1909	0.764968	0.656349	No	1
chr9	66847704	0	Skin	0.000148496	10	chr9:66847704	Intergenic	NA	9:66847704G>A	1909	1.0584	0.617317	No	1
chr4	65108466	0	Skin	0.00133503	9	chr4:65108466	Intergenic	NA	4:65108466C>T	1909	1.65443	0.617317	No	1
chr6	108095372	0	Skin	0.00163877	8	chr6:108095372	Intron	SCML4	SCML4, 6:108095372G>A	1909	0.56468	0.618948	No	1
chr14	20372768	0	Skin	0.000154951	9	chr14:20372768	Intergenic	NA	14:20372768G>A	1909	1.14409	0.617317	No	1
chr7	49165691	0	Skin	0.00133503	9	chr7:49165691	Intergenic	NA	7:49165691G>A	1909	1.11275	0.617317	No	1
chr7	145129894	0	Skin	0.00133503	9	chr7:145129894	Intergenic	NA	7:145129894C>T	1909	0.971658	0.618948	No	1
chr8	43500682	0	Skin	0.00163877	8	chr8:43500682	Intergenic	NA	8:43500682G>A	1909	1.14014	0.617317	No	1
chr14	19020126	0	Skin	0.00133503	9	chr14:19020126	Intergenic	NA	14:19020126G>A	1909	0.644549	0.617317	No	1
chr1	241099850	0	Skin	0.010759	8	chr1:241099850	Intron	RGS7	RGS7, 1:241099850G>A	1909	0.651729	0.624932	No	1
chr1	247834899	0	Skin	0.010759	8	chr1:247834899	Non-coding transcript	RP11-634B7.4	RP11-634B7.4, 1:247834899G>A	1909	1.00378	0.618948	No	1
chr11	48773928	0	Skin	0.00163877	8	chr11:48773928	Intergenic	NA	11:48773928G>A	1909	1.37953	0.617317	No	1
chr19	28060496	0	Skin	0.00133503	9	chr19:28060496	Intergenic	NA	19:28060496G>A	1909	0.895726	0.617317	No	1
chr8	138563819	0	Skin	0.010759	8	chr8:138563819	Intergenic	NA	8:138563819C>T	1909	1.00497	0.618948	No	1
chr19	31339526	0	Skin	0.000148496	10	chr19:31339526	Intergenic	NA	19:31339526C>T	1909	1.6545	0.617317	No	1
chr7	146485949	0	Skin	0.010759	8	chr7:146485949	Intron	CNTNAP2	CNTNAP2, 7:146485949C>T	1909	1.0249	0.618948	No	1
chr1	147790756	0	Skin	0.010759	8	chr1:147790756	Non-coding transcript	RP11-495P10.4	RP11-495P10.4, 1:147790756G>A	1909	1.11524	0.617317	No	1
chr5	26543460	0	Skin	0.000148496	10	chr5:26543460	Intergenic	NA	5:26543460C>T	1909	0.673099	0.629103	No	1
chr7	39181532	0	Skin	0.000148496	10	chr7:39181532	Intron	POU6F2	POU6F2, 7:39181532G>A	1909	0.80937	0.645972	No	1
chr8	46912968	0	Skin	0.010759	8	chr8:46912968	Intergenic	NA	8:46912968G>A	1909	1.52297	0.617317	No	1
chr8	137683685	0	Skin	0.00133503	9	chr8:137683685	Non-coding transcript	RP11-30J20.1	RP11-30J20.1, 8:137683685C>T	1909	1.33597	0.617317	No	1
chr11	39665410	0	Skin	0.010759	8	chr11:39665410	Intergenic	NA	11:39665410G>A	1909	1.34554	0.617317	No	1
chr16	73197450	0	Skin	0.010759	8	chr16:73197450	Intergenic	NA	16:73197450G>A	1909	1.1504	0.617317	No	1
chr18	70530028	0	Skin	0.000148496	10	chr18:70530028	Intron	NETO1	NETO1, 18:70530028C>T	1909	1.17182	0.617317	No	1
chrX	115320936	0	Skin	0.010759	8	chrX:115320936	Intergenic	NA	X:115320936C>T	1909	1.28725	0.617317	No	1
chr1	198509669	0	Skin	0.00133503	9	chr1:198509669	Intron	ATP6V1G3	ATP6V1G3, 1:198509669C>T	1909	1.50427	0.617317	No	1
chr5	27363511	0	Skin	0.010759	8	chr5:27363511	Intergenic	NA	5:27363511G>A	1909	1.43198	0.617317	No	1
chr11	40668329	0	Skin	0.010759	8	chr11:40668329	Intron	LRRC4C	LRRC4C, 11:40668329C>T	1909	0.545335	0.663878	No	1
chr12	38093458	0	Skin	1.20897e-05	11	chr12:38093458	Intergenic	NA	12:38093458C>T	1909	1.20015	0.617317	No	1
chr15	24844508	0	Skin	0.010759	8	chr15:24844508	Non-coding transcript	PWRN1	PWRN1, 15:24844508G>A	1909	0.479281	0.661207	No	1
chr5	28063418	0	Skin	0.010759	8	chr5:28063418	Intergenic	NA	5:28063418G>A	1909	0.800247	0.656349	No	1
chr18	15390039	0	Skin	0.010759	8	chr18:15390039	Intergenic	NA	18:15390039G>A	1909	0.688168	0.634707	No	1
chr4	139425456	0	Skin	0.00163877	8	chr4:139425456	Intergenic	NA	4:139425456G>A	1909	1.30609	0.617317	No	1
chr2	6058208	0	Skin	0.00133503	9	chr2:6058208	Intergenic	NA	2:6058208C>T	1909	0.444611	0.696818	No	1
chr4	45004418	0	Skin	0.00133503	9	chr4:45004418	Intergenic	NA	4:45004418C>T	1909	0.943235	0.621409	No	1
chrX	46034483	0	Skin	0.00163877	8	chrX:46034483	Intergenic	NA	X:46034483G>A	1909	0.715851	0.67068	No	1
chr1	192626973	0	Skin	0.010759	8	chr1:192626973	Intron	RGS13	RGS13, 1:192626973C>T	1909	0.19281	0.891771	No	1
chr2	5626330	0	Skin	0.00133503	9	chr2:5626330	Intergenic	NA	2:5626330G>A	1909	1.45747	0.617317	No	1
chr2	51074022	0	Skin	0.000148496	10	chr2:51074022	Intron	NRXN1	NRXN1, 2:51074022G>A	1909	0.955456	0.618948	No	1
chr7	126764811	0	Skin	0.010759	8	chr7:126764811	Intron	GRM8	GRM8, 7:126764811G>A	1909	0.169462	0.851752	No	1
chr8	50246764	0	Skin	0.00133503	9	chr8:50246764	Intergenic	NA	8:50246764C>T	1909	1.25484	0.617317	No	1
chr11	79330573	0	Skin	0.010759	8	chr11:79330573	Intergenic	NA	11:79330573G>A	1909	1.20812	0.617317	No	1
chr12	34462061	0	Skin	0.010759	8	chr12:34462061	Intergenic	NA	12:34462061G>A	1909	1.38013	0.617317	No	1
chr14	41824091	0	Skin	1.20897e-05	11	chr14:41824091	Intergenic	NA	14:41824091C>T	1909	0.911174	0.617317	No	1
chr8	114220085	0	Skin	0.010759	8	chr8:114220085	Intron	CSMD3	CSMD3, 8:114220085G>A	1909	1.08146	0.617317	No	1
chr14	44605539	0	Skin	0.010759	8	chr14:44605539	Non-coding transcript	RP11-305B6.3	RP11-305B6.3, 14:44605539C>T	1909	0.571608	0.643832	No	1
chr18	41715510	0	Skin	0.010759	8	chr18:41715510	Intergenic	NA	18:41715510C>T	1909	1.25723	0.617317	No	1
chr11	32297366	0	Skin	0.010759	8	chr11:32297366	Non-coding transcript	RP1-65P5.1	RP1-65P5.1, 11:32297366C>T	1909	1.29914	0.617317	No	1
chr12	38051616	0	Skin	0.010759	8	chr12:38051616	Intergenic	NA	12:38051616G>A	1909	1.00114	0.618948	No	1
chr16	33387020	0	Skin	0.010759	8	chr16:33387020	Intergenic	NA	16:33387020C>T	1909	1.39254	0.617317	No	1
chr15	22309205	0	Skin	0.00133503	9	chr15:22309205	Non-coding transcript	RP11-69H14.6	RP11-69H14.6, 15:22309205C>T	1909	1.23043	0.617317	No	1
chr1	234169545	0	Skin	0.00163877	8	chr1:234169545	Intron	SLC35F3	SLC35F3, 1:234169545G>A	1909	1.06455	0.617317	No	1
chr2	154785952	0	Skin	0.00133503	9	chr2:154785952	Intron	GALNT13	GALNT13, 2:154785952C>T	1909	0.589882	0.67068	No	1
chr4	18759748	0	Skin	0.000148496	10	chr4:18759748	Intergenic	NA	4:18759748C>T	1909	1.08658	0.617317	No	1
chr16	50956556	0	Skin	0.00133503	9	chr16:50956556	Intergenic	NA	16:50956556G>A	1909	1.23135	0.617317	No	1
chr2	204905873	0	Skin	1.20897e-05	10	chr2:204905873	Intergenic	NA	2:204905873G>A	1909	1.39621	0.617317	No	1
chr5	41610519	0	Skin	0.00133503	9	chr5:41610519	Intergenic	NA	5:41610519C>T	1909	0.152594	0.86299	No	1
chr12	73935621	0	Skin	0.010759	8	chr12:73935621	Intergenic	NA	12:73935621C>T	1909	1.06109	0.617317	No	1
chr10	42507232	0	Skin	0.010759	8	chr10:42507232	Intergenic	NA	10:42507232C>T	1909	0.668083	0.659866	No	1
chr12	33281020	0	Skin	0.00133503	9	chr12:33281020	Intergenic	NA	12:33281020G>A	1909	1.40962	0.617317	No	1
chr21	23918146	0	Skin	0.010759	8	chr21:23918146	Intergenic	NA	21:23918146G>A	1909	0.234159	0.801799	No	1
chr8	56415752	0	Skin	1.07293e-06	12	chr8:56415752	Intron	XKR4	XKR4, 8:56415752G>A	1909	0.535207	0.696478	No	1
chr6	95661432	0	Skin	0.010759	8	chr6:95661432	Intergenic	NA	6:95661432G>A	1909	1.36287	0.617317	No	1
[truncated: 54 more rows]
