# Supplementary material for: Whole-genome mapping of APOBEC mutagenesis in metastatic urothelial carcinoma identifies driver hotspot mutations and a novel mutational signature
Source: Cell Genom. 2024 Mar 28;4(4):100528. doi: 10.1016/j.xgen.2024.100528 (PMC11019362; doi:10.1016/j.xgen.2024.100528)
Supplement: Table S7. DNA accessibility in normal tissues, related to Figure 7 [file mmc8.xlsx]

## Sheet: S7.DNAaccess_tissues
Table S7. DNA accessibility in normal tissues, related to Figure 7.
chr	bin	tissueSample	ChIPSeq_signal	DNA_Accessibility	DNA_Accessibility_bins
chr10	1	breast	4.89893	High	7
chr10	2	breast	-0.0290624	Low	4
chr10	3	breast	0.725812	High	5
chr10	4	breast	-1.01455	Low	4
chr10	5	breast	8.64704	High	8
chr10	6	breast	7.74888	High	8
chr10	7	breast	9.62207	High	8
chr10	8	breast	1.31243	High	5
chr10	9	breast	-4.66079	Low	1
chr10	10	breast	-8.01196	Low	0
chr10	11	breast	-4.79149	Low	1
chr10	12	breast	0.712121	High	5
chr10	13	breast	6.23098	High	7
chr10	14	breast	5.59953	High	7
chr10	15	breast	3.79883	High	6
chr10	16	breast	-1.06236	Low	4
chr10	17	breast	-0.421466	Low	4
chr10	18	breast	-2.1009	Low	3
chr10	19	breast	-3.42902	Low	2
chr10	20	breast	-6.32223	Low	0
chr10	21	breast	-4.94896	Low	1
chr10	22	breast	0.285826	High	5
chr10	23	breast	0.656742	High	5
chr10	24	breast	3.13701	High	6
chr10	25	breast	-0.136155	Low	4
chr10	26	breast	-1.25401	Low	4
chr10	27	breast	-2.07392	Low	3
chr10	28	breast	-1.15946	Low	4
chr10	29	breast	1.02914	High	5
chr10	30	breast	1.50528	High	5
chr10	31	breast	1.9177	High	6
chr10	32	breast	4.53229	High	7
chr10	33	breast	1.86856	High	6
chr10	34	breast	-0.350503	Low	4
chr10	35	breast	-0.252168	Low	4
chr10	36	breast	-2.50221	Low	3
chr10	37	breast	-3.82083	Low	2
chr10	38	breast	-4.6704	Low	1
chr10	39	breast	-3.17092	Low	2
chr10	40	breast	-3.22864	Low	2
chr10	42	breast	-6.68714	Low	0
chr10	43	breast	-0.609046	Low	4
chr10	44	breast	4.30168	High	7
chr10	45	breast	7.66322	High	8
chr10	46	breast	0.44915	High	5
chr10	47	breast	-3.20436	Low	2
chr10	48	breast	-6.14586	Low	0
chr10	49	breast	-6.76228	Low	0
chr10	50	breast	-5.69023	Low	0
chr10	51	breast	-4.85226	Low	1
chr10	52	breast	-3.59362	Low	2
chr10	53	breast	-4.54529	Low	1
chr10	54	breast	-4.61206	Low	1
chr10	55	breast	-7.57248	Low	0
chr10	56	breast	-7.4198	Low	0
chr10	57	breast	-6.80441	Low	0
chr10	58	breast	-6.22906	Low	0
chr10	59	breast	-7.35381	Low	0
chr10	60	breast	-5.57619	Low	1
chr10	61	breast	-3.40186	Low	2
chr10	62	breast	-1.82184	Low	3
chr10	63	breast	0.0406307	High	5
chr10	64	breast	1.97333	High	6
chr10	65	breast	3.89752	High	6
chr10	66	breast	-2.19591	Low	3
chr10	67	breast	-6.56069	Low	0
chr10	68	breast	-8.09455	Low	0
chr10	69	breast	-6.30756	Low	0
chr10	70	breast	5.64755	High	7
chr10	71	breast	13.5424	High	9
chr10	72	breast	16.3113	High	9
chr10	73	breast	14.1116	High	9
chr10	74	breast	14.9658	High	9
chr10	75	breast	24.9648	High	9
chr10	76	breast	18.0145	High	9
chr10	77	breast	11.0673	High	8
chr10	78	breast	-4.22931	Low	2
chr10	79	breast	-0.224386	Low	4
chr10	80	breast	6.46833	High	7
chr10	81	breast	15.6878	High	9
chr10	82	breast	12.1315	High	8
chr10	83	breast	3.95962	High	6
chr10	84	breast	-5.80069	Low	0
chr10	85	breast	-7.92248	Low	0
chr10	86	breast	-7.0078	Low	0
chr10	87	breast	-6.77027	Low	0
chr10	88	breast	-2.53736	Low	3
chr10	89	breast	0.291678	High	5
chr10	90	breast	4.7093	High	7
chr10	91	breast	2.55175	High	6
chr10	92	breast	1.36585	High	5
chr10	93	breast	4.27747	High	7
chr10	94	breast	3.87248	High	6
chr10	95	breast	8.38522	High	8
chr10	96	breast	3.38791	High	6
chr10	97	breast	9.28626	High	8
chr10	98	breast	5.21386	High	7
chr10	99	breast	14.1616	High	9
chr10	100	breast	8.27771	High	8
chr10	101	breast	12.6735	High	8
chr10	102	breast	12.7689	High	8
chr10	103	breast	19.4134	High	9
chr10	104	breast	27.6496	High	9
chr10	105	breast	29.487	High	9
chr10	106	breast	21.9558	High	9
chr10	107	breast	6.0818	High	7
chr10	108	breast	-7.19355	Low	0
chr10	109	breast	-6.6482	Low	0
chr10	110	breast	-7.74328	Low	0
chr10	111	breast	-5.1024	Low	1
chr10	112	breast	2.98481	High	6
chr10	113	breast	3.35284	High	6
chr10	114	breast	3.93016	High	6
chr10	115	breast	1.04599	High	5
chr10	116	breast	8.63144	High	8
chr10	117	breast	3.28635	High	6
chr10	118	breast	0.346565	High	5
chr10	119	breast	-5.74514	Low	0
chr10	120	breast	1.54234	High	5
chr10	121	breast	7.09648	High	7
chr10	122	breast	6.29435	High	7
chr10	123	breast	3.97467	High	6
chr10	124	breast	1.56727	High	5
chr10	125	breast	2.98451	High	6
chr10	126	breast	9.34063	High	8
chr10	127	breast	8.26596	High	8
chr10	128	breast	9.10094	High	8
chr10	129	breast	1.90479	High	6
chr10	130	breast	-1.33802	Low	4
chr10	131	breast	-1.23859	Low	4
chr10	132	breast	-5.33281	Low	1
chr10	133	breast	-4.03072	Low	2
chr10	134	breast	-0.655006	Low	4
chr10	135	breast	4.92593	High	7
chr10	136	breast	8.7633	High	8
chr1	1	breast	21.3402	High	9
chr1	2	breast	22.1859	High	9
chr1	3	breast	25.1738	High	9
chr1	4	breast	8.82317	High	8
chr1	5	breast	-1.5545	Low	4
chr1	6	breast	0.930932	High	5
chr1	7	breast	3.8557	High	6
chr1	8	breast	12.6191	High	8
chr1	9	breast	12.1079	High	8
chr1	10	breast	17.9495	High	9
chr1	11	breast	16.9009	High	9
chr1	12	breast	16.3008	High	9
chr1	13	breast	7.85644	High	8
chr1	14	breast	1.90852	High	6
chr1	15	breast	-1.02991	Low	4
chr1	16	breast	9.53325	High	8
chr1	17	breast	14.0427	High	9
chr1	18	breast	9.38693	High	8
chr1	19	breast	10.6493	High	8
chr1	20	breast	8.81871	High	8
chr1	21	breast	15.69	High	9
chr1	22	breast	10.1098	High	8
chr1	23	breast	10.9918	High	8
chr1	24	breast	11.9099	High	8
chr1	25	breast	11.1938	High	8
chr1	26	breast	13.851	High	9
chr1	27	breast	23.3785	High	9
chr1	28	breast	26.8561	High	9
chr1	29	breast	22.717	High	9
chr1	30	breast	4.93929	High	7
chr1	31	breast	1.71121	High	5
chr1	32	breast	9.56222	High	8
chr1	33	breast	20.7582	High	9
chr1	34	breast	14.6612	High	9
chr1	35	breast	7.6136	High	8
chr1	36	breast	8.59287	High	8
chr1	37	breast	10.2386	High	8
chr1	38	breast	12.4164	High	8
chr1	39	breast	8.41777	High	8
chr1	40	breast	14.8051	High	9
chr1	41	breast	14.6192	High	9
chr1	42	breast	10.48	High	8
chr1	43	breast	10.2244	High	8
chr1	44	breast	9.98977	High	8
chr1	45	breast	13.3554	High	9
chr1	46	breast	12.9495	High	8
chr1	47	breast	10.5203	High	8
chr1	48	breast	5.01897	High	7
chr1	49	breast	-1.74503	Low	3
chr1	50	breast	-5.76486	Low	0
chr1	51	breast	-4.75062	Low	1
chr1	52	breast	0.175077	High	5
chr1	53	breast	5.15049	High	7
chr1	54	breast	9.2689	High	8
chr1	55	breast	8.22929	High	8
chr1	56	breast	4.48194	High	7
chr1	57	breast	-1.85488	Low	3
chr1	58	breast	-6.54066	Low	0
chr1	59	breast	-4.10942	Low	2
chr1	60	breast	-3.48074	Low	2
chr1	61	breast	0.303407	High	5
chr1	62	breast	-0.644839	Low	4
chr1	63	breast	-0.644222	Low	4
chr1	64	breast	-1.82326	Low	3
chr1	65	breast	0.553359	High	5
chr1	66	breast	1.08766	High	5
chr1	67	breast	0.999825	High	5
chr1	68	breast	-1.43589	Low	4
chr1	69	breast	-3.47856	Low	2
chr1	70	breast	-3.95505	Low	2
chr1	71	breast	-6.47526	Low	0
chr1	72	breast	-6.21701	Low	0
chr1	73	breast	-8.2587	Low	0
chr1	74	breast	-6.80927	Low	0
chr1	75	breast	-7.50862	Low	0
chr1	76	breast	-6.12054	Low	0
chr1	77	breast	-5.84158	Low	0
chr1	78	breast	-2.10291	Low	3
chr1	79	breast	-2.95998	Low	3
chr1	80	breast	-3.41019	Low	2
chr1	81	breast	-7.49641	Low	0
chr1	82	breast	-7.98754	Low	0
chr1	83	breast	-7.99301	Low	0
chr1	84	breast	-6.02615	Low	0
chr1	85	breast	-3.67089	Low	2
chr1	86	breast	-1.66912	Low	3
chr1	87	breast	-1.48179	Low	4
chr1	88	breast	-4.6077	Low	1
chr1	89	breast	-1.9235	Low	3
chr1	90	breast	-2.55246	Low	3
chr1	91	breast	-0.992028	Low	4
chr1	92	breast	-0.95941	Low	4
chr1	93	breast	0.349263	High	5
chr1	94	breast	5.08696	High	7
chr1	95	breast	5.1374	High	7
chr1	96	breast	2.30273	High	6
chr1	97	breast	-3.48381	Low	2
chr1	98	breast	-7.40403	Low	0
chr1	99	breast	-7.27448	Low	0
chr1	100	breast	-2.85633	Low	3
chr1	101	breast	-2.46577	Low	3
chr1	102	breast	-2.96207	Low	3
chr1	103	breast	-7.13898	Low	0
chr1	104	breast	-7.38238	Low	0
chr1	105	breast	-7.16532	Low	0
chr1	106	breast	-7.20771	Low	0
chr1	107	breast	-7.51706	Low	0
chr1	108	breast	-7.27604	Low	0
chr1	109	breast	1.55312	High	5
chr1	110	breast	9.81513	High	8
chr1	111	breast	10.9852	High	8
chr1	112	breast	5.1163	High	7
chr1	113	breast	1.45807	High	5
chr1	114	breast	1.34603	High	5
chr1	115	breast	2.28347	High	6
chr1	116	breast	0.499044	High	5
chr1	117	breast	1.44365	High	5
chr1	118	breast	-0.524273	Low	4
chr1	119	breast	-2.21705	Low	3
chr1	120	breast	-3.2923	Low	2
chr1	121	breast	-5.07386	Low	1
chr1	122	breast	-6.72391	Low	0
chr1	123	breast	-5.73511	Low	0
chr1	142	breast	-4.13545	Low	2
chr1	143	breast	-6.85473	Low	0
chr1	144	breast	-7.38326	Low	0
chr1	145	breast	0.0964025	High	5
chr1	146	breast	1.49444	High	5
chr1	147	breast	1.67916	High	5
chr1	148	breast	-4.80303	Low	1
chr1	149	breast	-2.98613	Low	3
chr1	150	breast	6.8731	High	7
chr1	151	breast	17.2748	High	9
chr1	152	breast	14.8067	High	9
chr1	153	breast	12.7294	High	8
chr1	154	breast	11.3729	High	8
chr1	155	breast	25.1352	High	9
chr1	156	breast	31.1262	High	9
chr1	157	breast	23.4284	High	9
chr1	158	breast	10.0315	High	8
chr1	159	breast	-3.24555	Low	2
chr1	160	breast	-0.269258	Low	4
chr1	161	breast	7.44899	High	7
chr1	162	breast	8.45268	High	8
chr1	163	breast	3.49192	High	6
chr1	164	breast	-2.96308	Low	3
chr1	165	breast	-3.27633	Low	2
chr1	166	breast	-2.00762	Low	3
chr1	167	breast	-0.917492	Low	4
chr1	168	breast	-1.80698	Low	3
chr1	169	breast	-0.236079	Low	4
chr1	170	breast	-1.55353	Low	4
chr1	171	breast	1.04565	High	5
chr1	172	breast	-0.282186	Low	4
chr1	173	breast	1.35364	High	5
chr1	174	breast	-1.69554	Low	3
chr1	175	breast	-2.26867	Low	3
chr1	176	breast	-5.28381	Low	1
chr1	177	breast	-6.57034	Low	0
chr1	178	breast	-5.40607	Low	1
chr1	179	breast	-1.87719	Low	3
chr1	180	breast	1.42363	High	5
chr1	181	breast	1.21366	High	5
chr1	182	breast	1.52074	High	5
chr1	183	breast	1.7388	High	5
chr1	184	breast	3.20964	High	6
chr1	185	breast	0.571358	High	5
chr1	186	breast	-1.00107	Low	4
chr1	187	breast	-4.75359	Low	1
chr1	188	breast	-6.78295	Low	0
chr1	189	breast	-4.02958	Low	2
chr1	190	breast	-2.8659	Low	3
chr1	191	breast	-7.08143	Low	0
chr1	192	breast	-7.62909	Low	0
chr1	193	breast	-6.03077	Low	0
chr1	194	breast	-6.00772	Low	0
chr1	195	breast	-6.84278	Low	0
chr1	196	breast	-8.1576	Low	0
chr1	197	breast	-7.55893	Low	0
chr1	198	breast	-6.7766	Low	0
chr1	199	breast	-7.09845	Low	0
chr1	200	breast	-6.14537	Low	0
chr1	201	breast	2.70884	High	6
chr1	202	breast	11.4978	High	8
chr1	203	breast	16.3336	High	9
chr1	204	breast	14.324	High	9
chr1	205	breast	11.9489	High	8
chr1	206	breast	8.84534	High	8
chr1	207	breast	5.85551	High	7
chr1	208	breast	2.23966	High	6
chr1	209	breast	0.39611	High	5
chr1	210	breast	-1.46387	Low	4
chr1	211	breast	-1.83591	Low	3
chr1	212	breast	0.276586	High	5
chr1	213	breast	-0.645483	Low	4
chr1	214	breast	-0.720145	Low	4
chr1	215	breast	-3.84425	Low	2
chr1	216	breast	-5.16423	Low	1
chr1	217	breast	-5.72648	Low	0
chr1	218	breast	-6.63688	Low	0
chr1	219	breast	-6.52413	Low	0
chr1	220	breast	-3.22877	Low	2
chr1	221	breast	-3.45111	Low	2
chr1	222	breast	-0.56012	Low	4
chr1	223	breast	-1.92042	Low	3
chr1	224	breast	2.02546	High	6
chr1	225	breast	1.79475	High	5
chr1	226	breast	7.24667	High	7
chr1	227	breast	6.34292	High	7
chr1	228	breast	10.8709	High	8
chr1	229	breast	7.87841	High	8
chr1	230	breast	6.27751	High	7
chr1	231	breast	2.16691	High	6
chr1	232	breast	-1.54186	Low	4
chr1	233	breast	-2.74215	Low	3
chr1	234	breast	-2.02191	Low	3
chr1	235	breast	2.52005	High	6
chr1	236	breast	6.97268	High	7
chr1	237	breast	2.88153	High	6
chr1	238	breast	-3.2544	Low	2
chr1	239	breast	-8.02785	Low	0
chr1	240	breast	-5.41014	Low	1
chr1	241	breast	-7.82117	Low	0
chr1	242	breast	-7.37022	Low	0
chr1	243	breast	-6.11078	Low	0
chr1	244	breast	-3.33046	Low	2
chr1	245	breast	-2.16956	Low	3
chr1	246	breast	-1.83689	Low	3
chr1	247	breast	-1.78655	Low	3
chr1	248	breast	-3.15252	Low	2
chr1	249	breast	-3.05262	Low	2
chr1	250	breast	-5.6714	Low	1
chr11	1	breast	22.6483	High	9
chr11	2	breast	19.3087	High	9
chr11	3	breast	12.7701	High	8
chr11	4	breast	8.42404	High	8
chr11	5	breast	2.70071	High	6
chr11	6	breast	-0.320774	Low	4
chr11	7	breast	0.30006	High	5
chr11	8	breast	4.70976	High	7
chr11	9	breast	6.48096	High	7
chr11	10	breast	8.25787	High	8
chr11	11	breast	4.02977	High	6
chr11	12	breast	2.46639	High	6
chr11	13	breast	1.8386	High	6
chr11	14	breast	3.26401	High	6
chr11	15	breast	-1.14988	Low	4
chr11	16	breast	-2.94887	Low	3
chr11	17	breast	-2.83846	Low	3
chr11	18	breast	2.54379	High	6
chr11	19	breast	3.24708	High	6
chr11	20	breast	2.0306	High	6
chr11	21	breast	-3.69545	Low	2
chr11	22	breast	-4.23663	Low	2
chr11	23	breast	-5.62928	Low	1
chr11	24	breast	-5.45793	Low	1
chr11	25	breast	-3.88423	Low	2
chr11	26	breast	-5.67382	Low	1
chr11	27	breast	-5.19311	Low	1
chr11	28	breast	-4.85771	Low	1
chr11	29	breast	-5.29998	Low	1
chr11	30	breast	-6.42627	Low	0
chr11	31	breast	-5.87646	Low	0
chr11	32	breast	-4.18915	Low	2
chr11	33	breast	-0.0991045	Low	4
chr11	34	breast	4.26227	High	7
chr11	35	breast	6.11887	High	7
chr11	36	breast	3.11684	High	6
chr11	37	breast	-2.09072	Low	3
chr11	38	breast	-5.68917	Low	0
chr11	39	breast	-5.42206	Low	1
chr11	40	breast	-6.09019	Low	0
chr11	41	breast	-7.15382	Low	0
chr11	42	breast	-7.17995	Low	0
chr11	43	breast	-3.45191	Low	2
chr11	44	breast	-0.824968	Low	4
chr11	45	breast	3.74571	High	6
chr11	46	breast	8.68016	High	8
chr11	47	breast	15.6137	High	9
chr11	48	breast	11.9386	High	8
chr11	49	breast	3.86717	High	6
chr11	50	breast	-5.69167	Low	0
chr11	51	breast	-4.47638	Low	1
chr11	52	breast	0.964221	High	5
chr11	55	breast	0.0495514	High	5
chr11	56	breast	-5.28308	Low	1
chr11	57	breast	1.26921	High	5
chr11	58	breast	3.26408	High	6
chr11	59	breast	6.86645	High	7
chr11	60	breast	1.042	High	5
chr11	61	breast	8.06373	High	8
chr11	62	breast	16.6373	High	9
chr11	63	breast	22.4193	High	9
chr11	64	breast	27.0518	High	9
chr11	65	breast	30.8653	High	9
chr11	66	breast	31.7222	High	9
chr11	67	breast	30.3719	High	9
chr11	68	breast	22.1596	High	9
chr11	69	breast	16.9542	High	9
chr11	70	breast	8.78253	High	8
chr11	71	breast	7.38245	High	7
chr11	72	breast	7.20589	High	7
chr11	73	breast	8.95411	High	8
chr11	74	breast	6.74701	High	7
chr11	75	breast	7.92821	High	8
chr11	76	breast	6.19483	High	7
chr11	77	breast	6.36129	High	7
chr11	78	breast	2.41714	High	6
chr11	79	breast	-1.61492	Low	4
chr11	80	breast	-6.06718	Low	0
chr11	81	breast	-6.21483	Low	0
chr11	82	breast	-4.73588	Low	1
chr11	83	breast	-4.51973	Low	1
chr11	84	breast	-4.43963	Low	1
chr11	85	breast	-4.25855	Low	2
chr11	86	breast	-1.73351	Low	3
chr11	87	breast	-1.70498	Low	3
chr11	88	breast	-4.37607	Low	1
chr11	89	breast	-5.69719	Low	0
chr11	90	breast	-5.70433	Low	0
chr11	91	breast	-6.01935	Low	0
chr11	92	breast	-6.06427	Low	0
chr11	93	breast	-3.70881	Low	2
chr11	94	breast	1.12959	High	5
chr11	95	breast	6.56325	High	7
chr11	96	breast	4.82743	High	7
chr11	97	breast	-0.0461784	Low	4
chr11	98	breast	-5.87355	Low	0
chr11	99	breast	-3.18617	Low	2
chr11	100	breast	-6.53961	Low	0
chr11	101	breast	-5.18879	Low	1
chr11	102	breast	-2.03918	Low	3
chr11	103	breast	-1.55809	Low	4
chr11	104	breast	-1.99877	Low	3
chr11	105	breast	-3.96031	Low	2
chr11	106	breast	-4.42932	Low	1
chr11	107	breast	-2.83873	Low	3
chr11	108	breast	-0.99381	Low	4
chr11	109	breast	-0.683424	Low	4
chr11	110	breast	-2.3704	Low	3
chr11	111	breast	0.965684	High	5
chr11	112	breast	2.03546	High	6
chr11	113	breast	4.50259	High	7
chr11	114	breast	2.52676	High	6
chr11	115	breast	1.70828	High	5
chr11	116	breast	0.161583	High	5
chr11	117	breast	-0.205281	Low	4
chr11	118	breast	11.9499	High	8
chr11	119	breast	13.9163	High	9
chr11	120	breast	13.1895	High	9
chr11	121	breast	2.54901	High	6
chr11	122	breast	0.452164	High	5
chr11	123	breast	-0.870702	Low	4
chr11	124	breast	0.111783	High	5
chr11	125	breast	0.487522	High	5
chr11	126	breast	1.58925	High	5
chr11	127	breast	-1.57402	Low	4
chr11	128	breast	-1.12902	Low	4
chr11	129	breast	-0.718598	Low	4
chr11	130	breast	3.34303	High	6
chr11	131	breast	0.204659	High	5
chr11	132	breast	-3.03418	Low	2
chr11	133	breast	-5.89657	Low	0
chr11	134	breast	-4.35441	Low	1
chr11	135	breast	-3.16183	Low	2
chr12	1	breast	4.16622	High	7
chr12	2	breast	4.97055	High	7
chr12	3	breast	5.12662	High	7
chr12	4	breast	3.91063	High	6
chr12	5	breast	-0.342593	Low	4
chr12	6	breast	11.3844	High	8
chr12	7	breast	14.1654	High	9
chr12	8	breast	17.2509	High	9
chr12	9	breast	4.46966	High	7
chr12	10	breast	1.45164	High	5
chr12	11	breast	1.71319	High	5
chr12	12	breast	5.82267	High	7
chr12	13	breast	6.57345	High	7
chr12	14	breast	5.81959	High	7
chr12	15	breast	2.62268	High	6
chr12	16	breast	0.155848	High	5
chr12	17	breast	-2.86052	Low	3
chr12	18	breast	-5.67196	Low	1
chr12	19	breast	-5.13803	Low	1
chr12	20	breast	-4.90267	Low	1
chr12	21	breast	-4.39041	Low	1
chr12	22	breast	-3.44196	Low	2
chr12	23	breast	-3.79998	Low	2
chr12	24	breast	-4.69325	Low	1
chr12	25	breast	-5.74662	Low	0
chr12	26	breast	-2.31381	Low	3
chr12	27	breast	1.71522	High	5
chr12	28	breast	1.21667	High	5
chr12	29	breast	-0.58818	Low	4
chr12	30	breast	-3.94098	Low	2
chr12	31	breast	-2.30514	Low	3
chr12	32	breast	-0.622662	Low	4
chr12	33	breast	-1.4311	Low	4
chr12	34	breast	-3.85722	Low	2
chr12	35	breast	-5.43466	Low	1
chr12	36	breast	-3.9534	Low	2
chr12	38	breast	-4.84785	Low	1
chr12	39	breast	-5.94941	Low	0
chr12	40	breast	-5.02433	Low	1
chr12	41	breast	-5.59417	Low	1
chr12	42	breast	-4.44036	Low	1
chr12	43	breast	-4.76062	Low	1
chr12	44	breast	-4.22805	Low	2
chr12	45	breast	-4.44392	Low	1
chr12	46	breast	-1.58431	Low	4
chr12	47	breast	-0.983738	Low	4
chr12	48	breast	6.259	High	7
chr12	49	breast	13.2912	High	9
chr12	50	breast	20.4768	High	9
chr12	51	breast	17.5265	High	9
chr12	52	breast	16.1	High	9
chr12	53	breast	19.1276	High	9
chr12	54	breast	22.5827	High	9
chr12	55	breast	13.8387	High	9
chr12	56	breast	16.5232	High	9
chr12	57	breast	18.5979	High	9
chr12	58	breast	25.2549	High	9
chr12	59	breast	12.019	High	8
chr12	60	breast	0.612484	High	5
chr12	61	breast	-6.33032	Low	0
chr12	62	breast	-5.89253	Low	0
chr12	63	breast	-4.21573	Low	2
chr12	64	breast	-0.493793	Low	4
chr12	65	breast	0.540545	High	5
chr12	66	breast	0.8743	High	5
chr12	67	breast	-1.60257	Low	4
chr12	68	breast	-2.69657	Low	3
chr12	69	breast	-0.156156	Low	4
chr12	70	breast	-0.0775344	Low	4
chr12	71	breast	-1.22417	Low	4
chr12	72	breast	-3.56555	Low	2
chr12	73	breast	-4.81456	Low	1
chr12	74	breast	-5.0701	Low	1
chr12	75	breast	-5.39251	Low	1
chr12	76	breast	-2.9399	Low	3
chr12	77	breast	-2.69945	Low	3
chr12	78	breast	-3.52544	Low	2
chr12	79	breast	-5.32305	Low	1
chr12	80	breast	-5.23709	Low	1
chr12	81	breast	-4.98061	Low	1
chr12	82	breast	-5.11817	Low	1
chr12	83	breast	-5.39651	Low	1
chr12	84	breast	-5.83041	Low	0
chr12	85	breast	-5.9773	Low	0
chr12	86	breast	-5.23013	Low	1
chr12	87	breast	-5.2748	Low	1
chr12	88	breast	-4.80029	Low	1
chr12	89	breast	-4.03214	Low	2
chr12	90	breast	-3.5267	Low	2
chr12	91	breast	-4.13381	Low	2
chr12	92	breast	-4.20421	Low	2
chr12	93	breast	-1.57418	Low	4
chr12	94	breast	0.568497	High	5
chr12	95	breast	2.22818	High	6
chr12	96	breast	3.75224	High	6
chr12	97	breast	1.1974	High	5
chr12	98	breast	-0.797227	Low	4
chr12	99	breast	-4.78251	Low	1
chr12	100	breast	-2.89668	Low	3
chr12	101	breast	-2.7434	Low	3
chr12	102	breast	-0.256842	Low	4
chr12	103	breast	-2.36957	Low	3
chr12	104	breast	1.92452	High	6
chr12	105	breast	1.89739	High	6
chr12	106	breast	4.7538	High	7
chr12	107	breast	1.21634	High	5
chr12	108	breast	1.86821	High	6
chr12	109	breast	7.27744	High	7
chr12	110	breast	14.2797	High	9
chr12	111	breast	14.5784	High	9
chr12	112	breast	14.0568	High	9
chr12	113	breast	10.6012	High	8
chr12	114	breast	7.9312	High	8
chr12	115	breast	1.42018	High	5
chr12	116	breast	-0.525438	Low	4
chr12	117	breast	1.28195	High	5
chr12	118	breast	2.91236	High	6
chr12	119	breast	-0.899459	Low	4
chr12	120	breast	5.86892	High	7
chr12	121	breast	9.54742	High	8
chr12	122	breast	19.5473	High	9
chr12	123	breast	20.4647	High	9
chr12	124	breast	23.1651	High	9
chr12	125	breast	21.3297	High	9
chr12	126	breast	10.5685	High	8
chr12	127	breast	1.02765	High	5
chr12	128	breast	-5.39051	Low	1
chr12	129	breast	-5.056	Low	1
chr12	130	breast	-5.30764	Low	1
chr12	131	breast	-4.12962	Low	2
chr12	132	breast	0.239818	High	5
chr12	133	breast	10.3434	High	8
chr12	134	breast	17.3854	High	9
chr13	19	breast	0.806619	High	5
chr13	20	breast	-0.197212	Low	4
chr13	21	breast	9.16395	High	8
chr13	22	breast	11.4678	High	8
chr13	23	breast	5.17221	High	7
chr13	24	breast	2.09885	High	6
chr13	25	breast	6.79061	High	7
chr13	26	breast	7.55245	High	8
chr13	27	breast	5.58381	High	7
chr13	28	breast	3.70871	High	6
chr13	29	breast	3.89317	High	6
chr13	30	breast	6.84004	High	7
chr13	31	breast	11.2033	High	8
chr13	32	breast	11.6732	High	8
chr13	33	breast	10.7499	High	8
chr13	34	breast	4.09313	High	7
chr13	35	breast	1.4954	High	5
chr13	36	breast	-0.227728	Low	4
chr13	37	breast	2.36357	High	6
chr13	38	breast	2.37943	High	6
chr13	39	breast	0.311836	High	5
chr13	40	breast	-1.06129	Low	4
chr13	41	breast	8.38753	High	8
chr13	42	breast	12.177	High	8
chr13	43	breast	9.9607	High	8
chr13	44	breast	4.36564	High	7
chr13	45	breast	6.3534	High	7
chr13	46	breast	9.87086	High	8
chr13	47	breast	10.52	High	8
chr13	48	breast	9.79137	High	8
chr13	49	breast	11.1383	High	8
chr13	50	breast	13.576	High	9
chr13	51	breast	8.94825	High	8
chr13	52	breast	11.2431	High	8
chr13	53	breast	7.4901	High	8
chr13	54	breast	5.02243	High	7
chr13	55	breast	-2.73049	Low	3
chr13	56	breast	-2.9256	Low	3
chr13	57	breast	-0.347048	Low	4
chr13	58	breast	-2.75715	Low	3
chr13	59	breast	-3.36053	Low	2
chr13	60	breast	-4.95827	Low	1
chr13	61	breast	-4.60386	Low	1
chr13	62	breast	-4.63112	Low	1
chr13	63	breast	-6.91792	Low	0
chr13	64	breast	-3.66415	Low	2
chr13	65	breast	-5.96166	Low	0
chr13	66	breast	-6.42738	Low	0
chr13	67	breast	-6.03549	Low	0
chr13	68	breast	-5.98975	Low	0
chr13	69	breast	-5.64829	Low	1
chr13	70	breast	1.04767	High	5
chr13	71	breast	-5.13635	Low	1
chr13	72	breast	-4.93196	Low	1
chr13	73	breast	-3.01572	Low	2
chr13	74	breast	-1.44416	Low	4
chr13	75	breast	-0.915607	Low	4
chr13	76	breast	-2.20066	Low	3
chr13	77	breast	3.36578	High	6
chr13	78	breast	3.32781	High	6
chr13	79	breast	3.56615	High	6
chr13	80	breast	-1.22509	Low	4
chr13	81	breast	-0.965913	Low	4
chr13	82	breast	-4.49771	Low	1
chr13	83	breast	-6.0986	Low	0
chr13	84	breast	-5.29088	Low	1
chr13	85	breast	-5.37087	Low	1
chr13	86	breast	-6.16169	Low	0
chr13	87	breast	-4.9313	Low	1
chr13	88	breast	-6.49082	Low	0
chr13	89	breast	-6.51542	Low	0
chr13	90	breast	-6.52161	Low	0
chr13	91	breast	-5.16021	Low	1
chr13	92	breast	-6.97567	Low	0
chr13	93	breast	-6.74918	Low	0
chr13	94	breast	-7.87395	Low	0
chr13	95	breast	-4.78726	Low	1
chr13	96	breast	-1.37699	Low	4
chr13	97	breast	3.23462	High	6
chr13	98	breast	5.51424	High	7
chr13	99	breast	10.8163	High	8
chr13	100	breast	11.7838	High	8
chr13	101	breast	8.19798	High	8
chr13	102	breast	0.286785	High	5
chr13	103	breast	0.530374	High	5
chr13	104	breast	-1.57992	Low	4
chr13	105	breast	-1.66345	Low	3
chr13	106	breast	-4.71898	Low	1
chr13	107	breast	-5.47777	Low	1
chr13	108	breast	-4.35628	Low	1
chr13	109	breast	-4.07271	Low	2
chr13	110	breast	0.0476854	High	5
chr13	111	breast	12.3739	High	8
chr13	112	breast	12.3828	High	8
chr13	113	breast	18.9219	High	9
chr13	114	breast	19.3555	High	9
chr13	115	breast	22.1908	High	9
chr13	116	breast	17.5282	High	9
chr14	20	breast	-4.0097	Low	2
chr14	21	breast	5.41733	High	7
chr14	22	breast	6.26438	High	7
chr14	23	breast	15.7157	High	9
chr14	24	breast	16.9249	High	9
chr14	25	breast	16.6494	High	9
chr14	26	breast	2.92029	High	6
chr14	27	breast	-6.40133	Low	0
chr14	28	breast	-6.8275	Low	0
chr14	29	breast	-6.8636	Low	0
chr14	30	breast	-8.45367	Low	0
chr14	31	breast	-2.90498	Low	3
chr14	32	breast	-0.531715	Low	4
chr14	33	breast	-0.240759	Low	4
chr14	34	breast	-3.33526	Low	2
chr14	35	breast	1.43041	High	5
chr14	36	breast	3.25027	High	6
chr14	37	breast	1.90804	High	6
chr14	38	breast	-4.49185	Low	1
chr14	39	breast	-3.32808	Low	2
chr14	40	breast	-4.5854	Low	1
chr14	41	breast	-4.45374	Low	1
chr14	42	breast	-7.04365	Low	0
chr14	43	breast	-6.839	Low	0
chr14	44	breast	-6.98904	Low	0
chr14	45	breast	-5.80161	Low	0
chr14	46	breast	-5.68919	Low	0
chr14	47	breast	-5.61924	Low	1
chr14	48	breast	-6.38676	Low	0
chr14	49	breast	-6.4625	Low	0
chr14	50	breast	1.94213	High	6
chr14	51	breast	7.1057	High	7
chr14	52	breast	10.5043	High	8
chr14	53	breast	3.87651	High	6
chr14	54	breast	0.824171	High	5
chr14	55	breast	3.91796	High	6
chr14	56	breast	1.91089	High	6
chr14	57	breast	1.46254	High	5
chr14	58	breast	-0.742318	Low	4
chr14	59	breast	0.193969	High	5
chr14	60	breast	0.974267	High	5
chr14	61	breast	0.441306	High	5
chr14	62	breast	-0.592342	Low	4
chr14	63	breast	-2.21171	Low	3
chr14	64	breast	-0.247665	Low	4
chr14	65	breast	3.23924	High	6
chr14	66	breast	2.61853	High	6
chr14	67	breast	-0.60146	Low	4
chr14	68	breast	1.62308	High	5
chr14	69	breast	12.8939	High	8
chr14	70	breast	16.3067	High	9
chr14	71	breast	13.0393	High	9
chr14	72	breast	2.19523	High	6
chr14	73	breast	2.35701	High	6
chr14	74	breast	8.02973	High	8
chr14	75	breast	19.7209	High	9
chr14	76	breast	17.9959	High	9
chr14	77	breast	17.8047	High	9
chr14	78	breast	8.24416	High	8
chr14	79	breast	3.85235	High	6
chr14	80	breast	-6.21321	Low	0
chr14	81	breast	-5.27494	Low	1
chr14	82	breast	-5.39752	Low	1
chr14	83	breast	-5.51187	Low	1
chr14	84	breast	-6.8399	Low	0
chr14	85	breast	-6.55554	Low	0
chr14	86	breast	-7.71803	Low	0
chr14	87	breast	-7.69267	Low	0
chr14	88	breast	-6.84871	Low	0
chr14	89	breast	-2.87743	Low	3
chr14	90	breast	1.29963	High	5
chr14	91	breast	4.82011	High	7
chr14	92	breast	6.51703	High	7
chr14	93	breast	8.14616	High	8
chr14	94	breast	5.40432	High	7
chr14	95	breast	6.44094	High	7
chr14	96	breast	3.72795	High	6
chr14	97	breast	1.41301	High	5
chr14	98	breast	-5.28914	Low	1
chr14	99	breast	-5.55288	Low	1
chr14	100	breast	2.91349	High	6
chr14	101	breast	4.62707	High	7
chr14	102	breast	12.6997	High	8
chr14	103	breast	13.2254	High	9
chr14	104	breast	18.043	High	9
chr14	105	breast	22.8757	High	9
chr14	106	breast	13.278	High	9
chr14	107	breast	6.49377	High	7
chr14	108	breast	-4.3145	Low	1
chr15	20	breast	-3.80536	Low	2
chr15	21	breast	-8.36633	Low	0
chr15	22	breast	-8.20427	Low	0
chr15	23	breast	-6.58643	Low	0
chr15	24	breast	-6.70773	Low	0
chr15	25	breast	-2.71304	Low	3
chr15	26	breast	-4.07834	Low	2
chr15	27	breast	-3.71881	Low	2
chr15	28	breast	-7.3153	Low	0
chr15	29	breast	-6.18635	Low	0
chr15	30	breast	-6.50338	Low	0
chr15	31	breast	-2.66215	Low	3
chr15	32	breast	-2.99381	Low	3
chr15	33	breast	-2.71211	Low	3
chr15	34	breast	-4.45684	Low	1
chr15	35	breast	-2.69789	Low	3
chr15	36	breast	-3.9792	Low	2
chr15	37	breast	-7.10953	Low	0
chr15	38	breast	-7.57475	Low	0
chr15	39	breast	-5.60061	Low	1
chr15	40	breast	5.5551	High	7
chr15	41	breast	15.8238	High	9
chr15	42	breast	23.224	High	9
chr15	43	breast	18.8431	High	9
chr15	44	breast	13.2025	High	9
chr15	45	breast	10.8381	High	8
chr15	46	breast	3.00567	High	6
chr15	47	breast	-3.24359	Low	2
chr15	48	breast	-7.86155	Low	0
chr15	49	breast	-3.3748	Low	2
chr15	50	breast	0.0203336	High	5
chr15	51	breast	1.12989	High	5
chr15	52	breast	4.49667	High	7
chr15	53	breast	1.04655	High	5
chr15	54	breast	-2.57577	Low	3
chr15	55	breast	-7.52468	Low	0
chr15	56	breast	-4.1527	Low	2
chr15	57	breast	-0.246692	Low	4
chr15	58	breast	-1.26039	Low	4
chr15	59	breast	4.08821	High	7
chr15	60	breast	3.06052	High	6
chr15	61	breast	2.84623	High	6
chr15	62	breast	-2.43923	Low	3
chr15	63	breast	2.3217	High	6
chr15	64	breast	9.66208	High	8
chr15	65	breast	17.4951	High	9
chr15	66	breast	14.0249	High	9
chr15	67	breast	12.9273	High	8
chr15	68	breast	9.21041	High	8
chr15	69	breast	8.92141	High	8
chr15	70	breast	5.80183	High	7
chr15	71	breast	4.31265	High	7
chr15	72	breast	6.63975	High	7
chr15	73	breast	6.03393	High	7
chr15	74	breast	10.4533	High	8
chr15	75	breast	17.2634	High	9
chr15	76	breast	16.8647	High	9
chr15	77	breast	11.5264	High	8
chr15	78	breast	4.01504	High	6
chr15	79	breast	3.70039	High	6
chr15	80	breast	2.57115	High	6
chr15	81	breast	-0.958148	Low	4
chr15	82	breast	-3.3259	Low	2
chr15	83	breast	-1.15791	Low	4
chr15	84	breast	-3.9353	Low	2
chr15	85	breast	2.0001	High	6
chr15	86	breast	0.808435	High	5
chr15	87	breast	0.209588	High	5
chr15	88	breast	-6.00717	Low	0
chr15	89	breast	-2.36209	Low	3
chr15	90	breast	10.2622	High	8
chr15	91	breast	17.0918	High	9
chr15	92	breast	12.1147	High	8
chr15	93	breast	7.70736	High	8
chr15	94	breast	0.779113	High	5
chr15	95	breast	-1.38857	Low	4
chr15	96	breast	-5.34435	Low	1
chr15	97	breast	-6.02598	Low	0
chr15	98	breast	-7.26812	Low	0
chr15	99	breast	-1.14202	Low	4
chr15	100	breast	2.57436	High	6
chr15	101	breast	10.5342	High	8
chr15	102	breast	3.36188	High	6
chr15	103	breast	4.95162	High	7
chr16	1	breast	22.1247	High	9
chr16	2	breast	26.8049	High	9
chr16	3	breast	25.2776	High	9
chr16	4	breast	27.5334	High	9
chr16	5	breast	13.4484	High	9
chr16	6	breast	3.2908	High	6
chr16	7	breast	-5.83457	Low	0
chr16	8	breast	-5.83805	Low	0
chr16	9	breast	-5.29155	Low	1
chr16	10	breast	-2.99701	Low	3
chr16	11	breast	2.11666	High	6
chr16	12	breast	2.11626	High	6
chr16	13	breast	-0.12964	Low	4
chr16	14	breast	-3.4453	Low	2
chr16	15	breast	-0.296426	Low	4
chr16	16	breast	0.534172	High	5
chr16	17	breast	-2.26498	Low	3
chr16	18	breast	-4.83921	Low	1
chr16	19	breast	-1.2202	Low	4
chr16	20	breast	-0.577665	Low	4
chr16	21	breast	0.145756	High	5
chr16	22	breast	-0.93702	Low	4
chr16	23	breast	2.36636	High	6
chr16	24	breast	2.41693	High	6
chr16	25	breast	1.23178	High	5
chr16	26	breast	-3.84756	Low	2
chr16	27	breast	-2.90544	Low	3
chr16	28	breast	-0.100296	Low	4
chr16	29	breast	4.67319	High	7
chr16	30	breast	14.6913	High	9
chr16	31	breast	16.0716	High	9
chr16	32	breast	11.3492	High	8
chr16	33	breast	-2.46235	Low	3
chr16	34	breast	-2.29813	Low	3
chr16	35	breast	-2.33275	Low	3
chr16	36	breast	-1.31628	Low	4
chr16	37	breast	0.911947	High	5
chr16	46	breast	-7.56426	Low	0
chr16	47	breast	-5.66923	Low	1
chr16	48	breast	-2.85573	Low	3
chr16	49	breast	-2.87133	Low	3
chr16	50	breast	-1.7636	Low	3
chr16	51	breast	-4.31614	Low	1
chr16	52	breast	-5.58342	Low	1
chr16	53	breast	-3.41337	Low	2
chr16	54	breast	-0.976934	Low	4
chr16	55	breast	0.172054	High	5
chr16	56	breast	-0.313754	Low	4
chr16	57	breast	4.7622	High	7
chr16	58	breast	7.50042	High	8
chr16	59	breast	2.96128	High	6
chr16	60	breast	-4.73193	Low	1
chr16	61	breast	-5.24389	Low	1
chr16	62	breast	-4.16013	Low	2
chr16	63	breast	-5.27855	Low	1
chr16	64	breast	-6.69813	Low	0
chr16	65	breast	-7.30149	Low	0
chr16	66	breast	-2.7033	Low	3
chr16	67	breast	10.5689	High	8
chr16	68	breast	16.1279	High	9
chr16	69	breast	16.8571	High	9
chr16	70	breast	12.7567	High	8
chr16	71	breast	11.3224	High	8
chr16	72	breast	6.94622	High	7
chr16	73	breast	-1.16302	Low	4
chr16	74	breast	-2.50199	Low	3
chr16	75	breast	2.36523	High	6
chr16	76	breast	1.11959	High	5
chr16	77	breast	-1.18784	Low	4
chr16	78	breast	-7.20189	Low	0
chr16	79	breast	-5.59716	Low	1
chr16	80	breast	-5.73659	Low	0
chr16	81	breast	-1.7424	Low	3
chr16	82	breast	-2.36609	Low	3
chr16	83	breast	-2.24123	Low	3
chr16	84	breast	-1.72689	Low	3
chr16	85	breast	5.20364	High	7
chr16	86	breast	5.6684	High	7
chr16	87	breast	4.83961	High	7
chr16	88	breast	4.24472	High	7
chr16	89	breast	11.634	High	8
chr16	90	breast	8.73619	High	8
chr16	91	breast	6.71037	High	7
chr17	1	breast	13.0904	High	9
chr17	2	breast	10.5686	High	8
chr17	3	breast	9.90155	High	8
chr17	4	breast	8.18852	High	8
chr17	5	breast	6.82061	High	7
chr17	6	breast	5.45473	High	7
chr17	7	breast	8.66402	High	8
chr17	8	breast	10.8637	High	8
chr17	9	breast	9.36627	High	8
chr17	10	breast	-1.83459	Low	3
chr17	11	breast	-7.7074	Low	0
chr17	12	breast	-8.44435	Low	0
chr17	13	breast	-9.94598	Low	0
chr17	14	breast	-10.3927	Low	0
chr17	15	breast	-7.91586	Low	0
chr17	16	breast	-3.50369	Low	2
chr17	17	breast	5.82132	High	7
chr17	18	breast	7.31253	High	7
chr17	19	breast	8.0218	High	8
chr17	20	breast	-0.392543	Low	4
chr17	21	breast	-2.68069	Low	3
chr17	22	breast	-8.44133	Low	0
chr17	23	breast	-10.016	Low	0
chr17	25	breast	-10.2597	Low	0
chr17	26	breast	-5.16294	Low	1
chr17	27	breast	3.73974	High	6
chr17	28	breast	4.02328	High	6
chr17	29	breast	3.57239	High	6
chr17	30	breast	-0.221921	Low	4
chr17	31	breast	-2.05782	Low	3
chr17	32	breast	-5.89846	Low	0
chr17	33	breast	-6.55421	Low	0
chr17	34	breast	-4.33021	Low	1
chr17	35	breast	-1.60857	Low	4
chr17	36	breast	0.0871982	High	5
chr17	37	breast	6.08296	High	7
chr17	38	breast	13.7405	High	9
chr17	39	breast	12.7329	High	8
chr17	40	breast	17.601	High	9
chr17	41	breast	14.3146	High	9
chr17	42	breast	16.5674	High	9
chr17	43	breast	10.115	High	8
chr17	44	breast	4.79445	High	7
chr17	45	breast	4.59779	High	7
chr17	46	breast	3.62566	High	6
chr17	47	breast	7.36037	High	7
chr17	48	breast	9.53518	High	8
chr17	49	breast	5.96835	High	7
chr17	50	breast	-0.317497	Low	4
chr17	51	breast	-9.67475	Low	0
chr17	52	breast	-8.25204	Low	0
chr17	53	breast	-10.2141	Low	0
chr17	54	breast	-8.74403	Low	0
chr17	55	breast	-3.81143	Low	2
chr17	56	breast	-1.10494	Low	4
chr17	57	breast	2.47203	High	6
chr17	58	breast	0.854955	High	5
chr17	59	breast	-2.55915	Low	3
chr17	60	breast	-4.25316	Low	2
chr17	61	breast	-1.84832	Low	3
chr17	62	breast	3.1804	High	6
chr17	63	breast	1.88684	High	6
chr17	64	breast	-2.9423	Low	3
chr17	65	breast	-5.41332	Low	1
chr17	66	breast	-2.91287	Low	3
chr17	67	breast	-2.29673	Low	3
chr17	68	breast	-5.9781	Low	0
chr17	69	breast	-10.218	Low	0
chr17	70	breast	-10.4641	Low	0
chr17	71	breast	-7.57042	Low	0
chr17	72	breast	-3.67641	Low	2
chr17	73	breast	7.92684	High	8
chr17	74	breast	11.9238	High	8
chr17	75	breast	16.1372	High	9
chr17	76	breast	11.9038	High	8
chr17	77	breast	8.30838	High	8
chr17	78	breast	7.89166	High	8
chr17	79	breast	12.6286	High	8
chr17	80	breast	21.1047	High	9
chr17	81	breast	14.6295	High	9
chr17	82	breast	8.00224	High	8
chr18	1	breast	2.14041	High	6
chr18	2	breast	3.92927	High	6
chr18	3	breast	4.32088	High	7
chr18	4	breast	4.9957	High	7
chr18	5	breast	2.99345	High	6
chr18	6	breast	-2.47294	Low	3
chr18	7	breast	-1.02584	Low	4
chr18	8	breast	-2.10741	Low	3
chr18	9	breast	7.33082	High	7
chr18	10	breast	11.3106	High	8
chr18	11	breast	12.9841	High	9
chr18	12	breast	12.663	High	8
chr18	13	breast	16.8782	High	9
chr18	14	breast	13.3273	High	9
chr18	15	breast	1.02393	High	5
chr18	16	breast	-5.69898	Low	0
chr18	17	breast	-2.69098	Low	3
chr18	18	breast	-8.32342	Low	0
chr18	19	breast	-0.899526	Low	4
chr18	20	breast	7.95204	High	8
chr18	21	breast	19.1948	High	9
chr18	22	breast	17.1115	High	9
chr18	23	breast	11.801	High	8
chr18	24	breast	1.21356	High	5
chr18	25	breast	-3.78216	Low	2
chr18	26	breast	-6.75822	Low	0
chr18	27	breast	-5.8133	Low	0
chr18	28	breast	-7.67363	Low	0
chr18	29	breast	-1.7404	Low	3
chr18	30	breast	-0.862341	Low	4
chr18	31	breast	-1.30658	Low	4
chr18	32	breast	-0.600796	Low	4
chr18	33	breast	6.38568	High	7
chr18	34	breast	8.61286	High	8
chr18	35	breast	2.20545	High	6
chr18	36	breast	-5.58079	Low	1
chr18	37	breast	-7.56802	Low	0
chr18	38	breast	-7.26605	Low	0
chr18	39	breast	-7.17356	Low	0
chr18	40	breast	-8.35105	Low	0
chr18	41	breast	-7.49643	Low	0
chr18	42	breast	-5.04319	Low	1
chr18	43	breast	4.47979	High	7
chr18	44	breast	6.9606	High	7
chr18	45	breast	13.636	High	9
chr18	46	breast	13.19	High	9
chr18	47	breast	17.4618	High	9
chr18	48	breast	12.4186	High	8
chr18	49	breast	3.41609	High	6
chr18	50	breast	-4.20165	Low	2
chr18	51	breast	-5.82945	Low	0
chr18	52	breast	-4.89828	Low	1
chr18	53	breast	-1.94467	Low	3
chr18	54	breast	-1.5883	Low	4
chr18	55	breast	5.8141	High	7
chr18	56	breast	9.84113	High	8
chr18	57	breast	9.04667	High	8
chr18	58	breast	-0.851793	Low	4
chr18	59	breast	-2.6287	Low	3
chr18	60	breast	7.13664	High	7
chr18	61	breast	12.3699	High	8
chr18	62	breast	7.36677	High	7
chr18	63	breast	-5.06067	Low	1
chr18	64	breast	-7.4468	Low	0
chr18	65	breast	-6.50003	Low	0
chr18	66	breast	-6.10398	Low	0
chr18	67	breast	-4.61893	Low	1
chr18	68	breast	-5.07256	Low	1
chr18	69	breast	-6.8106	Low	0
chr18	70	breast	-9.29902	Low	0
chr18	71	breast	-7.37524	Low	0
chr18	72	breast	-1.21552	Low	4
chr18	73	breast	0.236809	High	5
chr18	74	breast	9.57412	High	8
chr18	75	breast	3.82667	High	6
chr18	76	breast	3.18425	High	6
chr18	77	breast	7.87851	High	8
chr18	78	breast	8.03008	High	8
chr18	79	breast	15.2075	High	9
chr19	1	breast	15.7925	High	9
chr19	2	breast	16.1265	High	9
chr19	3	breast	18.0341	High	9
chr19	4	breast	13.3003	High	9
chr19	5	breast	8.40158	High	8
chr19	6	breast	4.48063	High	7
chr19	7	breast	1.24649	High	5
chr19	8	breast	1.42515	High	5
chr19	9	breast	1.30778	High	5
chr19	10	breast	4.10731	High	7
chr19	11	breast	6.46377	High	7
chr19	12	breast	10.5175	High	8
chr19	13	breast	10.6304	High	8
chr19	14	breast	9.22912	High	8
chr19	15	breast	5.5911	High	7
chr19	16	breast	3.255	High	6
chr19	17	breast	3.15437	High	6
chr19	18	breast	7.82263	High	8
chr19	19	breast	8.12216	High	8
chr19	20	breast	3.7187	High	6
chr19	21	breast	-2.75672	Low	3
chr19	22	breast	-6.69449	Low	0
chr19	23	breast	-7.98239	Low	0
chr19	24	breast	-10.1205	Low	0
chr19	25	breast	-11.4309	Low	0
chr19	26	breast	-13.3797	Low	0
chr19	27	breast	-0.0315987	Low	4
chr19	28	breast	-12.6967	Low	0
chr19	29	breast	-13.6922	Low	0
chr19	30	breast	-11.4876	Low	0
chr19	31	breast	-11.0129	Low	0
chr19	32	breast	-10.4232	Low	0
chr19	33	breast	-8.68454	Low	0
chr19	34	breast	-5.91763	Low	0
chr19	35	breast	-2.91902	Low	3
chr19	36	breast	0.0309283	High	5
chr19	37	breast	5.03164	High	7
chr19	38	breast	6.65768	High	7
chr19	39	breast	7.75358	High	8
chr19	40	breast	3.95384	High	6
chr19	41	breast	5.41884	High	7
chr19	42	breast	2.80292	High	6
chr19	43	breast	-1.11512	Low	4
chr19	44	breast	-0.0120589	Low	4
chr19	45	breast	3.17021	High	6
chr19	46	breast	8.95133	High	8
chr19	47	breast	8.39518	High	8
chr19	48	breast	5.79868	High	7
chr19	49	breast	6.76979	High	7
chr19	50	breast	6.48909	High	7
chr19	51	breast	3.12518	High	6
chr19	52	breast	2.53349	High	6
chr19	53	breast	1.76092	High	5
chr19	54	breast	3.27822	High	6
chr19	55	breast	-0.076359	Low	4
chr19	56	breast	-0.810403	Low	4
chr19	57	breast	-0.170468	Low	4
chr19	58	breast	7.45517	High	7
chr19	59	breast	3.64088	High	6
chr19	60	breast	5.49435	High	7
chr20	1	breast	7.01585	High	7
chr20	2	breast	6.13756	High	7
chr20	3	breast	12.3064	High	8
chr20	4	breast	9.65566	High	8
chr20	5	breast	8.88926	High	8
chr20	6	breast	-2.98149	Low	3
chr20	7	breast	-5.51839	Low	1
chr20	8	breast	-7.42283	Low	0
chr20	9	breast	-7.20591	Low	0
chr20	10	breast	-5.65234	Low	1
chr20	11	breast	-6.21933	Low	0
chr20	12	breast	-6.50504	Low	0
chr20	13	breast	-7.07205	Low	0
chr20	14	breast	-7.63273	Low	0
chr20	15	breast	-7.79857	Low	0
chr20	16	breast	-9.14926	Low	0
chr20	17	breast	-3.82588	Low	2
chr20	18	breast	0.644896	High	5
chr20	19	breast	4.27451	High	7
chr20	20	breast	1.19599	High	5
chr20	21	breast	-1.49293	Low	4
chr20	22	breast	-6.14227	Low	0
chr20	23	breast	-5.27498	Low	1
chr20	24	breast	-6.1606	Low	0
chr20	25	breast	0.41998	High	5
chr20	26	breast	-2.92982	Low	3
chr20	27	breast	-4.11853	Low	2
chr20	28	breast	0.535933	High	5
chr20	29	breast	-6.9468	Low	0
chr20	30	breast	-1.53623	Low	4
chr20	31	breast	3.5065	High	6
chr20	32	breast	10.7136	High	8
chr20	33	breast	10.6029	High	8
chr20	34	breast	16.0644	High	9
chr20	35	breast	19.048	High	9
chr20	36	breast	13.8594	High	9
chr20	37	breast	7.82631	High	8
chr20	38	breast	-1.56199	Low	4
chr20	39	breast	1.03577	High	5
chr20	40	breast	-0.901026	Low	4
chr20	41	breast	-1.42307	Low	4
chr20	42	breast	-4.21255	Low	2
chr20	43	breast	2.15733	High	6
chr20	44	breast	10.5979	High	8
chr20	45	breast	14.3934	High	9
chr20	46	breast	8.28347	High	8
chr20	47	breast	7.14855	High	7
chr20	48	breast	11.7345	High	8
chr20	49	breast	15.3134	High	9
chr20	50	breast	11.0155	High	8
chr20	51	breast	1.2543	High	5
chr20	52	breast	-0.78141	Low	4
chr20	53	breast	-4.08359	Low	2
chr20	54	breast	-5.44001	Low	1
chr20	55	breast	-4.36886	Low	1
chr20	56	breast	-0.742524	Low	4
chr20	57	breast	3.61213	High	6
chr20	58	breast	-0.132863	Low	4
chr20	59	breast	-3.74425	Low	2
chr20	60	breast	-1.27198	Low	4
chr20	61	breast	5.32331	High	7
chr20	62	breast	19.1984	High	9
chr20	63	breast	22.3006	High	9
chr2	1	breast	0.864074	High	5
chr2	2	breast	-2.17606	Low	3
chr2	3	breast	-0.211329	Low	4
chr2	4	breast	-3.19539	Low	2
chr2	5	breast	-3.09563	Low	2
chr2	6	breast	-8.53203	Low	0
chr2	7	breast	-6.51158	Low	0
chr2	8	breast	-3.2191	Low	2
chr2	9	breast	6.45756	High	7
chr2	10	breast	12.2893	High	8
chr2	11	breast	15.2583	High	9
chr2	12	breast	7.60289	High	8
chr2	13	breast	-0.065518	Low	4
chr2	14	breast	-6.51153	Low	0
chr2	15	breast	-6.12336	Low	0
chr2	16	breast	-3.96426	Low	2
chr2	17	breast	-2.81272	Low	3
chr2	18	breast	-4.19015	Low	2
chr2	19	breast	-4.39756	Low	1
chr2	20	breast	5.40681	High	7
chr2	21	breast	4.57545	High	7
chr2	22	breast	2.49232	High	6
chr2	23	breast	-4.44754	Low	1
chr2	24	breast	0.923334	High	5
chr2	25	breast	9.74411	High	8
chr2	26	breast	14.5105	High	9
chr2	27	breast	25.6581	High	9
chr2	28	breast	24.0164	High	9
chr2	29	breast	20.7231	High	9
chr2	30	breast	5.68558	High	7
chr2	31	breast	0.0932689	High	5
chr2	32	breast	1.95666	High	6
chr2	33	breast	0.682456	High	5
chr2	34	breast	-1.10228	Low	4
chr2	35	breast	-6.35233	Low	0
chr2	36	breast	-4.29399	Low	2
chr2	37	breast	4.28497	High	7
chr2	38	breast	13.3717	High	9
chr2	39	breast	14.2901	High	9
chr2	40	breast	6.74069	High	7
chr2	41	breast	-2.05932	Low	3
chr2	42	breast	-2.79496	Low	3
chr2	43	breast	10.9582	High	8
chr2	44	breast	16.0302	High	9
chr2	45	breast	14.287	High	9
chr2	46	breast	9.06576	High	8
chr2	47	breast	15.6245	High	9
chr2	48	breast	16.8731	High	9
chr2	49	breast	7.41877	High	7
chr2	50	breast	-3.53788	Low	2
chr2	51	breast	-7.97018	Low	0
chr2	52	breast	-7.85041	Low	0
chr2	53	breast	-7.96219	Low	0
chr2	54	breast	1.01888	High	5
chr2	55	breast	9.17437	High	8
chr2	56	breast	9.51726	High	8
chr2	57	breast	0.29402	High	5
chr2	58	breast	-6.83172	Low	0
chr2	59	breast	-6.81704	Low	0
chr2	60	breast	-4.9032	Low	1
chr2	61	breast	1.56135	High	5
chr2	62	breast	8.2042	High	8
chr2	63	breast	8.35496	High	8
chr2	64	breast	10.4747	High	8
chr2	65	breast	11.6162	High	8
chr2	66	breast	11.2307	High	8
chr2	67	breast	0.874561	High	5
chr2	68	breast	-3.4304	Low	2
chr2	69	breast	3.80723	High	6
chr2	70	breast	13.835	High	9
chr2	71	breast	17.9877	High	9
chr2	72	breast	10.3897	High	8
chr2	73	breast	6.8595	High	7
chr2	74	breast	15.2689	High	9
chr2	75	breast	17.7622	High	9
chr2	76	breast	10.6486	High	8
chr2	77	breast	-5.28768	Low	1
chr2	78	breast	-2.4013	Low	3
chr2	79	breast	-6.57048	Low	0
chr2	80	breast	-6.70347	Low	0
chr2	81	breast	-5.49911	Low	1
chr2	82	breast	-5.47869	Low	1
chr2	83	breast	-0.273381	Low	4
chr2	84	breast	-7.93941	Low	0
chr2	85	breast	8.46591	High	8
chr2	86	breast	19.138	High	9
chr2	87	breast	18.6663	High	9
chr2	88	breast	5.85991	High	7
chr2	89	breast	-4.42497	Low	1
chr2	90	breast	-5.07265	Low	1
chr2	91	breast	-6.76674	Low	0
chr2	92	breast	-7.15981	Low	0
chr2	93	breast	-7.46817	Low	0
chr2	95	breast	-4.9493	Low	1
chr2	96	breast	3.49435	High	6
chr2	97	breast	14.7332	High	9
chr2	98	breast	13.8422	High	9
chr2	99	breast	13.6097	High	9
chr2	100	breast	5.91912	High	7
chr2	101	breast	9.32293	High	8
chr2	102	breast	8.63417	High	8
chr2	103	breast	5.95889	High	7
chr2	104	breast	-0.585816	Low	4
chr2	105	breast	-3.58589	Low	2
chr2	106	breast	1.00893	High	5
chr2	107	breast	0.839061	High	5
chr2	108	breast	-3.42681	Low	2
chr2	109	breast	-3.18019	Low	2
chr2	110	breast	-0.216594	Low	4
chr2	111	breast	1.31977	High	5
chr2	112	breast	-0.272708	Low	4
chr2	113	breast	2.89104	High	6
chr2	114	breast	5.00207	High	7
chr2	115	breast	1.34244	High	5
chr2	116	breast	-4.87194	Low	1
chr2	117	breast	-6.54518	Low	0
chr2	118	breast	-5.01431	Low	1
chr2	119	breast	-3.26993	Low	2
chr2	120	breast	1.42191	High	5
chr2	121	breast	3.64452	High	6
chr2	122	breast	6.49986	High	7
chr2	123	breast	1.87647	High	6
chr2	124	breast	-4.34098	Low	1
chr2	125	breast	-5.68774	Low	0
chr2	126	breast	-3.85159	Low	2
chr2	127	breast	-5.30531	Low	1
chr2	128	breast	6.98496	High	7
chr2	129	breast	10.6592	High	8
chr2	130	breast	8.7293	High	8
chr2	131	breast	0.97095	High	5
chr2	132	breast	-0.546244	Low	4
chr2	133	breast	-1.14094	Low	4
chr2	134	breast	-3.88091	Low	2
chr2	135	breast	-3.12898	Low	2
chr2	136	breast	0.00461428	High	5
chr2	137	breast	-1.54086	Low	4
chr2	138	breast	-3.87821	Low	2
chr2	139	breast	-5.94672	Low	0
chr2	140	breast	-6.35699	Low	0
chr2	141	breast	-7.0977	Low	0
chr2	142	breast	-6.8846	Low	0
chr2	143	breast	-6.52136	Low	0
chr2	144	breast	-7.05029	Low	0
chr2	145	breast	-5.1115	Low	1
chr2	146	breast	-5.52058	Low	1
chr2	147	breast	-5.71547	Low	0
chr2	148	breast	-6.42592	Low	0
chr2	149	breast	-5.27264	Low	1
chr2	150	breast	-4.46574	Low	1
chr2	151	breast	-4.05557	Low	2
chr2	152	breast	-1.28189	Low	4
chr2	153	breast	0.693806	High	5
chr2	154	breast	-0.650634	Low	4
chr2	155	breast	-5.34163	Low	1
chr2	156	breast	-6.23023	Low	0
chr2	157	breast	-4.79826	Low	1
chr2	158	breast	-2.67528	Low	3
chr2	159	breast	1.10076	High	5
chr2	160	breast	4.87374	High	7
chr2	161	breast	9.36672	High	8
chr2	162	breast	7.17792	High	7
chr2	163	breast	1.73171	High	5
chr2	164	breast	-4.39643	Low	1
chr2	165	breast	-4.83485	Low	1
chr2	166	breast	-4.78865	Low	1
chr2	167	breast	-5.23538	Low	1
chr2	168	breast	-5.7217	Low	0
chr2	169	breast	-4.90856	Low	1
chr2	170	breast	-0.570086	Low	4
chr2	171	breast	2.17224	High	6
chr2	172	breast	6.94963	High	7
chr2	173	breast	5.7379	High	7
chr2	174	breast	6.20411	High	7
chr2	175	breast	4.42951	High	7
chr2	176	breast	3.0972	High	6
chr2	177	breast	1.78873	High	5
chr2	178	breast	2.10447	High	6
chr2	179	breast	2.1667	High	6
chr2	180	breast	1.47687	High	5
chr2	181	breast	-2.37269	Low	3
chr2	182	breast	-3.65244	Low	2
chr2	183	breast	-1.76697	Low	3
chr2	184	breast	-2.01536	Low	3
chr2	185	breast	-3.87504	Low	2
chr2	186	breast	-6.06349	Low	0
chr2	187	breast	-5.39638	Low	1
chr2	188	breast	-4.58377	Low	1
chr2	189	breast	-2.7825	Low	3
chr2	190	breast	-1.38376	Low	4
chr2	191	breast	5.29368	High	7
chr2	192	breast	6.06853	High	7
chr2	193	breast	1.49139	High	5
chr2	194	breast	-5.80205	Low	0
chr2	195	breast	-7.2176	Low	0
chr2	196	breast	-5.90929	Low	0
chr2	197	breast	-3.15961	Low	2
chr2	198	breast	2.93485	High	6
chr2	199	breast	1.25714	High	5
chr2	200	breast	-0.0535054	Low	4
chr2	201	breast	3.11039	High	6
chr2	202	breast	10.4446	High	8
chr2	203	breast	14.0667	High	9
chr2	204	breast	9.49375	High	8
chr2	205	breast	2.89195	High	6
chr2	206	breast	-0.512314	Low	4
chr2	207	breast	-2.58015	Low	3
chr2	208	breast	1.38534	High	5
chr2	209	breast	0.373422	High	5
chr2	210	breast	-1.4157	Low	4
chr2	211	breast	-3.41299	Low	2
chr2	212	breast	-5.3844	Low	1
chr2	213	breast	-5.70555	Low	0
chr2	214	breast	-6.38058	Low	0
chr2	215	breast	-5.95183	Low	0
chr2	216	breast	-3.44853	Low	2
chr2	217	breast	2.43396	High	6
chr2	218	breast	12.4476	High	8
chr2	219	breast	22.272	High	9
chr2	220	breast	27.0021	High	9
chr2	221	breast	16.6343	High	9
chr2	222	breast	3.02252	High	6
chr2	223	breast	-4.28568	Low	2
chr2	224	breast	-1.8497	Low	3
chr2	225	breast	0.101727	High	5
chr2	226	breast	-3.46058	Low	2
chr2	227	breast	-2.90192	Low	3
chr2	228	breast	-3.26506	Low	2
chr2	229	breast	-3.84565	Low	2
chr2	230	breast	-3.53661	Low	2
chr2	231	breast	2.26232	High	6
chr2	232	breast	12.6783	High	8
chr2	233	breast	15.6266	High	9
chr2	234	breast	12.6055	High	8
chr2	235	breast	5.95587	High	7
chr2	236	breast	2.32889	High	6
chr2	237	breast	0.435495	High	5
chr2	238	breast	7.40957	High	7
chr2	239	breast	14.3645	High	9
chr2	240	breast	17.1247	High	9
chr2	241	breast	14.7143	High	9
chr2	242	breast	19.2154	High	9
chr2	243	breast	13.9296	High	9
chr2	244	breast	12.6919	High	8
chr21	9	breast	-3.52318	Low	2
chr21	10	breast	-3.3937	Low	2
chr21	11	breast	-3.34145	Low	2
chr21	12	breast	-2.41771	Low	3
chr21	13	breast	-0.604888	Low	4
chr21	15	breast	-4.6301	Low	1
chr21	16	breast	-5.09753	Low	1
chr21	17	breast	-2.22869	Low	3
chr21	18	breast	-2.23862	Low	3
chr21	19	breast	-2.18762	Low	3
chr21	20	breast	-4.77066	Low	1
chr21	21	breast	-4.79671	Low	1
chr21	22	breast	-4.54582	Low	1
chr21	23	breast	-4.70278	Low	1
chr21	24	breast	-5.09261	Low	1
chr21	25	breast	-5.25236	Low	1
chr21	26	breast	-5.75244	Low	0
chr21	27	breast	-3.2237	Low	2
chr21	28	breast	-1.77906	Low	3
chr21	29	breast	-1.73531	Low	3
chr21	30	breast	-0.443244	Low	4
chr21	31	breast	-1.64477	Low	3
chr21	32	breast	-1.4835	Low	4
chr21	33	breast	0.120706	High	5
chr21	34	breast	7.03206	High	7
chr21	35	breast	11.0522	High	8
chr21	36	breast	8.98796	High	8
chr21	37	breast	6.84881	High	7
chr21	38	breast	7.00227	High	7
chr21	39	breast	3.59892	High	6
chr21	40	breast	4.51443	High	7
chr21	41	breast	-0.106775	Low	4
chr21	42	breast	2.32666	High	6
chr21	43	breast	3.47837	High	6
chr21	44	breast	11.7387	High	8
chr21	45	breast	19.5442	High	9
chr21	46	breast	22.9938	High	9
chr21	47	breast	23.731	High	9
chr21	48	breast	13.7736	High	9
chr21	49	breast	8.13252	High	8
chr22	16	breast	-0.0342925	Low	4
chr22	17	breast	-14.1534	Low	0
chr22	18	breast	-7.75987	Low	0
chr22	19	breast	2.0467	High	6
chr22	20	breast	6.59809	High	7
chr22	21	breast	5.89441	High	7
chr22	22	breast	0.290205	High	5
chr22	23	breast	-3.17089	Low	2
chr22	24	breast	2.18318	High	6
chr22	25	breast	2.47333	High	6
chr22	26	breast	1.65479	High	5
chr22	27	breast	-8.02528	Low	0
chr22	28	breast	-9.8557	Low	0
chr22	29	breast	-3.82625	Low	2
chr22	30	breast	4.473	High	7
chr22	31	breast	11.8898	High	8
chr22	32	breast	8.98612	High	8
chr22	33	breast	1.82631	High	5
chr22	34	breast	-7.62271	Low	0
chr22	35	breast	-9.66775	Low	0
chr22	36	breast	-0.0771981	Low	4
chr22	37	breast	4.12631	High	7
chr22	38	breast	15.5647	High	9
chr22	39	breast	16.0654	High	9
chr22	40	breast	16.6983	High	9
chr22	41	breast	12.6644	High	8
chr22	42	breast	9.5022	High	8
chr22	43	breast	13.0749	High	9
chr22	44	breast	5.1375	High	7
chr22	45	breast	2.00632	High	6
chr22	46	breast	3.98761	High	6
chr22	47	breast	3.80988	High	6
chr22	48	breast	-2.04267	Low	3
chr22	49	breast	-12.8527	Low	0
chr22	50	breast	-2.74322	Low	3
chr22	51	breast	-1.27957	Low	4
chr22	52	breast	6.04997	High	7
chr3	1	breast	-6.93085	Low	0
chr3	2	breast	-7.04911	Low	0
chr3	3	breast	-5.81864	Low	0
chr3	4	breast	-0.612301	Low	4
chr3	5	breast	2.95343	High	6
chr3	6	breast	1.17643	High	5
chr3	7	breast	-3.88578	Low	2
chr3	8	breast	-4.38531	Low	1
chr3	9	breast	7.99115	High	8
chr3	10	breast	13.9629	High	9
chr3	11	breast	19.1005	High	9
chr3	12	breast	12.2523	High	8
chr3	13	breast	11.1457	High	8
chr3	14	breast	11.7506	High	8
chr3	15	breast	14.0311	High	9
chr3	16	breast	12.8519	High	8
chr3	17	breast	6.09236	High	7
chr3	18	breast	-2.20556	Low	3
chr3	19	breast	-5.3861	Low	1
chr3	20	breast	-4.94004	Low	1
chr3	21	breast	-5.27076	Low	1
chr3	22	breast	-5.93637	Low	0
chr3	23	breast	-3.5979	Low	2
chr3	24	breast	-1.1319	Low	4
chr3	25	breast	0.635286	High	5
chr3	26	breast	-2.11094	Low	3
chr3	27	breast	-1.71296	Low	3
chr3	28	breast	-3.34256	Low	2
chr3	29	breast	-1.60133	Low	4
chr3	30	breast	-1.52923	Low	4
chr3	31	breast	-1.73194	Low	3
chr3	32	breast	2.65058	High	6
chr3	33	breast	4.58708	High	7
chr3	34	breast	3.45274	High	6
chr3	35	breast	-1.89872	Low	3
chr3	36	breast	-6.55902	Low	0
chr3	37	breast	0.515625	High	5
chr3	38	breast	6.15626	High	7
chr3	39	breast	9.72859	High	8
chr3	40	breast	7.17481	High	7
chr3	41	breast	3.77118	High	6
chr3	42	breast	8.74683	High	8
chr3	43	breast	7.97475	High	8
chr3	44	breast	12.9034	High	8
chr3	45	breast	10.9063	High	8
chr3	46	breast	12.6102	High	8
chr3	47	breast	15.398	High	9
chr3	48	breast	20.501	High	9
chr3	49	breast	34.4067	High	9
chr3	50	breast	40.3583	High	9
chr3	51	breast	33.0768	High	9
chr3	52	breast	30.4416	High	9
chr3	53	breast	22.7204	High	9
chr3	54	breast	17.4152	High	9
chr3	55	breast	1.37763	High	5
chr3	56	breast	-3.76473	Low	2
chr3	57	breast	3.60913	High	6
chr3	58	breast	10.3342	High	8
chr3	59	breast	8.50815	High	8
chr3	60	breast	0.826518	High	5
chr3	61	breast	-3.01033	Low	2
chr3	62	breast	-5.22557	Low	1
chr3	63	breast	-3.28054	Low	2
chr3	64	breast	0.312626	High	5
chr3	65	breast	1.38335	High	5
chr3	66	breast	4.49804	High	7
chr3	67	breast	0.426376	High	5
chr3	68	breast	-1.6556	Low	3
chr3	69	breast	-0.824081	Low	4
chr3	70	breast	-1.5907	Low	4
chr3	71	breast	4.56494	High	7
chr3	72	breast	2.34324	High	6
chr3	73	breast	5.48289	High	7
chr3	74	breast	-0.628431	Low	4
chr3	75	breast	-2.79187	Low	3
chr3	76	breast	-6.24641	Low	0
chr3	77	breast	-6.02709	Low	0
chr3	78	breast	-6.79235	Low	0
chr3	79	breast	-6.42073	Low	0
chr3	80	breast	-6.71628	Low	0
chr3	81	breast	-6.18905	Low	0
chr3	82	breast	-5.91965	Low	0
chr3	83	breast	-5.53568	Low	1
chr3	84	breast	-2.58921	Low	3
chr3	85	breast	-5.3291	Low	1
chr3	86	breast	-5.67747	Low	1
chr3	87	breast	-5.10598	Low	1
chr3	88	breast	-4.29155	Low	2
chr3	89	breast	-4.07727	Low	2
chr3	90	breast	-5.71925	Low	0
chr3	91	breast	-4.96144	Low	1
chr3	92	breast	-3.0499	Low	2
chr3	93	breast	-3.68757	Low	2
chr3	94	breast	-4.72074	Low	1
chr3	95	breast	-4.57796	Low	1
chr3	96	breast	-5.91915	Low	0
chr3	97	breast	-5.49573	Low	1
chr3	98	breast	-4.63793	Low	1
chr3	99	breast	-2.14449	Low	3
chr3	100	breast	-0.15333	Low	4
chr3	101	breast	3.86283	High	6
chr3	102	breast	1.26359	High	5
chr3	103	breast	-2.1863	Low	3
chr3	104	breast	-5.05112	Low	1
chr3	105	breast	-6.06705	Low	0
chr3	106	breast	-5.22293	Low	1
chr3	107	breast	-2.0389	Low	3
chr3	108	breast	-3.41484	Low	2
chr3	109	breast	-4.21761	Low	2
chr3	110	breast	-6.04714	Low	0
chr3	111	breast	-5.59774	Low	1
chr3	112	breast	-0.00283413	Low	4
chr3	113	breast	4.00479	High	6
chr3	114	breast	6.01693	High	7
chr3	115	breast	1.32997	High	5
chr3	116	breast	-3.09699	Low	2
chr3	117	breast	-5.96769	Low	0
chr3	118	breast	-7.06136	Low	0
chr3	119	breast	-1.59441	Low	4
chr3	120	breast	1.8816	High	6
chr3	121	breast	3.91122	High	6
chr3	122	breast	4.29355	High	7
chr3	123	breast	5.21637	High	7
chr3	124	breast	8.75439	High	8
chr3	125	breast	8.48832	High	8
chr3	126	breast	10.6613	High	8
chr3	127	breast	10.6883	High	8
chr3	128	breast	17.437	High	9
chr3	129	breast	18.5024	High	9
chr3	130	breast	14.6751	High	9
chr3	131	breast	3.49107	High	6
chr3	132	breast	-0.49458	Low	4
chr3	133	breast	2.05898	High	6
chr3	134	breast	5.96491	High	7
chr3	135	breast	3.88722	High	6
chr3	136	breast	1.63062	High	5
chr3	137	breast	-1.56508	Low	4
chr3	138	breast	1.81974	High	5
chr3	139	breast	1.97272	High	6
chr3	140	breast	1.60172	High	5
chr3	141	breast	3.06918	High	6
chr3	142	breast	6.2932	High	7
chr3	143	breast	5.99749	High	7
chr3	144	breast	-0.519107	Low	4
chr3	145	breast	-5.43902	Low	1
chr3	146	breast	-4.84649	Low	1
chr3	147	breast	-5.15	Low	1
chr3	148	breast	-4.07287	Low	2
chr3	149	breast	0.813881	High	5
chr3	150	breast	3.91236	High	6
chr3	151	breast	4.15484	High	7
chr3	152	breast	0.856007	High	5
chr3	153	breast	-1.86228	Low	3
chr3	154	breast	-2.58304	Low	3
chr3	155	breast	-2.71047	Low	3
chr3	156	breast	1.63717	High	5
chr3	157	breast	1.77592	High	5
chr3	158	breast	3.60629	High	6
chr3	159	breast	0.0361828	High	5
chr3	160	breast	1.94545	High	6
chr3	161	breast	-1.89838	Low	3
chr3	162	breast	-3.6479	Low	2
chr3	163	breast	-5.50234	Low	1
chr3	164	breast	-5.35837	Low	1
chr3	165	breast	-6.78923	Low	0
chr3	166	breast	-6.69513	Low	0
chr3	167	breast	-6.08899	Low	0
chr3	168	breast	-5.81014	Low	0
chr3	169	breast	-0.593772	Low	4
chr3	170	breast	0.838846	High	5
chr3	171	breast	5.69821	High	7
chr3	172	breast	4.35849	High	7
chr3	173	breast	1.4765	High	5
chr3	174	breast	-2.73153	Low	3
chr3	175	breast	-5.58617	Low	1
chr3	176	breast	-5.57801	Low	1
chr3	177	breast	-3.47451	Low	2
chr3	178	breast	-1.49165	Low	4
chr3	179	breast	1.53764	High	5
chr3	180	breast	0.793475	High	5
chr3	181	breast	0.0166619	High	5
chr3	182	breast	-1.82225	Low	3
chr3	183	breast	5.32999	High	7
chr3	184	breast	13.7738	High	9
chr3	185	breast	15.616	High	9
chr3	186	breast	10.6613	High	8
chr3	187	breast	6.86164	High	7
chr3	188	breast	5.52278	High	7
chr3	189	breast	3.10782	High	6
chr3	190	breast	-1.00375	Low	4
chr3	191	breast	-3.80563	Low	2
chr3	192	breast	-4.73336	Low	1
chr3	193	breast	0.125138	High	5
chr3	194	breast	7.17838	High	7
chr3	195	breast	12.6988	High	8
chr3	196	breast	14.4024	High	9
chr3	197	breast	13.0646	High	9
chr3	198	breast	13.5541	High	9
chr4	1	breast	45.4591	High	9
chr4	2	breast	45.7754	High	9
chr4	3	breast	34.6369	High	9
chr4	4	breast	24.039	High	9
chr4	5	breast	11.129	High	8
chr4	6	breast	16.3675	High	9
chr4	7	breast	20.0455	High	9
chr4	8	breast	24.1971	High	9
chr4	9	breast	12.7606	High	8
chr4	10	breast	8.7282	High	8
chr4	11	breast	0.616514	High	5
chr4	12	breast	-1.12262	Low	4
chr4	13	breast	-2.13323	Low	3
chr4	14	breast	-2.14756	Low	3
chr4	15	breast	2.14532	High	6
chr4	16	breast	1.90489	High	6
chr4	17	breast	5.36821	High	7
chr4	18	breast	1.86498	High	6
chr4	19	breast	-1.64999	Low	3
chr4	20	breast	-4.12985	Low	2
chr4	21	breast	-4.84792	Low	1
chr4	22	breast	-4.03081	Low	2
chr4	23	breast	-5.208	Low	1
chr4	24	breast	-1.50501	Low	4
chr4	25	breast	2.27888	High	6
chr4	26	breast	5.68398	High	7
chr4	27	breast	2.06499	High	6
chr4	28	breast	-2.59779	Low	3
chr4	29	breast	-4.68082	Low	1
chr4	30	breast	-4.54664	Low	1
chr4	31	breast	-4.72518	Low	1
chr4	32	breast	-4.79406	Low	1
chr4	33	breast	-5.39498	Low	1
chr4	34	breast	-5.32335	Low	1
chr4	35	breast	-3.23405	Low	2
chr4	36	breast	-6.36545	Low	0
chr4	37	breast	-1.53116	Low	4
chr4	38	breast	3.10345	High	6
chr4	39	breast	12.1153	High	8
chr4	40	breast	13.9723	High	9
chr4	41	breast	13.9626	High	9
chr4	42	breast	5.50139	High	7
chr4	43	breast	-0.00862237	Low	4
chr4	44	breast	-3.27645	Low	2
chr4	45	breast	-4.13519	Low	2
chr4	46	breast	-4.15168	Low	2
chr4	47	breast	-3.14741	Low	2
chr4	48	breast	1.67627	High	5
chr4	49	breast	1.51236	High	5
chr4	50	breast	-1.91634	Low	3
chr4	51	breast	0.17119	High	5
chr4	52	breast	-4.45459	Low	1
chr4	53	breast	-1.20377	Low	4
chr4	54	breast	4.94936	High	7
chr4	55	breast	6.47856	High	7
chr4	56	breast	7.92183	High	8
chr4	57	breast	10.6866	High	8
chr4	58	breast	7.44634	High	7
chr4	59	breast	2.34093	High	6
chr4	60	breast	-4.85346	Low	1
chr4	61	breast	-3.96027	Low	2
chr4	62	breast	-4.24865	Low	2
chr4	63	breast	-4.31377	Low	1
chr4	64	breast	-2.88786	Low	3
chr4	65	breast	-0.721924	Low	4
chr4	66	breast	-3.03458	Low	2
chr4	67	breast	-5.14346	Low	1
chr4	68	breast	-2.26397	Low	3
chr4	69	breast	-0.139164	Low	4
chr4	70	breast	-0.746694	Low	4
chr4	71	breast	0.190752	High	5
chr4	72	breast	-1.37633	Low	4
chr4	73	breast	0.732142	High	5
chr4	74	breast	0.0286869	High	5
chr4	75	breast	1.34344	High	5
chr4	76	breast	5.5875	High	7
chr4	77	breast	12.5102	High	8
chr4	78	breast	15.0184	High	9
chr4	79	breast	12.4521	High	8
chr4	80	breast	2.45739	High	6
chr4	81	breast	-0.316394	Low	4
chr4	82	breast	-1.54054	Low	4
chr4	83	breast	5.15883	High	7
chr4	84	breast	7.14821	High	7
chr4	85	breast	8.35681	High	8
chr4	86	breast	1.55916	High	5
chr4	87	breast	4.28848	High	7
chr4	88	breast	7.07695	High	7
chr4	89	breast	12.3942	High	8
chr4	90	breast	7.89738	High	8
chr4	91	breast	2.09355	High	6
chr4	92	breast	-3.73263	Low	2
chr4	93	breast	-5.21072	Low	1
chr4	94	breast	-5.24808	Low	1
chr4	95	breast	-3.12758	Low	2
chr4	96	breast	-2.18115	Low	3
chr4	97	breast	-1.92888	Low	3
chr4	98	breast	-4.99533	Low	1
chr4	99	breast	-1.67152	Low	3
chr4	100	breast	2.39487	High	6
chr4	101	breast	3.51094	High	6
chr4	102	breast	0.0651135	High	5
chr4	103	breast	0.964849	High	5
chr4	104	breast	1.17422	High	5
chr4	105	breast	0.416047	High	5
chr4	106	breast	-0.858922	Low	4
chr4	107	breast	0.333381	High	5
chr4	108	breast	2.78492	High	6
chr4	109	breast	0.884111	High	5
chr4	110	breast	3.76275	High	6
chr4	111	breast	2.28434	High	6
chr4	112	breast	-0.271262	Low	4
chr4	113	breast	0.196477	High	5
chr4	114	breast	1.52409	High	5
chr4	115	breast	1.8865	High	6
chr4	116	breast	-3.11996	Low	2
chr4	117	breast	-4.23785	Low	2
chr4	118	breast	-3.24708	Low	2
chr4	119	breast	0.932514	High	5
chr4	120	breast	4.57943	High	7
chr4	121	breast	5.55505	High	7
chr4	122	breast	2.37466	High	6
chr4	123	breast	4.24349	High	7
chr4	124	breast	6.73179	High	7
chr4	125	breast	4.30041	High	7
chr4	126	breast	-0.692872	Low	4
chr4	127	breast	-4.62744	Low	1
chr4	128	breast	-1.66328	Low	3
chr4	129	breast	1.00746	High	5
chr4	130	breast	1.90964	High	6
chr4	131	breast	-1.7599	Low	3
chr4	132	breast	-4.99698	Low	1
chr4	133	breast	-2.71769	Low	3
chr4	134	breast	-2.84386	Low	3
chr4	135	breast	-4.84639	Low	1
chr4	136	breast	-4.49969	Low	1
chr4	137	breast	-3.70424	Low	2
chr4	138	breast	-4.00912	Low	2
chr4	139	breast	-3.01744	Low	2
chr4	140	breast	5.98297	High	7
chr4	141	breast	13.4253	High	9
chr4	142	breast	13.3288	High	9
chr4	143	breast	4.97112	High	7
chr4	144	breast	1.28924	High	5
chr4	145	breast	-0.128356	Low	4
chr4	146	breast	5.30533	High	7
chr4	147	breast	1.90222	High	6
chr4	148	breast	6.77905	High	7
chr4	149	breast	2.08472	High	6
chr4	150	breast	0.236232	High	5
chr4	151	breast	-2.70057	Low	3
chr4	152	breast	0.121707	High	5
chr4	153	breast	3.16853	High	6
chr4	154	breast	8.27643	High	8
chr4	155	breast	6.1068	High	7
chr4	156	breast	5.19499	High	7
chr4	157	breast	0.0554504	High	5
chr4	158	breast	-1.17461	Low	4
chr4	159	breast	0.684467	High	5
chr4	160	breast	0.809997	High	5
chr4	161	breast	0.0540465	High	5
chr4	162	breast	-4.337	Low	1
chr4	163	breast	-4.53198	Low	1
chr4	164	breast	-3.45864	Low	2
chr4	165	breast	-3.45331	Low	2
chr4	166	breast	-0.268844	Low	4
chr4	167	breast	-2.26296	Low	3
chr4	168	breast	-2.31157	Low	3
chr4	169	breast	2.21071	High	6
chr4	170	breast	7.94746	High	8
chr4	171	breast	8.01837	High	8
chr4	172	breast	-0.439185	Low	4
chr4	173	breast	-4.75142	Low	1
chr4	174	breast	-2.45575	Low	3
chr4	175	breast	-1.64992	Low	3
chr4	176	breast	-1.18215	Low	4
chr4	177	breast	-3.03938	Low	2
chr4	178	breast	-3.42104	Low	2
chr4	179	breast	-3.89933	Low	2
chr4	180	breast	-4.88937	Low	1
chr4	181	breast	-4.10542	Low	2
chr4	182	breast	-5.14155	Low	1
chr4	183	breast	-4.30968	Low	1
chr4	184	breast	2.3622	High	6
chr4	185	breast	10.3986	High	8
chr4	186	breast	16.0568	High	9
chr4	187	breast	13.5616	High	9
chr4	188	breast	5.41508	High	7
chr4	189	breast	-1.63513	Low	3
chr4	190	breast	-4.83076	Low	1
chr4	191	breast	-3.92516	Low	2
chr5	1	breast	17.9862	High	9
chr5	2	breast	11.0422	High	8
chr5	3	breast	3.3858	High	6
chr5	4	breast	-3.4625	Low	2
chr5	5	breast	-4.74903	Low	1
chr5	6	breast	-1.68264	Low	3
chr5	7	breast	-0.548306	Low	4
chr5	8	breast	-1.54644	Low	4
chr5	9	breast	-3.36778	Low	2
chr5	10	breast	-0.8041	Low	4
chr5	11	breast	-0.936363	Low	4
chr5	12	breast	-2.25611	Low	3
chr5	13	breast	-5.51868	Low	1
chr5	14	breast	-0.657564	Low	4
chr5	15	breast	0.730629	High	5
chr5	16	breast	3.89972	High	6
chr5	17	breast	-2.41186	Low	3
chr5	18	breast	-3.57038	Low	2
chr5	19	breast	-5.93431	Low	0
[truncated: 41,607 more rows]
