# Supplementary material for: Whole-genome mapping of APOBEC mutagenesis in metastatic urothelial carcinoma identifies driver hotspot mutations and a novel mutational signature
Source: Cell Genom. 2024 Mar 28;4(4):100528. doi: 10.1016/j.xgen.2024.100528 (PMC11019362; doi:10.1016/j.xgen.2024.100528)
Supplement: Data S1. Code to estimate hairpin-loop stability and to identify driver hotspot mutations, related to STAR Methods [file mmc9.zip]

Archive with 19 entries (16 files):
- ApobecHM_drivers-main/
- ApobecHM_drivers-main/LICENSE
- ApobecHM_drivers-main/R/
- ApobecHM_drivers-main/R/1.prepareData.R
- ApobecHM_drivers-main/R/2.Hairpinloops_stability.R
- ApobecHM_drivers-main/R/3.driverHotspotMuts.R
- ApobecHM_drivers-main/R/data/
- ApobecHM_drivers-main/R/data/BuissonSubstrateOptimality.ods
- ApobecHM_drivers-main/R/data/BuissonTetraLoops.ods
- ApobecHM_drivers-main/R/data/BuissonTriLoops.ods
- ApobecHM_drivers-main/R/data/ChIPSeqData_bladderC.csv
- ApobecHM_drivers-main/R/data/ChIPSeqData_breastC.csv
- ApobecHM_drivers-main/R/data/Loopsize.ods
- ApobecHM_drivers-main/R/data/NNparameters.ods
- ApobecHM_drivers-main/R/data/SNV_data.txt
- ApobecHM_drivers-main/R/data/TerminalMismatches.ods
- ApobecHM_drivers-main/R/data/Tetraloops.ods
- ApobecHM_drivers-main/R/data/Triloops.ods
- ApobecHM_drivers-main/README.md
