# Supplementary material for: Whole-genome mapping of APOBEC mutagenesis in metastatic urothelial carcinoma identifies driver hotspot mutations and a novel mutational signature
Source: Cell Genom. 2024 Mar 28;4(4):100528. doi: 10.1016/j.xgen.2024.100528 (PMC11019362; doi:10.1016/j.xgen.2024.100528)
Supplement: Data S1. Code to estimate hairpin-loop stability and to identify driver hotspot mutations, related to STAR Methods [file mmc9.zip › ApobecHM_drivers-main/R/data/BuissonSubstrateOptimality.ods]

## Sheet: Sheet1
looplen	looppos	<7	7-8	9-10	11-12	13-14	15-16	17-18	>18
3	1	0.9	1.0	0.8	0.8	0.7	1.0	1.7	0.9
3	2	1.0	1.2	1.5	0.9	1.0	1.3	1.4	1.4
3	3	1.6	2.6	3.9	4.9	7.7	13.3	21.0	45.9
4	1	0.9	1.0	1.2	1.0	1.0	0.9	0.4	0.6
4	2	1.0	0.9	1.1	0.8	1.1	0.8	0.8	0.9
4	3	1.1	1.1	1.7	1.4	2.3	3.0	4.0	9.1
4	4	1.1	1.2	1.9	1.6	2.8	5.4	6.8	15.7
5	1	1.0	1.0	1.0	0.8	1.0	0.8	1.4	0.4
5	2	0.9	0.7	0.9	0.8	0.9	0.6	1.1	0.7
5	3	1.0	0.9	0.9	1.0	1.1	1.4	1.7	1.1
5	4	1.0	1.2	1.6	1.9	3.5	4.8	8.0	17.1
5	5	1.0	0.8	0.9	0.9	1.0	1.5	1.3	2.8
6	1	0.9	0.9	0.9	0.9	0.9	0.7	1.1	0.5
6	2	1.0	0.9	0.9	0.9	0.9	0.7	0.8	1.3
6	3	1.0	0.9	1.0	1.0	0.8	1.0	1.0	0.9
6	4	1.0	0.9	1.2	1.1	1.4	1.6	2.5	3.6
6	5	0.9	0.6	1.3	1.1	2.1	2.3	3.4	10.2
6	6	0.9	0.8	1.4	1.0	0.7	1.0	0.9	1.6
7	1	1.1	1.1	1.0	1.2	1.1	1.1	0.6	1.4
7	2	0.9	0.9	0.9	0.8	0.8	1.1	1.1	1.0
7	3	1.0	0.9	0.9	1.0	1.0	1.1	1.8	1.9
7	4	1.0	0.9	1.0	1.1	0.9	1.8	1.4	2.3
7	5	1.0	0.9	1.0	1.1	1.1	1.7	2.1	6.1
7	6	1.0	0.9	1.1	1.1	1.1	2.1	1.3	1.8
7	7	0.9	0.8	0.9	0.9	0.8	1.0	0.4	0.4
8	1	1.0	1.1	1.0	1.2	1.1	1.1	1.3	1.0
8	2	1.0	0.9	0.9	0.7	0.7	1.0	0.6	0.9
8	3	1.0	1.0	0.9	1.1	1.0	1.0	1.3	1.3
8	4	1.1	1.0	1.0	1.2	1.0	1.4	1.4	1.2
8	5	1.1	1.0	1.0	0.9	1.2	1.4	1.7	2.3
8	6	1.0	0.9	0.9	0.9	1.2	1.3	1.6	4.0
8	7	0.9	0.9	1.2	0.9	1.0	1.0	1.3	0.6
8	8	1.0	0.9	0.9	1.0	0.8	0.9	0.9	1.0
9	1	1.0	1.1	1.2	1.2	1.0	0.7	0.5	1.4
9	2	1.0	0.9	1.1	0.9	0.9	0.8	0.5	0.4
9	3	1.0	1.0	1.0	1.0	0.8	1.3	1.0	1.4
9	4	1.0	1.0	0.9	0.8	1.1	0.9	1.2	1.7
9	5	1.0	1.0	0.9	1.0	0.8	1.1	1.1	1.4
9	6	1.0	1.0	1.0	1.8	1.2	2.0	1.6	3.3
9	7	1.0	0.9	0.7	0.8	0.9	1.5	1.5	1.9
9	8	0.9	0.9	1.1	0.9	1.1	1.2	1.6	1.8
9	9	0.9	0.8	1.0	0.9	0.8	0.7	1.1	0.6
10	1	1.0	1.1	0.8	1.1	1.0	1.4	1.1	1.2
10	2	1.0	1.0	1.1	0.9	0.7	1.0	0.6	0.9
10	3	1.0	0.9	0.9	0.9	0.9	0.5	0.8	0.8
10	4	1.0	1.0	0.9	1.0	1.0	1.2	0.9	0.8
10	5	1.0	1.0	1.1	1.0	1.0	1.4	0.9	0.9
10	6	1.1	0.9	0.9	0.9	1.0	1.2	1.6	2.5
10	7	1.0	0.9	1.0	0.9	0.9	1.8	1.9	2.9
10	8	1.0	1.0	1.0	1.0	0.7	0.6	0.9	1.2
10	9	1.0	1.0	1.1	0.9	1.0	1.0	0.5	1.2
10	10	0.9	0.8	0.9	0.8	0.8	1.0	0.6	1.3
11	1	1.1	1.1	0.7	1.0	0.9	1.0	0.6	1.2
11	2	1.0	0.9	1.0	0.9	1.1	0.8	0.8	1.4
11	3	1.1	1.0	0.9	0.8	1.0	0.9	1.1	0.3
11	4	1.0	1.0	1.0	0.9	1.0	1.3	1.0	1.0
11	5	1.0	0.9	0.9	0.6	0.9	0.4	0.7	1.5
11	6	1.0	0.9	1.0	1.0	1.0	1.3	1.5	2.2
11	7	1.1	1.0	1.0	1.0	1.1	1.0	1.4	2.1
11	8	1.0	0.9	1.0	0.9	0.8	0.5	0.9	0.8
11	9	1.0	1.0	1.0	1.0	1.0	0.8	0.7	0.7
11	10	0.9	0.9	1.0	1.0	1.2	0.8	1.0	1.0
11	11	0.9	0.8	0.9	0.7	0.7	1.0	0.5	0.7
