# Supplementary material for: Whole-genome mapping of APOBEC mutagenesis in metastatic urothelial carcinoma identifies driver hotspot mutations and a novel mutational signature
Source: Cell Genom. 2024 Mar 28;4(4):100528. doi: 10.1016/j.xgen.2024.100528 (PMC11019362; doi:10.1016/j.xgen.2024.100528)
Supplement: Data S1. Code to estimate hairpin-loop stability and to identify driver hotspot mutations, related to STAR Methods [file mmc9.zip › ApobecHM_drivers-main/R/data/BuissonTetraLoops.ods]

## Sheet: Sheet1
looplen	looppos	context	<5	5-6	7-8	9-10	11-12	>13
4	4	T(GTTC)A	1.5	1.6	1.8	2.8	5.6	31.3
4	4	C(GTTC)G	0.9	2.0	3.9	2.9	3.5	25.4
4	4	C(ACTC)G	1.2	1.7	1.9	3.3	7.0	18.5
4	4	C(CCTC)G	2.8	3.4	3.1	5.9	7.5	18.2
4	4	C(TCTC)G	1.1	2.7	2.9	4.5	10.4	16.7
4	4	C(TTTC)G	1.2	2.6	3.0	4.4	9.9	16.0
4	4	T(TCTC)A	2.8	3.3	4.2	4.7	6.5	13.8
4	3	C(GTCG)G	0.7	0.8	0.4	2.2	3.6	13.7
4	4	A(TCTC)T	1.7	1.7	2.8	3.2	4.1	13.0
4	4	C(CTTC)G	1.4	2.8	2.7	6.2	10.7	12.9
4	4	C(TATC)G	1.0	1.1	2.4	2.5	4.2	12.5
4	3	C(CTCA)G	3.0	4.3	3.9	5.3	5.4	11.7
4	4	T(GATC)A	1.0	1.1	1.2	2.1	2.7	11.1
4	4	T(CCTC)A	2.4	3.3	3.7	4.4	5.0	10.8
4	3	C(ATCA)G	1.4	1.9	2.1	3.8	3.9	10.8
4	3	T(CTCA)A	3.1	3.2	3.7	5.1	6.5	10.8
4	4	T(CTTC)A	1.7	2.1	2.6	3.4	4.9	10.2
4	4	A(CTTC)T	1.2	1.3	1.8	2.0	2.1	10.1
4	4	T(ACTC)A	2.4	2.4	3.1	4.0	4.6	9.8
4	4	T(GCTC)A	1.8	2.1	1.8	2.6	3.2	9.8
4	4	C(CATC)G	1.0	1.1	2.2	2.9	2.7	9.0
4	4	A(CCTC)T	1.7	1.9	2.1	2.8	3.0	9.0
4	3	T(CTCT)A	2.0	2.0	3.0	2.5	5.5	8.5
4	4	C(GATC)G	0.6	1.3	0.6	1.5	3.5	8.3
4	4	A(TTTC)T	1.3	1.4	2.0	2.9	3.6	8.2
4	4	C(GCTC)G	1.2	2.6	2.1	2.6	5.3	8.0
4	3	C(TTCG)G	1.1	1.6	1.6	2.7	2.9	7.7
4	4	C(ATTC)G	0.9	1.6	1.8	3.0	6.9	7.6
4	3	T(ATCA)A	2.1	2.2	2.6	2.3	4.5	7.0
4	3	A(GTCG)T	0.7	0.5	0.5	0.0	1.4	6.9
4	4	T(ATTC)A	1.7	1.8	2.3	3.3	4.7	6.8
4	3	C(CTCT)G	1.7	2.1	2.3	3.4	4.2	6.7
4	3	C(CTCG)G	2.1	2.0	2.0	3.0	4.0	6.4
4	4	T(AATC)A	1.1	1.2	1.4	1.7	2.7	6.1
4	4	G(TCTC)C	0.6	0.7	0.9	1.6	1.4	5.5
4	4	G(TTTC)C	0.4	0.6	0.7	1.3	1.6	5.3
4	4	T(TTTC)A	1.9	2.2	3.0	3.4	4.2	5.0
4	4	C(CGTC)G	1.1	0.8	0.8	0.4	5.7	4.7
4	4	G(GTTC)C	0.5	0.4	0.8	1.4	1.9	4.6
4	3	T(ATCT)A	1.2	1.4	1.6	1.7	1.8	4.4
4	4	A(ACTC)T	1.2	1.6	2.0	2.6	3.1	4.2
4	4	A(ATTC)T	1.2	1.2	1.7	2.0	2.4	4.2
4	3	C(ATCG)G	0.7	0.7	1.3	3.2	2.5	4.2
4	3	T(ATCG)A	0.9	0.8	0.5	1.0	4.0	4.1
4	3	C(ATCT)G	0.9	1.1	1.3	2.0	1.3	4.1
4	4	T(TATC)A	1.7	2.0	2.2	3.3	5.6	4.0
4	4	G(ACTC)C	0.6	0.7	0.9	1.3	1.4	4.0
4	4	G(CCTC)C	0.6	0.5	0.7	1.1	1.4	3.9
4	4	T(CATC)A	1.4	1.4	1.7	3.4	4.2	3.8
4	4	C(TGTC)G	0.5	0.8	0.3	1.1	1.4	3.6
4	4	A(CATC)T	1.0	0.9	1.2	1.8	2.3	3.6
4	3	G(CTCA)C	1.2	1.2	1.3	1.4	1.9	3.6
4	4	G(TATC)C	0.4	0.4	0.5	0.4	1.0	3.5
4	4	A(GTTC)T	1.0	0.8	1.1	1.0	2.0	3.5
4	3	A(CTCA)T	1.7	1.6	2.1	2.5	2.7	3.5
4	3	T(GTCA)A	0.8	0.8	1.0	1.6	1.0	3.5
4	3	T(TTCT)A	1.4	1.4	1.7	1.8	2.4	3.5
4	4	C(AGTC)G	0.5	0.7	0.7	0.8	1.1	3.4
4	4	A(GCTC)T	1.0	1.2	1.4	1.5	2.4	3.4
4	3	T(TTCA)A	1.9	2.1	2.0	2.1	3.2	3.4
4	4	G(GATC)C	0.3	0.2	0.4	0.6	0.6	3.3
4	4	G(ATTC)C	0.4	0.4	0.4	0.9	0.9	3.2
4	3	T(CTCG)A	1.3	1.4	1.4	2.8	0.0	3.2
4	4	G(CTTC)C	0.4	0.4	0.7	1.2	1.5	3.1
4	3	T(CTCC)A	0.6	0.6	0.8	0.8	1.3	3.1
4	4	G(GCTC)C	0.6	0.7	0.7	0.8	1.3	2.9
4	4	A(TATC)T	1.0	1.0	1.4	1.4	1.8	2.9
4	3	C(TTCA)G	1.5	1.7	1.5	2.1	2.7	2.9
4	3	C(GTCA)G	0.7	0.8	0.5	1.1	0.7	2.7
4	4	A(GATC)T	0.7	0.9	0.8	0.5	0.8	2.6
4	3	A(ATCA)T	1.1	1.1	1.1	1.6	0.9	2.6
4	3	C(TTCT)G	1.1	1.0	1.1	1.5	1.2	2.5
4	3	A(TTCT)T	1.1	1.2	1.0	1.3	1.2	2.2
4	3	C(CTCC)G	0.6	1.3	0.9	1.5	1.9	2.0
4	3	C(TTCC)G	0.4	0.5	0.6	1.0	0.8	2.0
4	3	G(ATCA)C	0.6	0.6	0.6	1.0	0.9	1.9
4	3	A(ATCT)T	0.9	0.9	1.2	0.8	0.5	1.9
4	3	G(CTCC)C	0.5	0.3	0.6	0.8	0.5	1.8
4	4	A(CGTC)T	0.4	0.1	0.6	0.8	0.9	1.7
4	3	T(GTCT)A	0.6	0.6	0.6	0.3	0.8	1.7
4	4	T(AGTC)A	0.7	0.8	0.6	1.3	1.6	1.6
4	3	A(GTCA)T	0.7	0.6	0.5	0.4	0.4	1.6
4	4	G(AATC)C	0.4	0.4	0.4	0.7	1.3	1.5
4	4	G(CATC)C	0.4	0.4	0.5	0.6	0.4	1.5
4	4	A(AATC)T	0.8	0.9	0.9	0.9	1.5	1.5
4	3	A(TTCA)T	1.2	1.2	1.0	1.0	2.3	1.5
4	4	G(CGTC)C	0.2	0.2	0.3	0.6	0.0	1.4
4	3	T(ATCC)A	0.5	0.5	0.6	1.0	0.2	1.4
4	3	A(CTCT)T	1.6	1.4	1.7	1.8	1.8	1.4
4	3	G(ATCT)C	0.6	0.7	0.7	0.8	1.1	1.3
4	3	G(CTCT)C	0.7	0.9	0.8	0.8	1.4	1.3
4	4	C(AATC)G	0.7	0.9	1.0	1.5	0.0	1.2
4	3	G(GTCC)C	0.3	0.2	0.2	0.3	0.1	1.2
4	3	G(GTCT)C	0.4	0.4	0.4	0.4	0.5	1.1
4	4	T(TGTC)A	0.8	0.7	0.9	0.9	1.5	1.0
4	3	G(TTCA)C	0.7	0.7	0.7	0.9	1.3	1.0
4	3	T(GTCC)A	0.3	0.3	0.3	0.6	0.3	1.0
4	3	A(GTCT)T	0.6	0.6	0.5	0.7	0.9	1.0
4	3	C(GTCT)G	0.4	0.6	0.6	0.5	0.7	1.0
4	3	G(TTCC)C	0.3	0.3	0.4	1.0	0.8	1.0
4	4	T(GGTC)A	0.8	0.8	1.0	0.8	0.6	1.0
4	4	G(GGTC)C	0.3	0.5	0.3	0.4	0.1	0.9
4	3	G(CTCG)C	0.7	1.4	0.5	1.2	1.3	0.9
4	3	A(CTCC)T	0.7	0.6	0.8	0.8	1.0	0.9
4	4	A(TGTC)T	0.5	0.6	0.6	0.7	1.8	0.8
4	3	G(TTCT)C	0.7	0.7	0.7	0.5	0.5	0.8
4	4	A(GGTC)T	0.7	0.7	0.7	0.4	0.7	0.8
4	3	T(TTCC)A	0.5	0.4	0.7	0.5	0.3	0.7
4	4	G(TGTC)C	0.2	0.3	0.3	0.3	0.2	0.6
4	3	A(ATCC)T	0.4	0.4	0.4	0.8	0.3	0.4
4	3	G(GTCA)C	0.3	0.4	0.5	0.4	0.4	0.4
4	3	A(TTCC)T	0.4	0.4	0.4	0.4	0.5	0.3
4	3	G(ATCC)C	0.3	0.3	0.3	0.5	0.4	0.2
4	4	G(AGTC)C	0.2	0.3	0.3	0.2	0.4	0.1
4	4	T(CGTC)A	0.7	0.7	1.0	0.0	1.7	0.0
4	4	C(GGTC)G	0.3	0.0	1.0	0.3	2.1	0.0
4	4	A(AGTC)T	0.5	0.7	0.5	0.6	0.9	0.0
4	3	C(ATCC)G	0.4	0.4	0.3	0.5	2.8	0.0
4	3	A(GTCC)T	0.3	0.2	0.3	0.4	0.3	0.0
4	3	C(GTCC)G	0.3	0.0	0.6	0.1	2.6	0.0
4	3	A(ATCG)T	0.6	0.9	0.6	1.4	1.4	0.0
4	3	G(ATCG)C	0.6	0.5	0.4	0.5	0.0	0.0
4	3	A(CTCG)T	1.0	1.2	0.8	1.2	2.7	0.0
4	3	G(GTCG)C	0.7	0.3	0.3	0.7	0.9	0.0
4	3	T(GTCG)A	0.6	0.5	0.4	1.0	0.0	0.0
4	3	A(TTCG)T	1.1	0.9	1.4	0.5	0.0	0.0
4	3	G(TTCG)C	0.6	0.8	0.4	1.8	1.4	0.0
4	3	T(TTCG)A	1.0	1.3	1.2	2.0	0.0	0.0
