# Supplementary material for: Whole-genome mapping of APOBEC mutagenesis in metastatic urothelial carcinoma identifies driver hotspot mutations and a novel mutational signature
Source: Cell Genom. 2024 Mar 28;4(4):100528. doi: 10.1016/j.xgen.2024.100528 (PMC11019362; doi:10.1016/j.xgen.2024.100528)
Supplement: Data S1. Code to estimate hairpin-loop stability and to identify driver hotspot mutations, related to STAR Methods [file mmc9.zip › ApobecHM_drivers-main/R/data/BuissonTriLoops.ods]

## Sheet: Sheet1
context	<5	5-6	7-8	9-10	11-12	13-14	15-16	17-18	>18
C(TTC)G	1.5	3.3	4.7	8.3	10.7	20.3	49.2	62.7	202.5
C(CTC)G	2.9	5.1	5.3	10.1	14.8	21.5	32.9	51.9	99.4
C(ATC)G	1.2	2.7	4.3	6.6	9.0	14.0	29.4	80.2	98.6
T(TTC)A	2.2	3.1	4.6	6.1	9.6	13.8	17.8	36.3	67.7
A(CTC)T	1.8	2.3	4.9	6.3	8.5	14.8	20.6	23.9	59.7
A(GTC)T	0.7	0.7	1.0	1.2	1.6	5.4	6.1	14.5	56.7
T(CTC)A	3.6	5.2	6.7	8.2	11.2	11.3	19.7	33.8	49.8
C(GTC)G	0.6	1.1	1.3	4.2	5.4	4.9	20.3	32.0	49.5
G(CTC)C	0.6	1.0	1.4	2.2	3.6	6.2	10.6	20.9	47.3
A(TTC)T	1.6	2.0	3.5	5.1	7.7	14.4	16.3	25.7	43.6
G(TTC)C	0.5	0.9	1.2	2.4	3.3	7.5	10.1	19.3	43.2
A(ATC)T	1.1	1.3	2.3	4.3	3.7	14.8	10.5	25.1	33.4
T(GTC)A	0.9	1.1	1.6	2.1	2.6	6.6	6.3	14.2	32.7
G(ATC)C	0.4	0.6	0.7	1.4	1.9	3.5	9.0	7.1	23.8
T(ATC)A	2.8	3.7	5.8	6.3	10.8	10.8	20.4	25.5	19.7
G(GTC)C	0.4	0.4	0.3	0.5	0.6	1.7	2.0	6.7	11.2
