# Supplementary material for: Whole-genome mapping of APOBEC mutagenesis in metastatic urothelial carcinoma identifies driver hotspot mutations and a novel mutational signature
Source: Cell Genom. 2024 Mar 28;4(4):100528. doi: 10.1016/j.xgen.2024.100528 (PMC11019362; doi:10.1016/j.xgen.2024.100528)
Supplement: Data S1. Code to estimate hairpin-loop stability and to identify driver hotspot mutations, related to STAR Methods [file mmc9.zip › ApobecHM_drivers-main/R/data/ChIPSeqData_bladderC.csv]

chr	bin	ChIPSeq_signal	DNA_Accessibility	nDNAaccessRegions	DNA_Accessibility_bins
chr10	1	0.478919140497847	High	1449	5
chr10	2	-1.41612698561644	Low	1450	3
chr10	3	-0.0934753094453842	Low	1450	4
chr10	4	-0.451986238689	Low	1450	4
chr10	5	3.72366293706877	High	1449	8
chr10	6	1.93612222054053	High	1449	6
chr10	7	2.8852922882215	High	1449	7
chr10	8	0.333438619926697	High	1449	5
chr10	9	-1.37134616551928	Low	1450	3
chr10	10	-3.2471358931234	Low	1450	0
chr10	11	-2.60950213126503	Low	1450	1
chr10	12	0.54911688143783	High	1449	5
chr10	13	3.57779709526744	High	1449	8
chr10	14	3.94120838003633	High	1449	8
chr10	15	2.71545145635133	High	1449	7
chr10	16	0.481322436053045	High	1449	5
chr10	17	-0.367061727185551	Low	1450	4
chr10	18	-0.995839952327181	Low	1450	3
chr10	19	-1.89409471538166	Low	1450	2
chr10	20	-2.70715304642493	Low	1450	1
chr10	21	-1.82503071407552	Low	1450	2
chr10	22	1.30679354172894	High	1449	6
chr10	23	2.047433400479	High	1449	6
chr10	24	0.705926792503761	High	1449	5
chr10	25	-1.5719062988603	Low	1450	2
chr10	26	-2.5691564838909	Low	1450	1
chr10	27	-0.481643636356701	Low	1450	4
chr10	28	1.03173106474026	High	1449	6
chr10	29	2.17241607998841	High	1449	7
chr10	30	1.01725664385985	High	1449	6
chr10	31	0.802475930397988	High	1449	5
chr10	32	2.88690289024352	High	1449	7
chr10	33	3.42018838793019	High	1449	8
chr10	34	2.41681066380275	High	1449	7
chr10	35	2.38285585200808	High	1449	7
chr10	36	0.465600149439436	High	1449	5
chr10	37	-0.754350824553924	Low	1450	3
chr10	38	-2.29526569062886	Low	1450	1
chr10	39	-2.72769523142992	Low	1450	1
chr10	40	-2.84918920709313	Low	1450	1
chr10	42	-3.33120132507408	Low	1450	0
chr10	43	-1.43396223608226	Low	1450	3
chr10	44	-0.42364067597709	Low	1450	4
chr10	45	0.203076501421545	High	1449	5
chr10	46	-2.5806763596229	Low	1450	1
chr10	47	-3.2289136497177	Low	1450	0
chr10	48	-3.9254155431894	Low	1450	0
chr10	49	-3.69494160444153	Low	1450	0
chr10	50	-2.1674083931635	Low	1450	2
chr10	51	-1.42267059527177	Low	1450	3
chr10	52	0.105790393164024	High	1449	5
chr10	53	-0.951940300420368	Low	1450	3
chr10	54	-1.90879123532275	Low	1450	2
chr10	55	-4.14565371721603	Low	1450	0
chr10	56	-3.28395506223019	Low	1450	0
chr10	57	-3.38245237059277	Low	1450	0
chr10	58	-3.36951842170648	Low	1450	0
chr10	59	-4.88093976537267	Low	1450	0
chr10	60	-3.6354017162634	Low	1450	0
chr10	61	-2.38463403555964	Low	1450	1
chr10	62	-0.970189145709254	Low	1450	3
chr10	63	1.15186821697148	High	1449	6
chr10	64	1.72097087036502	High	1449	6
chr10	65	2.72141304143874	High	1449	7
chr10	66	-0.557554997759832	Low	1450	4
chr10	67	-2.00262119334952	Low	1450	2
chr10	68	-4.5863058072866	Low	1450	0
chr10	69	-2.75401289076547	Low	1450	1
chr10	70	1.76683625710973	High	1449	6
chr10	71	5.07453535574961	High	1449	8
chr10	72	6.35007888418764	High	1449	9
chr10	73	5.43201206619286	High	1449	9
chr10	74	6.77596711361227	High	1449	9
chr10	75	10.0538224791015	High	1449	9
chr10	76	9.62625164263341	High	1449	9
chr10	77	8.14265860512819	High	1449	9
chr10	78	2.10016964434595	High	1449	7
chr10	79	1.56880807961606	High	1449	6
chr10	80	1.42207722109362	High	1449	6
chr10	81	5.2418750731212	High	1449	8
chr10	82	5.34942049184966	High	1449	8
chr10	83	2.40631141984627	High	1449	7
chr10	84	-1.89443743383186	Low	1450	2
chr10	85	-2.77548970680763	Low	1450	1
chr10	86	-3.39135917926881	Low	1450	0
chr10	87	-3.28446109395083	Low	1450	0
chr10	88	-0.477459538857972	Low	1450	4
chr10	89	-0.17891494608936	Low	1450	4
chr10	90	2.60263760097122	High	1449	7
chr10	91	1.23816201889903	High	1449	6
chr10	92	2.05155416921502	High	1449	6
chr10	93	2.73925768486794	High	1449	7
chr10	94	3.2199253015438	High	1449	7
chr10	95	4.48496292602052	High	1449	8
chr10	96	1.76048549336211	High	1449	6
chr10	97	3.50215966910462	High	1449	8
chr10	98	2.31979208405704	High	1449	7
chr10	99	6.33914389016215	High	1449	9
chr10	100	3.45153140178323	High	1449	8
chr10	101	6.69911809351424	High	1449	9
chr10	102	5.76545322695484	High	1449	9
chr10	103	8.74472939824867	High	1449	9
chr10	104	9.65579445227564	High	1449	9
chr10	105	11.1839503562541	High	1449	9
chr10	106	7.74252374690947	High	1449	9
chr10	107	1.33393014950987	High	1449	6
chr10	108	-3.59900304660755	Low	1450	0
chr10	109	-4.49071880398161	Low	1450	0
chr10	110	-4.41355690732985	Low	1450	0
chr10	111	-2.65372020627361	Low	1450	1
chr10	112	1.06300022845742	High	1449	6
chr10	113	1.68552216356869	High	1449	6
chr10	114	1.87124525778709	High	1449	6
chr10	115	-0.327309548867762	Low	1450	4
chr10	116	1.47094586275703	High	1449	6
chr10	117	-0.876423736797051	Low	1450	3
chr10	118	-1.28536698146559	Low	1450	3
chr10	119	-2.28658032747543	Low	1450	1
chr10	120	0.287137039096252	High	1449	5
chr10	121	2.40147169269429	High	1449	7
chr10	122	1.81675940015115	High	1449	6
chr10	123	1.10717087853462	High	1449	6
chr10	124	0.218005051780507	High	1449	5
chr10	125	-0.589447634372343	Low	1450	4
chr10	126	3.2367937876409	High	1449	7
chr10	127	2.63020147184393	High	1449	7
chr10	128	3.58472292646892	High	1449	8
chr10	129	-1.15562512655356	Low	1450	3
chr10	130	-2.8924799409966	Low	1450	1
chr10	131	-2.529910328456	Low	1450	1
chr10	132	-3.46922468848508	Low	1450	0
chr10	133	-2.95456961039479	Low	1450	1
chr10	134	-0.83307378845872	Low	1450	3
chr10	135	1.21126920950762	High	1449	6
chr10	136	3.50951584257515	High	1449	8
chr1	1	9.14871833087528	High	1449	9
chr1	2	8.94229386089711	High	1449	9
chr1	3	9.43775319490899	High	1449	9
chr1	4	2.1981135529919	High	1449	7
chr1	5	-2.16994815021908	Low	1450	2
chr1	6	-0.643808390777842	Low	1450	4
chr1	7	0.153994513219563	High	1449	5
chr1	8	4.7854019629285	High	1449	8
chr1	9	4.56093956471892	High	1449	8
chr1	10	7.40884387631181	High	1449	9
chr1	11	6.51356017497971	High	1449	9
chr1	12	6.98040740990859	High	1449	9
chr1	13	3.40412023285566	High	1449	8
chr1	14	0.618376974152153	High	1449	5
chr1	15	-0.38529577509553	Low	1450	4
chr1	16	3.24591809548624	High	1449	7
chr1	17	4.42699195965298	High	1449	8
chr1	18	1.52156784811406	High	1449	6
chr1	19	4.09047195345988	High	1449	8
chr1	20	3.1071225459547	High	1449	7
chr1	21	6.07703725167926	High	1449	9
chr1	22	2.61572566192824	High	1449	7
chr1	23	4.29610580374958	High	1449	8
chr1	24	5.38177745230261	High	1449	9
chr1	25	4.57741067151972	High	1449	8
chr1	26	4.63036974587984	High	1449	8
chr1	27	6.61714764402391	High	1449	9
chr1	28	9.07751782695878	High	1449	9
chr1	29	8.39814721479616	High	1449	9
chr1	30	2.249030260248	High	1449	7
chr1	31	0.0681452938237848	High	1449	5
chr1	32	1.9290533775924	High	1449	6
chr1	33	5.49192078424936	High	1449	9
chr1	34	3.05855666703914	High	1449	7
chr1	35	1.44915363172458	High	1449	6
chr1	36	2.81410223832591	High	1449	7
chr1	37	3.35831289115648	High	1449	7
chr1	38	3.78517932361944	High	1449	8
chr1	39	3.84579772823978	High	1449	8
chr1	40	8.64937499111098	High	1449	9
chr1	41	8.37707776255472	High	1449	9
chr1	42	5.02110006576122	High	1449	8
chr1	43	3.28666931267732	High	1449	7
chr1	44	3.86754662632626	High	1449	8
chr1	45	5.04434278720416	High	1449	8
chr1	46	4.68079485753986	High	1449	8
chr1	47	3.8395145474705	High	1449	8
chr1	48	1.78749937256269	High	1449	6
chr1	49	-0.756084846855167	Low	1450	3
chr1	50	-2.94609394277615	Low	1450	1
chr1	51	-1.82151279805253	Low	1450	2
chr1	52	1.06633857245142	High	1449	6
chr1	53	3.14045606053584	High	1449	7
chr1	54	3.56455560188253	High	1449	8
chr1	55	2.49612136428421	High	1449	7
chr1	56	1.72095025833115	High	1449	6
chr1	57	-0.0495784495288248	Low	1450	4
chr1	58	-2.486726910494	Low	1450	1
chr1	59	0.32007756955958	High	1449	5
chr1	60	0.155039260704877	High	1449	5
chr1	61	2.46147880680063	High	1449	7
chr1	62	-0.494658879961847	Low	1450	4
chr1	63	0.23348351617461	High	1449	5
chr1	64	-0.45013033395767	Low	1450	4
chr1	65	2.50981685723421	High	1449	7
chr1	66	1.8044148965423	High	1449	6
chr1	67	2.0703922894457	High	1449	7
chr1	68	-1.04956805173681	Low	1450	3
chr1	69	-1.68606022850065	Low	1450	2
chr1	70	-2.40260509061288	Low	1450	1
chr1	71	-3.3477456395976	Low	1450	0
chr1	72	-3.24900367156734	Low	1450	0
chr1	73	-2.9722086060104	Low	1450	1
chr1	74	-3.11256715618924	Low	1450	1
chr1	75	-2.74799338921439	Low	1450	1
chr1	76	-3.67099066264338	Low	1450	0
chr1	77	-3.61646332143716	Low	1450	0
chr1	78	-1.80566956989251	Low	1450	2
chr1	79	-2.29438195039239	Low	1450	1
chr1	80	-2.51914520995176	Low	1450	1
chr1	81	-3.22668054757101	Low	1450	0
chr1	82	-4.39237146606958	Low	1450	0
chr1	83	-4.38685775346605	Low	1450	0
chr1	84	-3.3604947262432	Low	1450	0
chr1	85	-1.76197387546291	Low	1450	2
chr1	86	-0.418150148088098	Low	1450	4
chr1	87	0.501289593025312	High	1449	5
chr1	88	-1.47282503015395	Low	1450	3
chr1	89	0.101099862900368	High	1449	5
chr1	90	-0.923838706889764	Low	1450	3
chr1	91	0.625654151341483	High	1449	5
chr1	92	2.80602263188538	High	1449	7
chr1	93	3.97791689480896	High	1449	8
chr1	94	4.37568686236772	High	1449	8
chr1	95	1.16988872287737	High	1449	6
chr1	96	-0.726611076166414	Low	1450	4
chr1	97	-2.49310749706184	Low	1450	1
chr1	98	-3.91361666745677	Low	1450	0
chr1	99	-3.28055918114754	Low	1450	0
chr1	100	-0.833577555868872	Low	1450	3
chr1	101	-0.589098236573232	Low	1450	4
chr1	102	-1.45255370598963	Low	1450	3
chr1	103	-4.15949268861958	Low	1450	0
chr1	104	-2.90592170731736	Low	1450	1
chr1	105	-2.92991074103191	Low	1450	1
chr1	106	-2.99270620695506	Low	1450	1
chr1	107	-3.19985413523363	Low	1450	0
chr1	108	-3.50232477920723	Low	1450	0
chr1	109	0.541167547391851	High	1449	5
chr1	110	4.32746872382736	High	1449	8
chr1	111	5.11282785920933	High	1449	8
chr1	112	2.34816839908648	High	1449	7
chr1	113	0.798945939128927	High	1449	5
chr1	114	0.777505121615774	High	1449	5
chr1	115	1.59188347437542	High	1449	6
chr1	116	0.653601955095818	High	1449	5
chr1	117	0.13986357672787	High	1449	5
chr1	118	-0.634203988799962	Low	1450	4
chr1	119	-1.49992271034997	Low	1450	2
chr1	120	-1.88344664380872	Low	1450	2
chr1	121	-2.96595606897833	Low	1450	1
chr1	122	-3.6815627673085	Low	1450	0
chr1	123	-4.78704215272582	Low	1450	0
chr1	143	-0.672405869806495	Low	1450	4
chr1	144	-4.01854673752393	Low	1450	0
chr1	145	-0.433102701044544	Low	1450	4
chr1	146	0.496668699185301	High	1449	5
chr1	147	0.566706257870991	High	1449	5
chr1	148	-2.67817356445675	Low	1450	1
chr1	149	-1.76281291203365	Low	1450	2
chr1	150	3.96380632042082	High	1449	8
chr1	151	8.81224049275073	High	1449	9
chr1	152	7.49451187312584	High	1449	9
chr1	153	4.69111961210435	High	1449	8
chr1	154	4.36013053886492	High	1449	8
chr1	155	8.88602464831021	High	1449	9
chr1	156	12.0110347773122	High	1449	9
chr1	157	8.30727756241892	High	1449	9
chr1	158	3.94834023337957	High	1449	8
chr1	159	-2.06578001046335	Low	1450	2
chr1	160	-1.02091609021831	Low	1450	3
chr1	161	1.53804852067466	High	1449	6
chr1	162	2.34453979981945	High	1449	7
chr1	163	0.421871590579038	High	1449	5
chr1	164	-0.0639825142018696	Low	1450	4
chr1	165	-0.431525149110569	Low	1450	4
chr1	166	0.347496859988723	High	1449	5
chr1	167	0.0608284742929452	High	1449	5
chr1	168	-0.372158419675886	Low	1450	4
chr1	169	0.759074596355604	High	1449	5
chr1	170	-1.16373480267009	Low	1450	3
chr1	171	-0.254544372172858	Low	1450	4
chr1	172	-0.510769837617265	Low	1450	4
chr1	173	1.07178487518599	High	1449	6
chr1	174	0.335066023462495	High	1449	5
chr1	175	-1.21256692973369	Low	1450	3
chr1	176	-2.8163442826164	Low	1450	1
chr1	177	-3.97325171158667	Low	1450	0
chr1	178	-3.2747534679807	Low	1450	0
chr1	179	-0.756156411215095	Low	1450	3
chr1	180	1.42323796670587	High	1449	6
chr1	181	1.27795998716437	High	1449	6
chr1	182	0.963355390125929	High	1449	6
chr1	183	2.07166996018561	High	1449	7
chr1	184	4.18127950711913	High	1449	8
chr1	185	2.57111149098242	High	1449	7
chr1	186	0.896096336279341	High	1449	5
chr1	187	-2.1495778905623	Low	1450	2
chr1	188	-3.28557891017586	Low	1450	0
chr1	189	-2.05384956806313	Low	1450	2
chr1	190	-3.41580257649008	Low	1450	0
chr1	191	-4.76963864768715	Low	1450	0
chr1	192	-2.87205533138257	Low	1450	1
chr1	193	-3.54754523940457	Low	1450	0
chr1	194	-3.55830793006042	Low	1450	0
chr1	195	-4.01673403333211	Low	1450	0
chr1	196	-3.10949805130384	Low	1450	1
chr1	197	-3.43943747403794	Low	1450	0
chr1	198	-2.80931321480698	Low	1450	1
chr1	199	-2.99688415007933	Low	1450	1
chr1	200	-2.47601230799413	Low	1450	1
chr1	201	0.834217231121931	High	1449	5
chr1	202	3.86368434314818	High	1449	8
chr1	203	5.49547051830824	High	1449	9
chr1	204	4.40720491637453	High	1449	8
chr1	205	4.41700400189546	High	1449	8
chr1	206	3.14129272119521	High	1449	7
chr1	207	2.97326669261804	High	1449	7
chr1	208	1.48076394502052	High	1449	6
chr1	209	0.658935217785638	High	1449	5
chr1	210	-0.672535542454423	Low	1450	4
chr1	211	-0.729238144058737	Low	1450	4
chr1	212	-0.0677962724614997	Low	1450	4
chr1	213	-0.679674780260954	Low	1450	4
chr1	214	-0.765113349513761	Low	1450	3
chr1	215	-2.09905702110278	Low	1450	2
chr1	216	-2.62714501514314	Low	1450	1
chr1	217	-3.41916829396293	Low	1450	0
chr1	218	-3.19134082387193	Low	1450	0
chr1	219	-3.3062555003014	Low	1450	0
chr1	220	-1.85831887838399	Low	1450	2
chr1	221	-1.90073867072261	Low	1450	2
chr1	222	-0.0396744633477714	Low	1450	4
chr1	223	-1.38075298843017	Low	1450	3
chr1	224	0.45116225260362	High	1449	5
chr1	225	0.664681986759473	High	1449	5
chr1	226	4.31559043752192	High	1449	8
chr1	227	4.14890215893279	High	1449	8
chr1	228	5.25021776229681	High	1449	8
chr1	229	3.38518680487453	High	1449	7
chr1	230	2.28195411941366	High	1449	7
chr1	231	1.45370814260516	High	1449	6
chr1	232	0.0214349837179524	High	1449	5
chr1	233	-0.158396535152221	Low	1450	4
chr1	234	-0.54781946287683	Low	1450	4
chr1	235	2.19070488623392	High	1449	7
chr1	236	4.31382787036737	High	1449	8
chr1	237	2.92619669220968	High	1449	7
chr1	238	-1.01655157768547	Low	1450	3
chr1	239	-4.24336652087809	Low	1450	0
chr1	240	-4.08471523796292	Low	1450	0
chr1	241	-3.50608815904584	Low	1450	0
chr1	242	-3.39188543047107	Low	1450	0
chr1	243	-3.31333717672506	Low	1450	0
chr1	244	-2.20278812054305	Low	1450	2
chr1	245	-1.16495645701336	Low	1450	3
chr1	246	-0.519829659631025	Low	1450	4
chr1	247	-0.427159142185425	Low	1450	4
chr1	248	-1.57935685947441	Low	1450	2
chr1	249	-2.19431223616653	Low	1450	2
chr1	250	-3.46585349816638	Low	1450	0
chr11	1	9.46277977408793	High	1449	9
chr11	2	7.10985269397532	High	1449	9
chr11	3	4.698610954626	High	1449	8
chr11	4	2.44429545254738	High	1449	7
chr11	5	1.02952819864246	High	1449	6
chr11	6	-0.490569290004276	Low	1450	4
chr11	7	-0.188793974717027	Low	1450	4
chr11	8	0.851741181523301	High	1449	5
chr11	9	1.68274765230713	High	1449	6
chr11	10	4.01824828046961	High	1449	8
chr11	11	3.19276740757874	High	1449	7
chr11	12	4.34717423436894	High	1449	8
chr11	13	2.35055329527865	High	1449	7
chr11	14	3.75268879967274	High	1449	8
chr11	15	0.392750520496129	High	1449	5
chr11	16	-0.533433470866933	Low	1450	4
chr11	17	-1.6100480075267	Low	1450	2
chr11	18	0.0188848539861151	High	1449	5
chr11	19	0.0262578183774049	High	1449	5
chr11	20	-0.21466908240394	Low	1450	4
chr11	21	-2.21661669127577	Low	1450	2
chr11	22	-2.49767438377756	Low	1450	1
chr11	23	-3.57762323296545	Low	1450	0
chr11	24	-3.70999891348062	Low	1450	0
chr11	25	-1.32819879844374	Low	1450	3
chr11	26	-3.94160134154377	Low	1450	0
chr11	27	-3.08750578148827	Low	1450	1
chr11	28	-2.57508166460618	Low	1450	1
chr11	29	-2.79535435016954	Low	1450	1
chr11	30	-3.09903242675234	Low	1450	1
chr11	31	-2.69700399936448	Low	1450	1
chr11	32	-1.44040213136645	Low	1450	3
chr11	33	0.830326056230632	High	1449	5
chr11	34	3.1021424816095	High	1449	7
chr11	35	3.74945137354183	High	1449	8
chr11	36	1.6321468037564	High	1449	6
chr11	37	-1.56392309027408	Low	1450	2
chr11	38	-3.39966183009944	Low	1450	0
chr11	39	-1.59619406670619	Low	1450	2
chr11	40	-3.82367507220466	Low	1450	0
chr11	41	-2.57597333904056	Low	1450	1
chr11	42	-3.85029853920056	Low	1450	0
chr11	43	-1.88383509041271	Low	1450	2
chr11	44	-0.293220250665827	Low	1450	4
chr11	45	1.39709349974526	High	1449	6
chr11	46	3.28919826758655	High	1449	7
chr11	47	6.4576977798528	High	1449	9
chr11	48	5.37320103386846	High	1449	8
chr11	49	1.23403461729921	High	1449	6
chr11	50	-2.4965011432703	Low	1450	1
chr11	51	-0.30123742920273	Low	1450	4
chr11	55	-0.357446376482129	Low	1450	4
chr11	56	-1.34406035778149	Low	1450	3
chr11	57	-0.073311444717133	Low	1450	4
chr11	58	1.63198326827548	High	1449	6
chr11	59	3.10899525404536	High	1449	7
chr11	60	0.156181542886956	High	1449	5
chr11	61	1.65124820841293	High	1449	6
chr11	62	5.60561778924881	High	1449	9
chr11	63	7.4603242913181	High	1449	9
chr11	64	9.48022138474071	High	1449	9
chr11	65	11.9733893226128	High	1449	9
chr11	66	13.1776733236165	High	1449	9
chr11	67	12.7702030764062	High	1449	9
chr11	68	9.21403312659166	High	1449	9
chr11	69	5.88475821630148	High	1449	9
chr11	70	2.28600029938346	High	1449	7
chr11	71	0.308687008250273	High	1449	5
chr11	72	1.0999562874152	High	1449	6
chr11	73	2.71218706180052	High	1449	7
chr11	74	2.39305946127837	High	1449	7
chr11	75	3.31364350144896	High	1449	7
chr11	76	2.40122352525126	High	1449	7
chr11	77	3.65506530642588	High	1449	8
chr11	78	2.3125304769717	High	1449	7
chr11	79	0.571236139727127	High	1449	5
chr11	80	-2.45276305925105	Low	1450	1
chr11	81	-2.39648786215548	Low	1450	1
chr11	82	-1.4553684743963	Low	1450	3
chr11	83	-1.18364790400791	Low	1450	3
chr11	84	-0.986278697438368	Low	1450	3
chr11	85	-1.2897908010942	Low	1450	3
chr11	86	-0.294791699083367	Low	1450	4
chr11	87	-0.09146595454381	Low	1450	4
chr11	88	-1.21773821375713	Low	1450	3
chr11	89	-2.4811069901977	Low	1450	1
chr11	90	-2.8818019413068	Low	1450	1
chr11	91	-3.85068882709513	Low	1450	0
chr11	92	-2.43560913948534	Low	1450	1
chr11	93	-2.08158033443596	Low	1450	2
chr11	94	1.24747080892503	High	1449	6
chr11	95	4.8129600051787	High	1449	8
chr11	96	3.88514987127778	High	1449	8
chr11	97	0.51598238963675	High	1449	5
chr11	98	-3.20039229266868	Low	1450	0
chr11	99	-2.98372931850207	Low	1450	1
chr11	100	-2.87937068006262	Low	1450	1
chr11	101	-2.41231485851943	Low	1450	1
chr11	102	-0.937878202478903	Low	1450	3
chr11	103	-1.53326864615926	Low	1450	2
chr11	104	-1.38914066607927	Low	1450	3
chr11	105	-2.12731685716151	Low	1450	2
chr11	106	-2.26765550167445	Low	1450	1
chr11	107	-1.99869505505755	Low	1450	2
chr11	108	-0.734990784710769	Low	1450	3
chr11	109	-0.535573372427836	Low	1450	4
chr11	110	0.0887758038349363	High	1449	5
chr11	111	1.45278928366008	High	1449	6
chr11	112	1.18004090720393	High	1449	6
chr11	113	1.38506833550381	High	1449	6
chr11	114	0.0981746428077692	High	1449	5
chr11	115	0.050190459431086	High	1449	5
chr11	116	0.758483751309175	High	1449	5
chr11	117	0.213482047189729	High	1449	5
chr11	118	5.36769171131821	High	1449	8
chr11	119	4.47901262263419	High	1449	8
chr11	120	5.04851982098889	High	1449	8
chr11	121	0.795448076822224	High	1449	5
chr11	122	0.855653673241348	High	1449	5
chr11	123	-0.510039376187708	Low	1450	4
chr11	124	-0.26463189199335	Low	1450	4
chr11	125	0.122809121846438	High	1449	5
chr11	126	1.01209384303699	High	1449	6
chr11	127	-0.393085426097627	Low	1450	4
chr11	128	0.388940118236886	High	1449	5
chr11	129	0.175232591376266	High	1449	5
chr11	130	1.45849381519195	High	1449	6
chr11	131	-1.17629901884051	Low	1450	3
chr11	132	-2.66411255423873	Low	1450	1
chr11	133	-2.35905683774342	Low	1450	1
chr11	134	-3.29440350724631	Low	1450	0
chr11	135	-2.90944824458063	Low	1450	1
chr12	1	1.00888942012699	High	1449	6
chr12	2	0.923016774944427	High	1449	6
chr12	3	0.594324558510458	High	1449	5
chr12	4	-0.0028463459046062	Low	1450	4
chr12	5	-0.895163225639033	Low	1450	3
chr12	6	4.43708346401055	High	1449	8
chr12	7	5.29451554543641	High	1449	8
chr12	8	5.80437289226048	High	1449	9
chr12	9	0.804995994097496	High	1449	5
chr12	10	0.309588723633882	High	1449	5
chr12	11	0.518628073111903	High	1449	5
chr12	12	1.84676135651544	High	1449	6
chr12	13	2.49602257686741	High	1449	7
chr12	14	2.87194449109401	High	1449	7
chr12	15	1.95547262168465	High	1449	6
chr12	16	0.939527985547942	High	1449	6
chr12	17	-1.08551827310581	Low	1450	3
chr12	18	-2.78841565431069	Low	1450	1
chr12	19	-2.00263969954869	Low	1450	2
chr12	20	-1.6688835790364	Low	1450	2
chr12	21	-0.982116013205724	Low	1450	3
chr12	22	-1.6993300508592	Low	1450	2
chr12	23	-1.60470018605831	Low	1450	2
chr12	24	-1.49162615440232	Low	1450	3
chr12	25	-1.99196393294874	Low	1450	2
chr12	26	0.43684008626463	High	1449	5
chr12	27	3.1344368008026	High	1449	7
chr12	28	3.10905553432534	High	1449	7
chr12	29	1.64393096319369	High	1449	6
chr12	30	-1.03118858310921	Low	1450	3
chr12	31	-0.994218454287027	Low	1450	3
chr12	32	-0.762121686966116	Low	1450	3
chr12	33	-1.64074339428395	Low	1450	2
chr12	34	-2.46159921683482	Low	1450	1
chr12	35	-3.02665930638862	Low	1450	1
chr12	36	-2.16083909295696	Low	1450	2
chr12	38	-1.82287391546527	Low	1450	2
chr12	39	-4.00087277725654	Low	1450	0
chr12	40	-3.25306278995985	Low	1450	0
chr12	41	-2.70444875186407	Low	1450	1
chr12	42	-1.73211442669974	Low	1450	2
chr12	43	-1.67695910842029	Low	1450	2
chr12	44	-1.19166854582445	Low	1450	3
chr12	45	-1.6700250272791	Low	1450	2
chr12	46	0.808558644493051	High	1449	5
chr12	47	1.27648171329776	High	1449	6
chr12	48	4.06555015973986	High	1449	8
chr12	49	6.18879660760918	High	1449	9
chr12	50	8.06175652636884	High	1449	9
chr12	51	6.85842004157188	High	1449	9
chr12	52	4.27061021043627	High	1449	8
chr12	53	6.70212711387082	High	1449	9
chr12	54	6.72926004977527	High	1449	9
chr12	55	3.92570434817905	High	1449	8
chr12	56	4.85416301901366	High	1449	8
chr12	57	7.86413016337189	High	1449	9
chr12	58	10.6074523347531	High	1449	9
chr12	59	4.70989332214626	High	1449	8
chr12	60	-0.774822586589863	Low	1450	3
chr12	61	-3.52006330940278	Low	1450	0
chr12	62	-3.35461691294227	Low	1450	0
chr12	63	-3.05008449887458	Low	1450	1
chr12	64	-1.29536774737473	Low	1450	3
chr12	65	-0.0377515996894023	Low	1450	4
chr12	66	0.716397171675597	High	1449	5
chr12	67	0.352781180605044	High	1449	5
chr12	68	0.392513640713028	High	1449	5
chr12	69	2.05670889199196	High	1449	7
chr12	70	1.75483758066154	High	1449	6
chr12	71	0.411470102614354	High	1449	5
chr12	72	-1.18905985452841	Low	1450	3
chr12	73	-2.28980064468137	Low	1450	1
chr12	74	-2.51863870983855	Low	1450	1
chr12	75	-3.387904085006	Low	1450	0
chr12	76	-1.84107469675915	Low	1450	2
chr12	77	-1.05973284051087	Low	1450	3
chr12	78	-1.34061832902103	Low	1450	3
chr12	79	-2.20345727586288	Low	1450	2
chr12	80	-2.36428600785941	Low	1450	1
chr12	81	-1.71661582659538	Low	1450	2
chr12	82	-2.08819138375922	Low	1450	2
chr12	83	-2.80000433815408	Low	1450	1
chr12	84	-3.70351103175305	Low	1450	0
chr12	85	-3.69526851543301	Low	1450	0
chr12	86	-4.34161247524685	Low	1450	0
chr12	87	-4.3552804852316	Low	1450	0
chr12	88	-3.00884313157002	Low	1450	1
chr12	89	-1.51911379007776	Low	1450	2
chr12	90	-0.386079452980264	Low	1450	4
chr12	91	-0.588084556300048	Low	1450	4
chr12	92	-0.40303549474871	Low	1450	4
chr12	93	1.05449718277684	High	1449	6
chr12	94	1.05081507362079	High	1449	6
chr12	95	1.27190913591806	High	1449	6
chr12	96	0.468981924498722	High	1449	5
chr12	97	-0.563539214832104	Low	1450	4
chr12	98	-1.43910371324325	Low	1450	3
chr12	99	-2.70253609482734	Low	1450	1
chr12	100	-1.62265346623752	Low	1450	2
chr12	101	-1.38305131222534	Low	1450	3
chr12	102	0.634217213219082	High	1449	5
chr12	103	-0.820899423600777	Low	1450	3
chr12	104	0.915192471101348	High	1449	6
chr12	105	0.322140003631223	High	1449	5
chr12	106	1.30108052428151	High	1449	6
chr12	107	-0.46748227534289	Low	1450	4
chr12	108	-0.722057338287865	Low	1450	4
chr12	109	2.367129857517	High	1449	7
chr12	110	5.42927182390016	High	1449	9
chr12	111	5.80251859171592	High	1449	9
chr12	112	6.37986659766415	High	1449	9
chr12	113	4.32846869803151	High	1449	8
chr12	114	3.07750884070322	High	1449	7
chr12	115	0.467686569045107	High	1449	5
chr12	116	0.779832972349694	High	1449	5
chr12	117	1.24563341826853	High	1449	6
chr12	118	1.32817193013781	High	1449	6
chr12	119	-1.08875634120503	Low	1450	3
chr12	120	2.67100667774433	High	1449	7
chr12	121	3.71686257724595	High	1449	8
chr12	122	9.37296797488553	High	1449	9
chr12	123	10.1107652930559	High	1449	9
chr12	124	9.84418533443715	High	1449	9
chr12	125	7.98049638468851	High	1449	9
chr12	126	2.20696148570904	High	1449	7
chr12	127	-0.431373053397512	Low	1450	4
chr12	128	-3.70688336272549	Low	1450	0
chr12	129	-3.28416110051469	Low	1450	0
chr12	130	-3.19762602253787	Low	1450	0
chr12	131	-3.27058144393731	Low	1450	0
chr12	132	-0.267590326056188	Low	1450	4
chr12	133	5.71499553540224	High	1449	9
chr12	134	10.0150997864139	High	1449	9
chr13	19	-0.449881897795443	Low	1450	4
chr13	20	-0.813769905524197	Low	1450	3
chr13	21	3.36498334442782	High	1449	7
chr13	22	5.4577297118191	High	1449	9
chr13	23	2.60308635596975	High	1449	7
chr13	24	1.10770738395202	High	1449	6
chr13	25	1.87182442841833	High	1449	6
chr13	26	3.22652948504815	High	1449	7
chr13	27	2.87659110265245	High	1449	7
chr13	28	3.88516475809032	High	1449	8
chr13	29	2.84329806759062	High	1449	7
chr13	30	3.00378275598926	High	1449	7
chr13	31	3.18089258570127	High	1449	7
chr13	32	4.02701871902646	High	1449	8
chr13	33	5.55923742917779	High	1449	9
chr13	34	2.6477858162874	High	1449	7
chr13	35	0.747324007170883	High	1449	5
chr13	36	-2.20066036171947	Low	1450	2
chr13	37	-0.72160194360357	Low	1450	4
chr13	38	-0.506527766627369	Low	1450	4
chr13	39	-0.317140311211153	Low	1450	4
chr13	40	-1.50227683643743	Low	1450	2
chr13	41	4.42464519743213	High	1449	8
chr13	42	7.98004485294933	High	1449	9
chr13	43	7.86118808335666	High	1449	9
chr13	44	4.01910310395894	High	1449	8
chr13	45	2.56438052491503	High	1449	7
chr13	46	3.62814465721641	High	1449	8
chr13	47	3.58785837292535	High	1449	8
chr13	48	5.31244808928917	High	1449	8
chr13	49	5.94752527211449	High	1449	9
chr13	50	8.5959062095429	High	1449	9
chr13	51	4.74742129500734	High	1449	8
chr13	52	4.51992731901251	High	1449	8
chr13	53	1.66624235495085	High	1449	6
chr13	54	0.506993145406697	High	1449	5
chr13	55	-2.29490561328732	Low	1450	1
chr13	56	-2.98542000442278	Low	1450	1
chr13	57	-1.64476754940873	Low	1450	2
chr13	58	-2.55337407559659	Low	1450	1
chr13	59	-2.57373729630799	Low	1450	1
chr13	60	-1.27464645342849	Low	1450	3
chr13	61	-2.97830783648689	Low	1450	1
chr13	62	-3.19113577249365	Low	1450	0
chr13	63	-3.06107402170725	Low	1450	1
chr13	64	-1.80545662534878	Low	1450	2
chr13	65	-1.80545662534878	Low	1450	2
chr13	66	-3.17506029972944	Low	1450	0
chr13	67	-3.01118102957359	Low	1450	1
chr13	68	-2.88114380695136	Low	1450	1
chr13	69	-2.89545445642836	Low	1450	1
chr13	70	-1.70268321369642	Low	1450	2
chr13	71	-1.74511349553325	Low	1450	2
chr13	72	-3.96310333592527	Low	1450	0
chr13	73	-0.414408394532605	Low	1450	4
chr13	74	1.49007595463208	High	1449	6
chr13	75	1.43781178253098	High	1449	6
chr13	76	-0.130084302767958	Low	1450	4
chr13	77	2.63509159303254	High	1449	7
chr13	78	2.99526788203279	High	1449	7
chr13	79	3.39014927177285	High	1449	7
chr13	80	-0.270203771833696	Low	1450	4
chr13	81	-0.970766418043905	Low	1450	3
chr13	82	-3.21284114734097	Low	1450	0
chr13	83	-2.81591358813604	Low	1450	1
chr13	84	-3.03576230433662	Low	1450	1
chr13	85	-1.72247530148053	Low	1450	2
chr13	86	-4.07376493886778	Low	1450	0
chr13	87	-4.11906254128002	Low	1450	0
chr13	88	-4.06741408155039	Low	1450	0
chr13	89	-2.83137802268225	Low	1450	1
chr13	90	-2.80698701053412	Low	1450	1
chr13	91	-2.11338557258654	Low	1450	2
chr13	92	-3.48295249268794	Low	1450	0
chr13	93	-3.21148535264122	Low	1450	0
chr13	94	-3.84232640657356	Low	1450	0
chr13	95	-0.83653067139009	Low	1450	3
chr13	96	0.978392552211586	High	1449	6
chr13	97	2.69545167116545	High	1449	7
chr13	98	2.86836233898205	High	1449	7
chr13	99	6.04791329353344	High	1449	9
chr13	100	7.23502269714029	High	1449	9
chr13	101	4.98981626139377	High	1449	8
chr13	102	0.709540285251155	High	1449	5
chr13	103	0.871019139291098	High	1449	5
chr13	104	-0.481270940773471	Low	1450	4
chr13	105	-1.45009766534202	Low	1450	3
chr13	106	-4.0973574916038	Low	1450	0
chr13	107	-2.49010831841287	Low	1450	1
chr13	108	-1.77779102550912	Low	1450	2
chr13	109	-2.10787458196021	Low	1450	2
chr13	110	-1.93509323260724	Low	1450	2
chr13	111	2.99923240601639	High	1449	7
chr13	112	3.1770237745256	High	1449	7
chr13	113	5.83317882020853	High	1449	9
chr13	114	4.49763623497491	High	1449	8
chr13	115	5.872579915346	High	1449	9
chr13	116	4.51131908097644	High	1449	8
chr14	20	-1.59238974830504	Low	1450	2
chr14	21	1.59392165820858	High	1449	6
chr14	22	1.9704037433105	High	1449	6
chr14	23	6.49795399121089	High	1449	9
chr14	24	6.21422371125099	High	1449	9
chr14	25	6.78720987495125	High	1449	9
chr14	26	0.682311807640323	High	1449	5
chr14	27	-2.00018535104267	Low	1450	2
chr14	28	-2.9205933915769	Low	1450	1
chr14	29	-2.85490288857337	Low	1450	1
chr14	30	-4.23401851106471	Low	1450	0
chr14	31	-1.44777087912642	Low	1450	3
chr14	32	-0.653168940796888	Low	1450	4
chr14	33	-0.215013675581604	Low	1450	4
chr14	34	-1.72023211345566	Low	1450	2
chr14	35	0.978525722331151	High	1449	6
chr14	36	1.74124260556586	High	1449	6
chr14	37	1.28162923573372	High	1449	6
chr14	38	-1.80936682930448	Low	1450	2
chr14	39	-0.919006144454061	Low	1450	3
chr14	40	-1.61953890863079	Low	1450	2
chr14	41	-2.33460011714894	Low	1450	1
chr14	42	-4.35476453011035	Low	1450	0
chr14	43	-4.45563887977296	Low	1450	0
chr14	44	-4.44494024912136	Low	1450	0
chr14	45	-2.67638062966002	Low	1450	1
chr14	46	-2.51821159857994	Low	1450	1
chr14	47	-2.34769098800844	Low	1450	1
chr14	48	-4.48986982395944	Low	1450	0
chr14	49	-4.68462604296866	Low	1450	0
chr14	50	0.571563746347923	High	1449	5
chr14	51	3.25312051799008	High	1449	7
chr14	52	4.66784926636089	High	1449	8
chr14	53	0.898840122091862	High	1449	5
chr14	54	-0.561373076301549	Low	1450	4
chr14	55	2.17648574787159	High	1449	7
chr14	56	3.3216541964489	High	1449	7
chr14	57	3.31463818633156	High	1449	7
chr14	58	1.33282914824062	High	1449	6
chr14	59	0.350251247164076	High	1449	5
chr14	60	0.934660510044031	High	1449	6
chr14	61	1.09244650233781	High	1449	6
chr14	62	1.21220077316175	High	1449	6
chr14	63	0.577673468884545	High	1449	5
chr14	64	1.32311992552021	High	1449	6
chr14	65	1.77336695404946	High	1449	6
chr14	66	0.903345005475371	High	1449	5
chr14	67	-0.492865312923469	Low	1450	4
chr14	68	1.95930703269978	High	1449	6
chr14	69	7.57532544767653	High	1449	9
chr14	70	8.29803213161745	High	1449	9
chr14	71	6.16550019830826	High	1449	9
chr14	72	0.515986988885835	High	1449	5
chr14	73	0.607121862950368	High	1449	5
chr14	74	2.42364935021003	High	1449	7
chr14	75	7.83955542690933	High	1449	9
chr14	76	7.7190751581433	High	1449	9
chr14	77	6.82531507129624	High	1449	9
chr14	78	2.42601044772684	High	1449	7
chr14	79	0.502905505586016	High	1449	5
chr14	80	-2.95392498436371	Low	1450	1
chr14	81	-2.4084397913169	Low	1450	1
chr14	82	-2.57794485613225	Low	1450	1
chr14	83	-2.7173234549948	Low	1450	1
chr14	84	-3.10138208788907	Low	1450	1
chr14	85	-3.216836477882	Low	1450	0
chr14	86	-4.40917898039278	Low	1450	0
chr14	87	-4.33210822663429	Low	1450	0
chr14	88	-3.35202591310275	Low	1450	0
chr14	89	-0.334442349328991	Low	1450	4
chr14	90	1.91492384161584	High	1449	6
chr14	91	4.59768453218761	High	1449	8
chr14	92	2.50734926988308	High	1449	7
chr14	93	2.77078628878046	High	1449	7
chr14	94	0.483170085768026	High	1449	5
chr14	95	1.34552498082183	High	1449	6
chr14	96	0.694396049264162	High	1449	5
chr14	97	-0.133584695948588	Low	1450	4
chr14	98	-2.15609763971426	Low	1450	2
chr14	99	-2.53592223503016	Low	1450	1
chr14	100	0.691156865335164	High	1449	5
chr14	101	1.28863119615076	High	1449	6
chr14	102	4.44879594914331	High	1449	8
chr14	103	5.54371274576362	High	1449	9
chr14	104	7.20741122526378	High	1449	9
chr14	105	7.90304106323069	High	1449	9
chr14	106	2.93449861902686	High	1449	7
chr14	107	0.683520338652627	High	1449	5
chr14	108	-3.21981806498833	Low	1450	0
chr15	22	-4.60438694006535	Low	1450	0
chr15	23	-3.83924545902194	Low	1450	0
chr15	24	-3.72047097779534	Low	1450	0
chr15	25	-3.28996607602697	Low	1450	0
chr15	26	-3.19733664503087	Low	1450	0
chr15	27	-2.80649179102113	Low	1450	1
chr15	28	-3.99133955219339	Low	1450	0
chr15	29	-3.9350945887735	Low	1450	0
chr15	30	-3.59856344332662	Low	1450	0
chr15	31	-1.0214121595483	Low	1450	3
chr15	32	-1.64269951278128	Low	1450	2
chr15	33	-2.05537790375761	Low	1450	2
chr15	34	-2.45757663998172	Low	1450	1
chr15	35	-1.19935537933549	Low	1450	3
chr15	36	-1.27745870056672	Low	1450	3
chr15	37	-2.67724832335489	Low	1450	1
chr15	38	-3.37166118421003	Low	1450	0
chr15	39	-2.69694540653872	Low	1450	1
chr15	40	0.632346613369901	High	1449	5
chr15	41	4.30884384679843	High	1449	8
chr15	42	7.82715821020363	High	1449	9
chr15	43	7.06551822977271	High	1449	9
chr15	44	6.07041151713394	High	1449	9
chr15	45	5.19581293817932	High	1449	8
chr15	46	1.40104388035968	High	1449	6
chr15	47	-1.74274896406497	Low	1450	2
chr15	48	-4.04703671419863	Low	1450	0
chr15	49	-2.24536430819685	Low	1450	2
chr15	50	-0.905451135774979	Low	1450	3
chr15	51	-0.250959175042575	Low	1450	4
chr15	52	2.85662252380985	High	1449	7
chr15	53	1.56711248503537	High	1449	6
chr15	54	-0.283256992074691	Low	1450	4
chr15	55	-3.72095216819917	Low	1450	0
chr15	56	-3.09529682953443	Low	1450	1
chr15	57	0.633202681718385	High	1449	5
chr15	58	0.658014902867513	High	1449	5
chr15	59	3.92782560551745	High	1449	8
chr15	60	2.0535237452285	High	1449	6
chr15	61	2.02304216374001	High	1449	6
chr15	62	-0.899268339963439	Low	1450	3
chr15	63	1.42344004244452	High	1449	6
chr15	64	4.15435522410424	High	1449	8
chr15	65	8.39967885980124	High	1449	9
chr15	66	7.11748644339536	High	1449	9
chr15	67	8.212986731913	High	1449	9
chr15	68	5.19791710591964	High	1449	8
chr15	69	3.66174450468975	High	1449	8
chr15	70	-0.498905665443906	Low	1450	4
chr15	71	-1.33417033090347	Low	1450	3
chr15	72	0.228571022687772	High	1449	5
chr15	73	1.06452995482142	High	1449	6
chr15	74	2.94616977722682	High	1449	7
chr15	75	6.60068035900186	High	1449	9
chr15	76	6.60917476607316	High	1449	9
chr15	77	5.16049078144078	High	1449	8
chr15	78	2.80274921906829	High	1449	7
chr15	79	2.75817239864761	High	1449	7
chr15	80	2.04802194456753	High	1449	6
chr15	81	-0.217630059426514	Low	1450	4
chr15	82	-1.45363289463026	Low	1450	3
chr15	83	-0.262191709144971	Low	1450	4
chr15	84	-1.84860747402613	Low	1450	2
chr15	85	1.47939539977672	High	1449	6
chr15	86	2.66247764485512	High	1449	7
chr15	87	2.31952465894815	High	1449	7
chr15	88	-1.19838811402556	Low	1450	3
chr15	89	-1.99720892272818	Low	1450	2
chr15	90	2.90884562975569	High	1449	7
chr15	91	5.72122430888324	High	1449	9
chr15	92	3.63109736157497	High	1449	8
chr15	93	3.53847164201044	High	1449	8
chr15	94	0.448486350748428	High	1449	5
chr15	95	0.623196414829332	High	1449	5
chr15	96	-2.53551499119147	Low	1450	1
chr15	97	-2.78362612821015	Low	1450	1
chr15	98	-3.7270091687382	Low	1450	0
chr15	99	-1.57247476918934	Low	1450	2
chr15	100	-0.0570576118596822	Low	1450	4
chr15	101	3.62120377137116	High	1449	8
chr15	102	0.717491209554391	High	1449	5
chr15	103	1.54839342597666	High	1449	6
chr16	1	8.78071729696696	High	1449	9
chr16	2	10.5392694514122	High	1449	9
chr16	3	11.0506224318539	High	1449	9
chr16	4	11.2521056639843	High	1449	9
chr16	5	5.47808459952812	High	1449	9
chr16	6	0.190870988319801	High	1449	5
chr16	7	-4.14764415312227	Low	1450	0
chr16	8	-3.6730048141517	Low	1450	0
chr16	9	-2.4154904978163	Low	1450	1
chr16	10	-1.79665619719347	Low	1450	2
chr16	11	0.229075105597122	High	1449	5
chr16	12	-0.134005064746475	Low	1450	4
chr16	13	-0.78422564982591	Low	1450	3
chr16	14	-1.66669174537024	Low	1450	2
chr16	15	-0.622421327259013	Low	1450	4
chr16	16	0.135269682539129	High	1449	5
chr16	17	-1.08039665166373	Low	1450	3
chr16	18	-2.16920585777836	Low	1450	2
chr16	19	-0.951503257768126	Low	1450	3
chr16	20	-0.591766631299004	Low	1450	4
chr16	21	0.174863657150455	High	1449	5
chr16	22	0.084815500420676	High	1449	5
chr16	23	1.33164783236231	High	1449	6
chr16	24	1.62173747192625	High	1449	6
chr16	25	0.846425990642286	High	1449	5
chr16	26	-1.63967899692814	Low	1450	2
chr16	27	-1.68621350650082	Low	1450	2
chr16	28	-0.319241102915769	Low	1450	4
chr16	29	1.41732032536798	High	1449	6
chr16	30	5.55720318109343	High	1449	9
chr16	31	6.31472425503722	High	1449	9
chr16	32	4.60806070601395	High	1449	8
chr16	33	-0.941365449600995	Low	1450	3
chr16	34	-4.16245350000761	Low	1450	0
chr16	35	-4.20178841143629	Low	1450	0
chr16	36	-0.605337587599463	Low	1450	4
chr16	46	-4.01651175790043	Low	1450	0
chr16	47	-2.93400504536515	Low	1450	1
chr16	48	-1.15594098738978	Low	1450	3
chr16	49	-0.645153989614406	Low	1450	4
chr16	50	0.425541053663826	High	1449	5
chr16	51	-0.839516097141566	Low	1450	3
chr16	52	-1.68006169962672	Low	1450	2
chr16	53	-0.174153527951887	Low	1450	4
chr16	54	-0.52164544696202	Low	1450	4
chr16	55	-0.357111967529569	Low	1450	4
chr16	56	-1.50541834155084	Low	1450	2
chr16	57	1.21708988335464	High	1449	6
chr16	58	3.74409969357326	High	1449	8
chr16	59	1.3882153153467	High	1449	6
chr16	60	-1.49980789771862	Low	1450	3
chr16	61	-2.11002396188354	Low	1450	2
chr16	62	-0.84260616057191	Low	1450	3
chr16	63	-2.92662403130984	Low	1450	1
chr16	64	-2.52955414121716	Low	1450	1
chr16	65	-3.41932776969611	Low	1450	0
chr16	66	-1.98818928750066	Low	1450	2
chr16	67	2.21678736780223	High	1449	7
chr16	68	4.43272992325584	High	1449	8
chr16	69	6.57360359033986	High	1449	9
chr16	70	5.37777237071411	High	1449	9
chr16	71	4.74350019045904	High	1449	8
chr16	72	2.02755461304052	High	1449	6
chr16	73	0.455851671292818	High	1449	5
chr16	74	-0.0572301905663786	Low	1450	4
chr16	75	2.03319456134402	High	1449	6
chr16	76	0.212201499471112	High	1449	5
chr16	77	-0.839498785002472	Low	1450	3
chr16	78	-3.10164956216376	Low	1450	1
chr16	79	-1.64572837373254	Low	1450	2
chr16	80	-1.52957549673958	Low	1450	2
chr16	81	-0.217213361358639	Low	1450	4
chr16	82	-0.978983988124628	Low	1450	3
chr16	83	-1.34638164643247	Low	1450	3
chr16	84	-1.21036532522966	Low	1450	3
chr16	85	1.78889527360417	High	1449	6
chr16	86	3.82380627536508	High	1449	8
chr16	87	3.38381617232152	High	1449	7
chr16	88	1.92724495588141	High	1449	6
chr16	89	5.46002868583862	High	1449	9
chr16	90	3.83851482524488	High	1449	8
chr16	91	4.74518032905883	High	1449	8
chr17	1	5.39562647479059	High	1449	9
chr17	2	4.50603784074595	High	1449	8
chr17	3	4.09964137703622	High	1449	8
chr17	4	2.40269874332967	High	1449	7
chr17	5	1.6211222783984	High	1449	6
chr17	6	0.897773221262549	High	1449	5
chr17	7	2.99354295052314	High	1449	7
chr17	8	4.20379017416441	High	1449	8
chr17	9	4.06240939976624	High	1449	8
chr17	10	-0.657031860778553	Low	1450	4
chr17	11	-3.22675366877001	Low	1450	0
chr17	12	-4.04533502092246	Low	1450	0
chr17	13	-4.4643449190601	Low	1450	0
chr17	14	-4.67638547387147	Low	1450	0
chr17	15	-3.19698377477841	Low	1450	0
chr17	16	-1.30329848895566	Low	1450	3
chr17	17	2.2852860857732	High	1449	7
chr17	18	2.33545570408008	High	1449	7
chr17	19	2.50978896846069	High	1449	7
chr17	20	-0.784057569482518	Low	1450	3
chr17	21	-1.99436485971266	Low	1450	2
chr17	22	-4.51704564761016	Low	1450	0
chr17	23	-5.49815014884604	Low	1450	0
chr17	25	-5.6955481890448	Low	1450	0
chr17	26	-3.27563394157858	Low	1450	0
chr17	27	1.06096308220588	High	1449	6
chr17	28	2.16983119892989	High	1449	7
chr17	29	1.17231130559637	High	1449	6
chr17	30	-0.469699203065892	Low	1450	4
chr17	31	-0.717407037160692	Low	1450	4
chr17	32	-1.94496847518992	Low	1450	2
chr17	33	-2.54663245594193	Low	1450	1
chr17	34	-2.47434646052579	Low	1450	1
chr17	35	-0.0705039430566347	Low	1450	4
chr17	36	1.34970517647413	High	1449	6
chr17	37	4.32170838921593	High	1449	8
chr17	38	7.46685704454906	High	1449	9
chr17	39	5.4724613191095	High	1449	9
chr17	40	6.68136906888838	High	1449	9
chr17	41	4.54488810111035	High	1449	8
chr17	42	5.93872517147769	High	1449	9
chr17	43	3.71325458711858	High	1449	8
chr17	44	2.65679196672011	High	1449	7
chr17	45	2.29767993978021	High	1449	7
chr17	46	1.44431653262707	High	1449	6
chr17	47	3.13885299225344	High	1449	7
chr17	48	5.04209786828228	High	1449	8
chr17	49	3.75709467994874	High	1449	8
chr17	50	-0.163341689453139	Low	1450	4
chr17	51	-4.581315022922	Low	1450	0
chr17	52	-5.79617330416356	Low	1450	0
chr17	53	-4.33489307145814	Low	1450	0
chr17	54	-3.35931340009455	Low	1450	0
chr17	55	0.214998853280308	High	1449	5
chr17	56	0.975106428689817	High	1449	6
chr17	57	3.31685137337459	High	1449	7
chr17	58	0.809562698577075	High	1449	5
chr17	59	0.101126331186526	High	1449	5
chr17	60	-2.27079687324295	Low	1450	1
chr17	61	-0.258483201292081	Low	1450	4
chr17	62	0.663752812635535	High	1449	5
chr17	63	1.81859562059191	High	1449	6
chr17	64	-0.611268400598334	Low	1450	4
chr17	65	-0.76113285667142	Low	1450	3
chr17	66	-0.538840763845963	Low	1450	4
chr17	67	-0.0403987110452612	Low	1450	4
chr17	68	-2.55348127375966	Low	1450	1
chr17	69	-4.71200104176473	Low	1450	0
chr17	70	-5.63337761431058	Low	1450	0
chr17	71	-4.63022865524644	Low	1450	0
chr17	72	-3.38369932204299	Low	1450	0
chr17	73	1.81434259898251	High	1449	6
chr17	74	4.22555710160301	High	1449	8
chr17	75	6.50991514816922	High	1449	9
chr17	76	4.73648675151175	High	1449	8
chr17	77	2.12047563561269	High	1449	7
chr17	78	1.44286880510584	High	1449	6
chr17	79	3.33488846281602	High	1449	7
chr17	80	8.50014009697496	High	1449	9
chr17	81	6.2455658898746	High	1449	9
chr17	82	3.90190697868201	High	1449	8
chr18	1	0.0496813787659318	High	1449	5
chr18	2	0.92649090602276	High	1449	6
chr18	3	3.17077994585538	High	1449	7
chr18	4	3.20316498044467	High	1449	7
chr18	5	1.17657539849189	High	1449	6
chr18	6	-1.87910529138491	Low	1450	2
chr18	7	0.0115414338903158	High	1449	5
chr18	8	0.414819344364249	High	1449	5
chr18	9	5.90667858715612	High	1449	9
chr18	10	6.55149226866311	High	1449	9
chr18	11	6.29923171461269	High	1449	9
chr18	12	4.67632832420493	High	1449	8
chr18	13	6.16981711219416	High	1449	9
chr18	14	4.34795433723009	High	1449	8
chr18	15	-1.33818883659345	Low	1450	3
chr18	16	-0.815377951386929	Low	1450	3
chr18	17	-0.929244072597271	Low	1450	3
chr18	18	-3.60952666159702	Low	1450	0
chr18	19	0.166106412200197	High	1449	5
chr18	20	2.60833774924108	High	1449	7
chr18	21	5.84901210071996	High	1449	9
chr18	22	4.24680691091835	High	1449	8
chr18	23	3.64160766275244	High	1449	8
chr18	24	-0.381815523022337	Low	1450	4
chr18	25	-2.39444019319231	Low	1450	1
chr18	26	-4.19013425224334	Low	1450	0
chr18	27	-2.18460517488473	Low	1450	2
chr18	28	-4.81574291359896	Low	1450	0
chr18	29	-1.27840354794091	Low	1450	3
chr18	30	-0.304726916584188	Low	1450	4
chr18	31	-0.00559322516680372	Low	1450	4
chr18	32	-0.242573580234284	Low	1450	4
chr18	33	3.38408728553101	High	1449	7
chr18	34	4.34046667458233	High	1449	8
chr18	35	1.18288844977501	High	1449	6
chr18	36	-3.34577486930519	Low	1450	0
chr18	37	-3.72768746368877	Low	1450	0
chr18	38	-3.91180627929596	Low	1450	0
chr18	39	-4.17901466828357	Low	1450	0
chr18	40	-4.02246516195566	Low	1450	0
chr18	41	-3.45085858043542	Low	1450	0
chr18	42	-2.9361809673164	Low	1450	1
chr18	43	2.37368918448481	High	1449	7
chr18	44	3.37069404983782	High	1449	7
chr18	45	3.98463113837172	High	1449	8
chr18	46	5.15113849084398	High	1449	8
chr18	47	6.57862169806517	High	1449	9
chr18	48	7.32956829171017	High	1449	9
chr18	49	0.929001651832421	High	1449	6
chr18	50	-2.06709300226201	Low	1450	2
chr18	51	-3.50299516300317	Low	1450	0
chr18	52	-2.43027329635883	Low	1450	1
chr18	53	0.187124178780096	High	1449	5
chr18	54	0.247557791787646	High	1449	5
chr18	55	3.96588051766199	High	1449	8
chr18	56	5.91823287315369	High	1449	9
chr18	57	6.225974401093	High	1449	9
chr18	58	1.36463493501259	High	1449	6
chr18	59	-0.532272085120808	Low	1450	4
chr18	60	2.46926043504035	High	1449	7
chr18	61	4.65811586413876	High	1449	8
chr18	62	2.08026323538969	High	1449	7
chr18	63	-2.9292324803084	Low	1450	1
chr18	64	-4.9541443700366	Low	1450	0
chr18	65	-3.01258181515954	Low	1450	1
chr18	66	-3.68734934299656	Low	1450	0
chr18	67	-1.04031663750629	Low	1450	3
chr18	68	-1.23941735969668	Low	1450	3
chr18	69	-1.97700902988118	Low	1450	2
chr18	70	-4.55131413713553	Low	1450	0
chr18	71	-3.3786702279904	Low	1450	0
chr18	72	0.688135464113968	High	1449	5
chr18	73	0.64745225998259	High	1449	5
chr18	74	4.23861282699044	High	1449	8
chr18	75	0.00791319945702118	High	1449	5
chr18	76	0.98467123991472	High	1449	6
chr18	77	1.76639533979972	High	1449	6
chr18	78	1.89798971537291	High	1449	6
chr18	79	3.58332169193247	High	1449	8
chr19	1	7.9275497049381	High	1449	9
chr19	2	7.08610266606712	High	1449	9
chr19	3	7.5185339050732	High	1449	9
chr19	4	5.447417196256	High	1449	9
chr19	5	4.41496912405752	High	1449	8
chr19	6	2.59677627267067	High	1449	7
chr19	7	1.37518349911674	High	1449	6
chr19	8	0.496761819034511	High	1449	5
chr19	9	0.944535018257371	High	1449	6
chr19	10	2.03356426851856	High	1449	6
chr19	11	3.25163315335914	High	1449	7
chr19	12	4.16137840441365	High	1449	8
chr19	13	3.50689931049491	High	1449	8
chr19	14	3.25706682342197	High	1449	7
chr19	15	2.21488090055588	High	1449	7
chr19	16	1.71471805464074	High	1449	6
chr19	17	1.09469229846472	High	1449	6
chr19	18	2.97247084456376	High	1449	7
chr19	19	3.19688706338859	High	1449	7
chr19	20	1.6422039068893	High	1449	6
chr19	21	-1.69793959694253	Low	1450	2
chr19	22	-4.28564277670928	Low	1450	0
chr19	23	-4.37986145839827	Low	1450	0
chr19	24	-4.92824632167687	Low	1450	0
chr19	25	-5.18742026905392	Low	1450	0
chr19	26	-4.40928365360923	Low	1450	0
chr19	27	-3.94722711475737	Low	1450	0
chr19	28	-5.60468526795242	Low	1450	0
chr19	29	-5.51739308464623	Low	1450	0
chr19	30	-4.52649781974228	Low	1450	0
chr19	31	-4.42559211543092	Low	1450	0
chr19	32	-3.8954470364983	Low	1450	0
chr19	33	-3.61131994451883	Low	1450	0
chr19	34	-2.78842400513852	Low	1450	1
chr19	35	-1.71088245093578	Low	1450	2
chr19	36	0.132039051145679	High	1449	5
chr19	37	2.79112837497324	High	1449	7
chr19	38	3.34691380334257	High	1449	7
chr19	39	3.40796584068889	High	1449	8
chr19	40	1.33982069443269	High	1449	6
chr19	41	1.92628753380189	High	1449	6
chr19	42	0.876605839673096	High	1449	5
chr19	43	-0.923715420218147	Low	1450	3
chr19	44	0.118459824494297	High	1449	5
chr19	45	0.747403031927313	High	1449	5
chr19	46	3.33626524152828	High	1449	7
chr19	47	2.96757563224138	High	1449	7
chr19	48	2.58271279501881	High	1449	7
chr19	49	2.68683015661222	High	1449	7
chr19	50	1.96026284773286	High	1449	6
chr19	51	0.335789814574993	High	1449	5
chr19	52	1.14640619274479	High	1449	6
chr19	53	0.881086391115484	High	1449	5
chr19	54	1.49265805011732	High	1449	6
chr19	55	-0.480581061685788	Low	1450	4
chr19	56	-0.514670894550369	Low	1450	4
chr19	57	-0.157584331744065	Low	1450	4
chr19	58	2.5198005584874	High	1449	7
chr19	59	0.805288946777089	High	1449	5
chr19	60	1.54206524268747	High	1449	6
chr20	1	3.0703281907626	High	1449	7
chr20	2	3.52802564978892	High	1449	8
chr20	3	6.46219233031373	High	1449	9
chr20	4	6.00963520823713	High	1449	9
chr20	5	4.99911128026241	High	1449	8
chr20	6	-0.640922011230089	Low	1450	4
chr20	7	-2.16011027619327	Low	1450	2
chr20	8	-2.53955798443677	Low	1450	1
chr20	9	-2.07689665997282	Low	1450	2
chr20	10	0.397063642634374	High	1449	5
chr20	11	-0.564674977959297	Low	1450	4
chr20	12	-1.56600791940938	Low	1450	2
chr20	13	-2.64395468605569	Low	1450	1
chr20	14	-3.55802953347797	Low	1450	0
chr20	15	-3.56548923127556	Low	1450	0
chr20	16	-4.83690371776491	Low	1450	0
chr20	17	-1.18084462059458	Low	1450	3
chr20	18	1.07309445564316	High	1449	6
chr20	19	2.54549591827137	High	1449	7
chr20	20	0.492892109554083	High	1449	5
chr20	21	-0.315067412508571	Low	1450	4
chr20	22	-1.61577055335001	Low	1450	2
chr20	23	-2.10461869546443	Low	1450	2
chr20	24	-3.33635147745656	Low	1450	0
chr20	25	-1.4016635571242	Low	1450	3
chr20	26	-2.3136882266558	Low	1450	1
chr20	27	-2.91598081525853	Low	1450	1
chr20	28	-5.63450657373622	Low	1450	0
chr20	29	-3.6140866690085	Low	1450	0
chr20	30	-0.575358512216789	Low	1450	4
chr20	31	1.90372231143804	High	1449	6
chr20	32	6.90135995495226	High	1449	9
chr20	33	5.64133560838199	High	1449	9
chr20	34	7.23658454148822	High	1449	9
chr20	35	6.60049567929532	High	1449	9
chr20	36	4.71798873810953	High	1449	8
chr20	37	3.24630084864588	High	1449	7
chr20	38	-0.691827993229862	Low	1450	4
chr20	39	0.719728707387269	High	1449	5
chr20	40	-0.625497239801156	Low	1450	4
chr20	41	-1.11274868639704	Low	1450	3
chr20	42	-2.88940156747753	Low	1450	1
chr20	43	0.236788985685999	High	1449	5
chr20	44	4.497095258214	High	1449	8
chr20	45	5.78772885237928	High	1449	9
chr20	46	3.00211212487517	High	1449	7
chr20	47	1.83704562203354	High	1449	6
chr20	48	4.29870711872323	High	1449	8
chr20	49	5.50134270120378	High	1449	9
chr20	50	3.89687821937062	High	1449	8
chr20	51	-0.853125751263528	Low	1450	3
chr20	52	-0.602163808523725	Low	1450	4
chr20	53	-1.84592085175077	Low	1450	2
chr20	54	-2.03662474061571	Low	1450	2
chr20	55	-2.94539383228007	Low	1450	1
chr20	56	-2.0115554965129	Low	1450	2
chr20	57	0.558742171518613	High	1449	5
chr20	58	-0.977860231047574	Low	1450	3
chr20	59	-2.31870513386524	Low	1450	1
chr20	60	-1.80503591249574	Low	1450	2
chr20	61	2.0303072149327	High	1449	6
chr20	62	7.18443423110895	High	1449	9
chr20	63	8.34524192899428	High	1449	9
chr2	1	-1.39003006021869	Low	1450	3
chr2	2	-2.39171766161513	Low	1450	1
chr2	3	-1.97285539459105	Low	1450	2
chr2	4	-2.29767351738943	Low	1450	1
chr2	5	-2.02598897830671	Low	1450	2
chr2	6	-2.90140111332812	Low	1450	1
chr2	7	-3.64359974873092	Low	1450	0
chr2	8	-1.14775743517119	Low	1450	3
chr2	9	3.50829031391589	High	1449	8
chr2	10	6.07830586830219	High	1449	9
chr2	11	5.76259552244914	High	1449	9
chr2	12	1.92464939916987	High	1449	6
chr2	13	-1.1035564224519	Low	1450	3
chr2	14	-3.31476259973225	Low	1450	0
chr2	15	-2.3347235835565	Low	1450	1
chr2	16	-2.17181833051222	Low	1450	2
chr2	17	-1.86325786768203	Low	1450	2
chr2	18	-3.25846217482382	Low	1450	0
chr2	19	-2.86581571784853	Low	1450	1
chr2	20	1.16353682209489	High	1449	6
chr2	21	0.983858727309064	High	1449	6
chr2	22	0.192061274899984	High	1449	5
chr2	23	-3.5911191630087	Low	1450	0
chr2	24	-0.0997507355567893	Low	1450	4
chr2	25	2.47330286907657	High	1449	7
chr2	26	4.90260877465457	High	1449	8
chr2	27	9.23643032700976	High	1449	9
chr2	28	11.1545753944057	High	1449	9
chr2	29	9.69684268479703	High	1449	9
chr2	30	2.75264646938502	High	1449	7
chr2	31	-1.14078910093932	Low	1450	3
chr2	32	0.745470134134484	High	1449	5
chr2	33	1.46972179125679	High	1449	6
chr2	34	1.06528401546371	High	1449	6
chr2	35	-2.69415150399077	Low	1450	1
chr2	36	-2.27882060838887	Low	1450	1
chr2	37	1.68352681239615	High	1449	6
chr2	38	4.40504962400348	High	1449	8
chr2	39	5.0386806332623	High	1449	8
chr2	40	2.147587615036	High	1449	7
chr2	41	-0.611204169076746	Low	1450	4
chr2	42	-1.54008628423043	Low	1450	2
chr2	43	3.27098595107676	High	1449	7
chr2	44	6.39188668166854	High	1449	9
chr2	45	7.04990150915483	High	1449	9
chr2	46	5.2790380110865	High	1449	8
chr2	47	4.28404705404593	High	1449	8
chr2	48	4.41959828295304	High	1449	8
chr2	49	0.210143872358932	High	1449	5
chr2	50	-1.65380435889366	Low	1450	2
chr2	51	-4.27624679517038	Low	1450	0
chr2	52	-4.22018292796541	Low	1450	0
chr2	53	-3.91583519031784	Low	1450	0
chr2	54	0.747448737837319	High	1449	5
chr2	55	4.80948097274477	High	1449	8
chr2	56	4.56070816908489	High	1449	8
chr2	57	-0.304267470658573	Low	1450	4
chr2	58	-3.39453472800897	Low	1450	0
chr2	59	-3.53131934369946	Low	1450	0
chr2	60	-2.57875390750168	Low	1450	1
chr2	61	1.77962099332053	High	1449	6
chr2	62	3.88389025010323	High	1449	8
chr2	63	4.45943962785342	High	1449	8
chr2	64	4.2039836368744	High	1449	8
chr2	65	5.34993176548841	High	1449	8
chr2	66	6.09528274255329	High	1449	9
chr2	67	1.41282594936072	High	1449	6
chr2	68	0.75206933946852	High	1449	5
chr2	69	2.92963980019858	High	1449	7
chr2	70	8.21783437008248	High	1449	9
chr2	71	8.21513473740256	High	1449	9
chr2	72	5.56434707769587	High	1449	9
chr2	73	3.30840603841231	High	1449	7
chr2	74	6.82807791510337	High	1449	9
chr2	75	6.90749756576155	High	1449	9
chr2	76	3.33161901863321	High	1449	7
chr2	77	-2.34167448019965	Low	1450	1
chr2	78	-4.22178844711916	Low	1450	0
chr2	79	-4.13201117996811	Low	1450	0
chr2	80	-1.85499024082692	Low	1450	2
chr2	81	-1.85421124808639	Low	1450	2
chr2	82	-1.94398851523744	Low	1450	2
chr2	83	-0.517010569900345	Low	1450	4
chr2	84	-3.53409967933185	Low	1450	0
chr2	85	3.43581783311173	High	1449	8
chr2	86	9.81568490409511	High	1449	9
chr2	87	8.84056789880261	High	1449	9
chr2	88	3.50966081946056	High	1449	8
chr2	89	-2.88746108483633	Low	1450	1
chr2	90	-3.07438189726283	Low	1450	1
chr2	91	-2.82430431396997	Low	1450	1
chr2	92	-1.30623988374991	Low	1450	3
chr2	93	-1.42428908556672	Low	1450	3
chr2	94	-2.04485365019	Low	1450	2
chr2	95	-3.08178420001648	Low	1450	1
chr2	96	-0.303866353501246	Low	1450	4
chr2	97	3.22532201352398	High	1449	7
chr2	98	3.30579810017157	High	1449	7
chr2	99	4.21351271630067	High	1449	8
chr2	100	2.55068308180537	High	1449	7
chr2	101	3.45972501609513	High	1449	8
chr2	102	3.47719905919219	High	1449	8
chr2	103	2.27025000550218	High	1449	7
chr2	104	-0.478757430912673	Low	1450	4
chr2	105	-2.32819987006139	Low	1450	1
chr2	106	0.844990276931606	High	1449	5
chr2	107	1.0875354608752	High	1449	6
chr2	108	-0.424650399045586	Low	1450	4
chr2	109	-0.163561973662265	Low	1450	4
chr2	110	1.33593744309312	High	1449	6
chr2	111	1.61048671526127	High	1449	6
chr2	112	-1.27053859423902	Low	1450	3
chr2	113	0.753072272787187	High	1449	5
chr2	114	1.94393808085362	High	1449	6
chr2	115	0.989292960875172	High	1449	6
chr2	116	-2.75754911237925	Low	1450	1
chr2	117	-4.56444239928572	Low	1450	0
chr2	118	-2.81196066711702	Low	1450	1
chr2	119	-2.38612902169088	Low	1450	1
chr2	120	0.0118185593001044	High	1449	5
chr2	121	-0.486599755686926	Low	1450	4
chr2	122	2.14827740030919	High	1449	7
chr2	123	-0.227711858512166	Low	1450	4
chr2	124	-1.53393660209836	Low	1450	2
chr2	125	-2.81112944359467	Low	1450	1
chr2	126	-2.73819844235503	Low	1450	1
chr2	127	-3.04247664606381	Low	1450	1
chr2	128	3.10865169778659	High	1449	7
chr2	129	4.37976319579144	High	1449	8
chr2	130	3.44335377944021	High	1449	8
chr2	131	-0.380741672845267	Low	1450	4
chr2	132	-1.16546965098227	Low	1450	3
chr2	133	0.615836358989553	High	1449	5
chr2	134	-0.754158228595979	Low	1450	3
chr2	135	1.38128898291422	High	1449	6
chr2	136	1.75537192062307	High	1449	6
chr2	137	0.602580180452106	High	1449	5
chr2	138	-1.3483515299622	Low	1450	3
chr2	139	-2.67637953007709	Low	1450	1
chr2	140	-2.67033353565559	Low	1450	1
chr2	141	-3.43612188002859	Low	1450	0
chr2	142	-4.53570160645596	Low	1450	0
chr2	143	-4.3460367125222	Low	1450	0
chr2	144	-3.82697055565228	Low	1450	0
chr2	145	-2.48327106557879	Low	1450	1
chr2	146	-2.63875493981798	Low	1450	1
chr2	147	-3.06977126459275	Low	1450	1
chr2	148	-3.58487934298887	Low	1450	0
chr2	149	-2.65189234466815	Low	1450	1
chr2	150	-1.84490032269261	Low	1450	2
chr2	151	-1.74415478751696	Low	1450	2
chr2	152	-1.25942449615725	Low	1450	3
chr2	153	0.406440372330745	High	1449	5
chr2	154	-0.465310463522395	Low	1450	4
chr2	155	-1.90983350934692	Low	1450	2
chr2	156	-3.03484918204642	Low	1450	1
chr2	157	-2.9695864377414	Low	1450	1
chr2	158	-2.19295262201331	Low	1450	2
chr2	159	0	Low	1450	5
chr2	160	1.81459926569247	High	1449	6
chr2	161	4.13461495003389	High	1449	8
chr2	162	2.63086970579158	High	1449	7
chr2	163	-0.0475039464888913	Low	1450	4
chr2	164	-2.87888751147338	Low	1450	1
chr2	165	-2.14087654498855	Low	1450	2
chr2	166	-1.74972493585211	Low	1450	2
chr2	167	-2.18510465698711	Low	1450	2
chr2	168	-2.83977804801393	Low	1450	1
chr2	169	-1.80741908470691	Low	1450	2
chr2	170	0.571392495359952	High	1449	5
chr2	171	1.12412595448749	High	1449	6
chr2	172	1.75523658941771	High	1449	6
chr2	173	2.36539047102481	High	1449	7
chr2	174	3.47529283944391	High	1449	8
chr2	175	3.70063156159084	High	1449	8
chr2	176	2.79463089880279	High	1449	7
chr2	177	1.83911158438476	High	1449	6
chr2	178	2.33111372932031	High	1449	7
chr2	179	1.89098970260773	High	1449	6
chr2	180	1.66245283217371	High	1449	6
chr2	181	-1.22027610769125	Low	1450	3
chr2	182	-1.59392744112704	Low	1450	2
chr2	183	-0.636716473918322	Low	1450	4
chr2	184	-1.12686588700531	Low	1450	3
chr2	185	-2.28748548961503	Low	1450	1
chr2	186	-4.17410023909688	Low	1450	0
chr2	187	-2.38246753690404	Low	1450	1
chr2	188	-1.79486134398405	Low	1450	2
chr2	189	0.0394310679592604	High	1449	5
chr2	190	1.32879890525837	High	1449	6
chr2	191	4.61164340034277	High	1449	8
chr2	192	4.88656486278196	High	1449	8
chr2	193	1.84968773451117	High	1449	6
chr2	194	-2.18180603609294	Low	1450	2
chr2	195	-3.23640778070162	Low	1450	0
chr2	196	-2.56485047778891	Low	1450	1
chr2	197	-2.47270564236786	Low	1450	1
chr2	198	1.41276145757738	High	1449	6
chr2	199	0.727913505668766	High	1449	5
chr2	200	0.689581632552586	High	1449	5
chr2	201	2.53552630667335	High	1449	7
chr2	202	5.63415825193781	High	1449	9
chr2	203	8.36627753084978	High	1449	9
chr2	204	4.76776355062533	High	1449	8
chr2	205	2.25996838561219	High	1449	7
chr2	206	-0.557244979884644	Low	1450	4
chr2	207	-1.01141972091711	Low	1450	3
chr2	208	0.709100149934576	High	1449	5
chr2	209	0.866333557318833	High	1449	5
chr2	210	-0.166611996850416	Low	1450	4
chr2	211	-1.85937420413745	Low	1450	2
chr2	212	-3.29670314470621	Low	1450	0
chr2	213	-3.29101251435187	Low	1450	0
chr2	214	-3.30525643099028	Low	1450	0
chr2	215	-2.97222944340909	Low	1450	1
chr2	216	-1.84272087410249	Low	1450	2
chr2	217	0.624719597368811	High	1449	5
chr2	218	4.02694484546159	High	1449	8
chr2	219	9.34013857571	High	1449	9
chr2	220	10.132618591674	High	1449	9
chr2	221	6.45197804331075	High	1449	9
chr2	222	-0.285648399881729	Low	1450	4
chr2	223	-1.87483371225597	Low	1450	2
chr2	224	-0.663018122245925	Low	1450	4
chr2	225	0.738583165102415	High	1449	5
chr2	226	-0.988423587959516	Low	1450	3
chr2	227	-0.178802064299646	Low	1450	4
chr2	228	0.0014992928162525	High	1449	5
chr2	229	-0.236563608226802	Low	1450	4
chr2	230	-0.505249923198769	Low	1450	4
chr2	231	1.45869007396977	High	1449	6
chr2	232	5.42960842264054	High	1449	9
chr2	233	6.44642224625272	High	1449	9
chr2	234	4.70914877138814	High	1449	8
chr2	235	1.73889684254451	High	1449	6
chr2	236	-0.533827716299893	Low	1450	4
chr2	237	-1.29056897567824	Low	1450	3
chr2	238	2.35119324099767	High	1449	7
chr2	239	5.03092486949101	High	1449	8
chr2	240	5.40260695232277	High	1449	9
chr2	241	2.99529988003987	High	1449	7
chr2	242	6.27122470191142	High	1449	9
chr2	243	4.60084887922318	High	1449	8
chr2	244	5.3012190314826	High	1449	8
chr21	9	-4.01109829391081	Low	1450	0
chr21	10	-4.01109829391081	Low	1450	0
chr21	11	-4.01109829391081	Low	1450	0
chr21	15	-3.59041769198232	Low	1450	0
chr21	16	-2.4438254355273	Low	1450	1
chr21	17	-1.3351740502856	Low	1450	3
chr21	18	-1.39068879873139	Low	1450	3
chr21	19	-1.65282637269588	Low	1450	2
chr21	20	-2.76147775793758	Low	1450	1
chr21	21	-3.52791680060224	Low	1450	0
chr21	22	-1.68431191737874	Low	1450	2
chr21	23	-1.66874197591598	Low	1450	2
chr21	24	-1.66874197591598	Low	1450	2
chr21	25	-0.497411479264502	Low	1450	4
chr21	26	-2.58580105948857	Low	1450	1
chr21	27	-2.201638381533	Low	1450	2
chr21	28	-0.899645893769577	Low	1450	3
chr21	29	-0.776111730112288	Low	1450	3
chr21	30	1.02404032505042	High	1449	6
chr21	31	0.0893681171618663	High	1449	5
chr21	32	0.110952156900667	High	1449	5
chr21	33	0.335574744360578	High	1449	5
chr21	34	4.60063623519039	High	1449	8
chr21	35	7.47738837991438	High	1449	9
chr21	36	6.17531366525847	High	1449	9
chr21	37	3.36319625496388	High	1449	7
chr21	38	4.49492611630688	High	1449	8
chr21	39	2.39796776110081	High	1449	7
chr21	40	5.46090268426421	High	1449	9
chr21	41	1.27052477068209	High	1449	6
chr21	42	1.79062800708584	High	1449	6
chr21	43	-0.19110170083982	Low	1450	4
chr21	44	2.13252554337816	High	1449	7
chr21	45	5.883291750867	High	1449	9
chr21	46	5.68747343499902	High	1449	9
chr21	47	7.72343747130762	High	1449	9
chr21	48	3.45063457670599	High	1449	8
chr21	49	3.28362370847262	High	1449	7
chr22	17	-4.21599974907452	Low	1450	0
chr22	18	-4.14366340129259	Low	1450	0
chr22	19	-1.14368187633543	Low	1450	3
chr22	20	0.59758970507997	High	1449	5
chr22	21	1.03124161262861	High	1449	6
chr22	22	0.0951311813501436	High	1449	5
chr22	23	-1.64253287324267	Low	1450	2
chr22	24	-0.785217839046076	Low	1450	3
chr22	25	-1.73668381912548	Low	1450	2
chr22	26	-1.42093809937395	Low	1450	3
chr22	27	-4.30272863107803	Low	1450	0
chr22	28	-4.56715882016241	Low	1450	0
chr22	29	-1.12975117228334	Low	1450	3
chr22	30	2.80778655024693	High	1449	7
chr22	31	5.77784334634853	High	1449	9
chr22	32	3.87339327324677	High	1449	8
chr22	33	1.05676989361214	High	1449	6
chr22	34	-2.16929998453955	Low	1450	2
chr22	35	-3.61284708464593	Low	1450	0
chr22	36	1.01564408605021	High	1449	6
chr22	37	1.67763957184388	High	1449	6
chr22	38	6.61164655515304	High	1449	9
chr22	39	5.28536713657376	High	1449	8
chr22	40	7.30287376511987	High	1449	9
chr22	41	7.38796679019142	High	1449	9
chr22	42	5.32502410701446	High	1449	8
chr22	43	5.97102442751766	High	1449	9
chr22	44	1.02597370738888	High	1449	6
chr22	45	1.28298459567787	High	1449	6
chr22	46	1.68959562702321	High	1449	6
chr22	47	1.15947714277975	High	1449	6
chr22	48	-1.483004736302	Low	1450	3
chr22	49	-5.78712957264199	Low	1450	0
chr22	50	-0.662167993038547	Low	1450	4
chr22	51	-0.418621718773677	Low	1450	4
chr22	52	2.7295595805638	High	1449	7
chr3	1	-3.01242869545174	Low	1450	1
chr3	2	-3.84679798708169	Low	1450	0
chr3	3	-2.71141137898254	Low	1450	1
chr3	4	0.15077144330521	High	1449	5
chr3	5	1.57500666303736	High	1449	6
chr3	6	0.241525068131498	High	1449	5
chr3	7	-2.34293216641033	Low	1450	1
chr3	8	-3.56796318976154	Low	1450	0
chr3	9	2.72500376661012	High	1449	7
chr3	10	5.31907422896911	High	1449	8
chr3	11	7.61379982726402	High	1449	9
chr3	12	4.95497075995888	High	1449	8
chr3	13	3.18402881794253	High	1449	7
chr3	14	3.1415900703853	High	1449	7
chr3	15	3.06799932341799	High	1449	7
chr3	16	3.59859972885367	High	1449	8
chr3	17	1.93507328749002	High	1449	6
chr3	18	-0.511772626885657	Low	1450	4
chr3	19	-1.63584150277953	Low	1450	2
chr3	20	-1.5079974193188	Low	1450	2
chr3	21	-2.5773166633558	Low	1450	1
chr3	22	-2.73434631949139	Low	1450	1
chr3	23	-2.37661542955845	Low	1450	1
chr3	24	-0.483917917264425	Low	1450	4
chr3	25	1.12447182775016	High	1449	6
chr3	26	0.0398524019875728	High	1449	5
chr3	27	-0.0705041100024986	Low	1450	4
chr3	28	-1.06290195568655	Low	1450	3
chr3	29	-0.879659285082878	Low	1450	3
chr3	30	1.69279861855327	High	1449	6
chr3	31	2.84012203848414	High	1449	7
chr3	32	4.96809131153454	High	1449	8
chr3	33	3.60502328151541	High	1449	8
chr3	34	1.45317914130364	High	1449	6
chr3	35	-1.47444195677284	Low	1450	3
chr3	36	-3.74728813695905	Low	1450	0
chr3	37	0.16805866609072	High	1449	5
chr3	38	3.48155845414884	High	1449	8
chr3	39	4.6312881245228	High	1449	8
chr3	40	2.27189450272604	High	1449	7
chr3	41	0.341969833039215	High	1449	5
chr3	42	2.04876286050175	High	1449	6
chr3	43	2.6460901821457	High	1449	7
chr3	44	4.06807773337365	High	1449	8
chr3	45	4.557513215093	High	1449	8
chr3	46	4.78015700124517	High	1449	8
chr3	47	7.38238291542198	High	1449	9
chr3	48	7.98806870887351	High	1449	9
chr3	49	13.745886444928	High	1449	9
chr3	50	13.8424385680669	High	1449	9
chr3	51	11.0046187984801	High	1449	9
chr3	52	10.4774401752221	High	1449	9
chr3	53	8.66697180015581	High	1449	9
chr3	54	7.24013316325972	High	1449	9
chr3	55	0.661331255504803	High	1449	5
chr3	56	-1.090921475525	Low	1450	3
chr3	57	1.63877797811995	High	1449	6
chr3	58	3.1142102448	High	1449	7
chr3	59	1.76923135699123	High	1449	6
chr3	60	-1.15613286516842	Low	1450	3
chr3	61	-2.37316956580691	Low	1450	1
chr3	62	-2.37691572367876	Low	1450	1
chr3	63	-1.44258505473616	Low	1450	3
chr3	64	0.660689080827137	High	1449	5
chr3	65	0.924406669192472	High	1449	6
chr3	66	0.834365995163308	High	1449	5
chr3	67	-1.66747769475039	Low	1450	2
chr3	68	-2.2642054459403	Low	1450	1
chr3	69	-0.378987901628331	Low	1450	4
chr3	70	-0.816398050057782	Low	1450	3
chr3	71	2.70157469410161	High	1449	7
chr3	72	2.78485372805035	High	1449	7
chr3	73	4.04904295786994	High	1449	8
chr3	74	0.623686416125378	High	1449	5
chr3	75	-2.01895954616023	Low	1450	2
chr3	76	-3.65698045442104	Low	1450	0
chr3	77	-2.40758200057595	Low	1450	1
chr3	78	-4.00039898381646	Low	1450	0
chr3	79	-3.38541218227015	Low	1450	0
chr3	80	-3.45677368525167	Low	1450	0
chr3	81	-3.13789170803896	Low	1450	1
chr3	82	-3.62169139524544	Low	1450	0
chr3	83	-3.607294223886	Low	1450	0
chr3	84	-3.16159232868551	Low	1450	1
chr3	85	-2.76065517446801	Low	1450	1
chr3	86	-2.76659248585042	Low	1450	1
chr3	87	-2.26000297913653	Low	1450	1
chr3	88	-1.78407253384981	Low	1450	2
chr3	89	-2.59830665698456	Low	1450	1
chr3	90	-3.18324242375395	Low	1450	0
chr3	91	-3.80777624761012	Low	1450	0
chr3	92	-0.600895422913395	Low	1450	4
chr3	93	-2.47800462845572	Low	1450	1
chr3	94	-2.44119352739239	Low	1450	1
chr3	95	-2.39060070493763	Low	1450	1
chr3	96	-4.33921927672593	Low	1450	0
chr3	97	-2.57838462875191	Low	1450	1
chr3	98	-1.45276785983442	Low	1450	3
chr3	99	1.79211221654052	High	1449	6
chr3	100	2.49240565324099	High	1449	7
chr3	101	4.81388285935803	High	1449	8
chr3	102	1.37068243355922	High	1449	6
chr3	103	-1.11118737487497	Low	1450	3
chr3	104	-3.03569493764664	Low	1450	1
chr3	105	-2.47204527810805	Low	1450	1
chr3	106	-1.797883271616	Low	1450	2
chr3	107	0.762455652256221	High	1449	5
chr3	108	-0.620308007943945	Low	1450	4
chr3	109	-1.05761034851941	Low	1450	3
chr3	110	-3.47575618813932	Low	1450	0
chr3	111	-2.05054779228947	Low	1450	2
chr3	112	-0.0932699809566135	Low	1450	4
chr3	113	2.57295387876498	High	1449	7
chr3	114	2.83927896820002	High	1449	7
chr3	115	1.43771006655479	High	1449	6
chr3	116	-1.53060602876781	Low	1450	2
chr3	117	-3.55413244538517	Low	1450	0
chr3	118	-3.26257896191526	Low	1450	0
chr3	119	0.176071652000483	High	1449	5
chr3	120	1.64380627329929	High	1449	6
chr3	121	2.6360073966287	High	1449	7
chr3	122	2.74688389161261	High	1449	7
chr3	123	3.79002997508762	High	1449	8
chr3	124	3.73629265451176	High	1449	8
chr3	125	2.61112261429418	High	1449	7
chr3	126	1.76619826308467	High	1449	6
chr3	127	3.36776145649002	High	1449	7
chr3	128	7.09524162438405	High	1449	9
chr3	129	7.33508988438409	High	1449	9
chr3	130	5.46325799693328	High	1449	9
chr3	131	0.265996385648474	High	1449	5
chr3	132	0.102962306803547	High	1449	5
chr3	133	0.54273789750241	High	1449	5
chr3	134	0.690143830738332	High	1449	5
chr3	135	-0.0903032884203149	Low	1450	4
chr3	136	-0.0761193901623808	Low	1450	4
chr3	137	0.0572596576146667	High	1449	5
chr3	138	0.637599561138686	High	1449	5
chr3	139	-0.542485936980839	Low	1450	4
chr3	140	-0.895261899479672	Low	1450	3
chr3	141	1.93720823613656	High	1449	6
chr3	142	3.39252839352746	High	1449	8
chr3	143	3.89834021579543	High	1449	8
chr3	144	-0.646407686102423	Low	1450	4
chr3	145	-2.73952817804008	Low	1450	1
chr3	146	-2.32392928969938	Low	1450	1
chr3	147	-3.28700810473187	Low	1450	0
chr3	148	-2.69255935097685	Low	1450	1
chr3	149	0.0668596048104676	High	1449	5
chr3	150	2.22224715087407	High	1449	7
chr3	151	3.13809885478947	High	1449	7
chr3	152	2.50757818023709	High	1449	7
chr3	153	0.186356072065309	High	1449	5
chr3	154	-0.647255880355126	Low	1450	4
chr3	155	-1.86002834922661	Low	1450	2
chr3	156	0.828185432513293	High	1449	5
chr3	157	0.140055328520753	High	1449	5
chr3	158	0.936810962821826	High	1449	6
chr3	159	-1.32770407378448	Low	1450	3
chr3	160	1.61905690741288	High	1449	6
chr3	161	-0.0134996497718636	Low	1450	4
chr3	162	-0.992853883107327	Low	1450	3
chr3	163	-4.31656408963486	Low	1450	0
chr3	164	-3.30667223150551	Low	1450	0
chr3	165	-3.30667223150551	Low	1450	0
chr3	166	-3.32274160880914	Low	1450	0
chr3	167	-3.33310515517296	Low	1450	0
chr3	168	-2.6567502958689	Low	1450	1
chr3	169	0.311587478100009	High	1449	5
chr3	170	1.11699068566909	High	1449	6
chr3	171	4.18429813456818	High	1449	8
chr3	172	3.24921366771989	High	1449	7
chr3	173	1.32506210638841	High	1449	6
chr3	174	-1.98202950172902	Low	1450	2
chr3	175	-3.73598408524251	Low	1450	0
chr3	176	-1.9631493857721	Low	1450	2
chr3	177	-0.394427389198193	Low	1450	4
chr3	178	0.364194262906022	High	1449	5
chr3	179	0.636253416803022	High	1449	5
chr3	180	-0.449414635839179	Low	1450	4
chr3	181	-1.0287941942648	Low	1450	3
chr3	182	-0.577060323409577	Low	1450	4
chr3	183	3.68829013379797	High	1449	8
chr3	184	7.57105150516528	High	1449	9
chr3	185	6.8810446402928	High	1449	9
chr3	186	4.02955396137606	High	1449	8
chr3	187	3.1140173307606	High	1449	7
chr3	188	4.47310925710107	High	1449	8
chr3	189	3.6379662857339	High	1449	8
chr3	190	1.20613351000494	High	1449	6
chr3	191	-1.77894870726802	Low	1450	2
chr3	192	-2.76585023049694	Low	1450	1
chr3	193	-1.86927891301245	Low	1450	2
chr3	194	0.784178094640881	High	1449	5
chr3	195	2.88046859295554	High	1449	7
chr3	196	4.69014014527112	High	1449	8
chr3	197	4.44005471611682	High	1449	8
chr3	198	5.10896775134268	High	1449	8
chr4	1	17.2610894893909	High	1449	9
chr4	2	17.9376703209305	High	1449	9
chr4	3	13.8657350615582	High	1449	9
chr4	4	8.07385153145178	High	1449	9
chr4	5	0.924952426674905	High	1449	6
chr4	6	2.89039315686189	High	1449	7
chr4	7	3.65111258453783	High	1449	8
chr4	8	5.30279545634791	High	1449	8
chr4	9	0.986637928331716	High	1449	6
chr4	10	0.422355774257808	High	1449	5
chr4	11	-1.16442207843542	Low	1450	3
chr4	12	-1.38432511569019	Low	1450	3
chr4	13	-1.15260466844996	Low	1450	3
chr4	14	-1.69466201340095	Low	1450	2
chr4	15	2.64291859877004	High	1449	7
chr4	16	3.17278510072484	High	1449	7
chr4	17	4.96550475798138	High	1449	8
chr4	18	1.03353635206637	High	1449	6
chr4	19	-1.58665338372253	Low	1450	2
chr4	20	-2.72882319453265	Low	1450	1
chr4	21	-3.04615439662135	Low	1450	1
chr4	22	-2.86620791552006	Low	1450	1
chr4	23	-3.20811370771959	Low	1450	0
chr4	24	-1.9853238269373	Low	1450	2
chr4	25	0.25275319854163	High	1449	5
chr4	26	2.01676513374558	High	1449	6
chr4	27	1.00273100473689	High	1449	6
chr4	28	-1.51076067033656	Low	1450	2
chr4	29	-2.40574585418829	Low	1450	1
chr4	30	-3.31215187724503	Low	1450	0
chr4	31	-3.38862199612565	Low	1450	0
chr4	32	-3.38862199612565	Low	1450	0
chr4	33	-0.42250632296875	Low	1450	4
chr4	34	-0.42250632296875	Low	1450	4
chr4	35	-0.42250632296875	Low	1450	4
chr4	36	-3.56735262192672	Low	1450	0
chr4	37	-1.39698311820927	Low	1450	3
chr4	38	3.56049157313886	High	1449	8
chr4	39	7.13707820308466	High	1449	9
chr4	40	7.05283961965748	High	1449	9
chr4	41	5.6876580961849	High	1449	9
chr4	42	2.52042883874718	High	1449	7
chr4	43	0.434297918456914	High	1449	5
chr4	44	-1.92558038421544	Low	1450	2
chr4	45	-2.93954804190959	Low	1450	1
chr4	46	-2.90319376795334	Low	1450	1
chr4	47	-1.92821657727695	Low	1450	2
chr4	48	3.28400653454093	High	1449	7
chr4	49	3.24765226058469	High	1449	7
chr4	50	1.0402602047051	High	1449	6
chr4	52	-2.71132531588097	Low	1450	1
chr4	53	-0.746333090718265	Low	1450	3
chr4	54	2.46165728104148	High	1449	7
chr4	55	2.55886820811719	High	1449	7
chr4	56	3.93761159189113	High	1449	8
chr4	57	5.46981257148036	High	1449	9
chr4	58	3.99002809865572	High	1449	8
chr4	59	0.666451662459778	High	1449	5
chr4	60	-1.52845224313301	Low	1450	2
chr4	61	-1.51289761896489	Low	1450	2
chr4	62	-3.39620199013425	Low	1450	0
chr4	63	-3.36889268735025	Low	1450	0
chr4	64	-3.37105499701149	Low	1450	0
chr4	65	-1.50790979858284	Low	1450	2
chr4	66	-3.82493537987283	Low	1450	0
chr4	67	-3.84293224295231	Low	1450	0
chr4	68	-2.47660163689891	Low	1450	1
chr4	69	-1.28784824914027	Low	1450	3
chr4	70	-1.29291655522328	Low	1450	3
chr4	71	-0.288359056113518	Low	1450	4
chr4	72	-0.966925515539266	Low	1450	3
chr4	73	0.605070480320487	High	1449	5
chr4	74	-0.198150776444167	Low	1450	4
chr4	75	0.0668954144378346	High	1449	5
chr4	76	2.84817209957703	High	1449	7
chr4	77	5.66758202269096	High	1449	9
chr4	78	7.21121248720549	High	1449	9
chr4	79	3.88142013774602	High	1449	8
chr4	80	1.19175440254384	High	1449	6
chr4	81	-0.573777302553871	Low	1450	4
chr4	82	-0.558097164158496	Low	1450	4
chr4	83	1.88447401882152	High	1449	6
chr4	84	2.4423035340646	High	1449	7
chr4	85	3.83482775319316	High	1449	8
chr4	86	0.138329801443509	High	1449	5
chr4	87	3.26522204046753	High	1449	7
chr4	88	5.11949236944886	High	1449	8
chr4	89	9.72034575334933	High	1449	9
chr4	90	6.06049808087364	High	1449	9
chr4	91	2.26952984768615	High	1449	7
chr4	92	-2.69840650035186	Low	1450	1
chr4	93	-3.46341070788958	Low	1450	0
chr4	94	-2.54778085810111	Low	1450	1
chr4	95	-1.82156610210036	Low	1450	2
chr4	96	-1.11826766325097	Low	1450	3
chr4	97	-1.19665163801582	Low	1450	3
chr4	98	-3.37181870278193	Low	1450	0
chr4	99	-1.30970023559294	Low	1450	3
chr4	100	1.38368770011474	High	1449	6
chr4	101	2.24587352021639	High	1449	7
chr4	102	2.30150217971974	High	1449	7
chr4	103	2.89218075358166	High	1449	7
chr4	104	2.58462567735495	High	1449	7
chr4	105	0.549962079668927	High	1449	5
chr4	106	0.00184488145804496	High	1449	5
chr4	107	0.771742677199413	High	1449	5
chr4	108	1.56518640017779	High	1449	6
chr4	109	0.288975825051157	High	1449	5
chr4	110	1.14074577420558	High	1449	6
chr4	111	0.699049224359943	High	1449	5
chr4	112	-0.572623336617546	Low	1450	4
chr4	113	0.262169359969892	High	1449	5
chr4	114	0.749956256027522	High	1449	5
chr4	115	0.714253596469837	High	1449	5
chr4	116	-2.05976949568477	Low	1450	2
chr4	117	-3.6791138538521	Low	1450	0
chr4	118	-3.40431444715461	Low	1450	0
chr4	119	-0.565336722967418	Low	1450	4
chr4	120	0.983583225661075	High	1449	6
chr4	121	2.05392125832897	High	1449	6
chr4	122	1.0824591971847	High	1449	6
chr4	123	2.94442222810207	High	1449	7
chr4	124	4.18785888019066	High	1449	8
chr4	125	3.37902406633851	High	1449	7
chr4	126	0.247500045906592	High	1449	5
chr4	127	-2.1862968992574	Low	1450	2
chr4	128	-2.25195071286665	Low	1450	2
chr4	129	0.0859921016146452	High	1449	5
chr4	130	0.122791798729313	High	1449	5
chr4	131	-1.10730333005576	Low	1450	3
chr4	132	-2.45547154264893	Low	1450	1
chr4	134	-1.46720584916035	Low	1450	3
chr4	135	-1.32353598447914	Low	1450	3
chr4	136	-1.27649793370157	Low	1450	3
chr4	137	-1.45612671863853	Low	1450	3
chr4	138	-1.01284258240779	Low	1450	3
chr4	139	-2.79298879269241	Low	1450	1
chr4	140	1.56349286231626	High	1449	6
chr4	141	5.73660118291253	High	1449	9
chr4	142	6.57432850167697	High	1449	9
chr4	143	3.22071390320799	High	1449	7
chr4	144	1.17420886461271	High	1449	6
chr4	145	-0.0851696466735697	Low	1450	4
chr4	146	2.75230489954228	High	1449	7
chr4	147	2.71502113948669	High	1449	7
chr4	148	7.11997242629186	High	1449	9
chr4	149	4.1409675986847	High	1449	8
chr4	150	1.59853415379872	High	1449	6
chr4	151	-1.92532864886425	Low	1450	2
chr4	152	-0.199952967096214	Low	1450	4
chr4	153	2.30809840272276	High	1449	7
chr4	154	3.64830395926326	High	1449	8
chr4	155	1.92105010667174	High	1449	6
chr4	156	0.123701824756822	High	1449	5
chr4	157	-0.820787923137248	Low	1450	3
chr4	158	-1.64716988893326	Low	1450	2
chr4	159	0.549651450792051	High	1449	5
chr4	160	-0.0644211146253648	Low	1450	4
chr4	161	-0.0773385804135358	Low	1450	4
chr4	162	-3.11870308601427	Low	1450	1
chr4	163	-1.58068529639257	Low	1450	2
chr4	164	-1.86207137184426	Low	1450	2
chr4	165	-1.65223413611249	Low	1450	2
chr4	166	-1.36496647692081	Low	1450	3
chr4	167	-2.25631684186302	Low	1450	1
chr4	168	-2.27807084883416	Low	1450	1
chr4	169	1.90077983610074	High	1449	6
chr4	170	5.20251964984126	High	1449	8
chr4	171	5.17546650668891	High	1449	8
chr4	172	-0.610210934297892	Low	1450	4
chr4	173	-3.57879196921246	Low	1450	0
chr4	174	-1.19848336624275	Low	1450	3
chr4	175	-0.120810393290549	Low	1450	4
chr4	176	-0.103031317787763	Low	1450	4
chr4	177	-1.50885076928457	Low	1450	2
chr4	178	-1.99660999853576	Low	1450	2
chr4	179	-2.14629708539952	Low	1450	2
chr4	180	-3.01822760184493	Low	1450	1
chr4	181	-2.50322675752057	Low	1450	1
chr4	182	-2.70447752498555	Low	1450	1
chr4	183	-3.02624122301415	Low	1450	1
chr4	184	-0.412207173110743	Low	1450	4
chr4	185	4.54600382482087	High	1449	8
chr4	186	7.64292408295413	High	1449	9
chr4	187	6.84253988726359	High	1449	9
chr4	188	2.16866537402442	High	1449	7
chr4	189	-2.02265717436919	Low	1450	2
chr4	190	-3.51729055802815	Low	1450	0
chr4	191	-2.24390810516221	Low	1450	2
chr5	1	4.73480761325518	High	1449	8
chr5	2	2.05235754387328	High	1449	6
chr5	3	-1.71385741312209	Low	1450	2
chr5	4	-2.75179047939777	Low	1450	1
chr5	5	-3.39879235915401	Low	1450	0
chr5	6	-1.89384843259961	Low	1450	2
chr5	7	-0.851533038470941	Low	1450	3
chr5	8	-1.52841534981482	Low	1450	2
chr5	9	-2.053113505609	Low	1450	2
chr5	10	-0.23287010987667	Low	1450	4
chr5	11	-0.357057553710999	Low	1450	4
chr5	12	-1.39645852340276	Low	1450	3
chr5	13	-2.76877691807821	Low	1450	1
chr5	14	0.908491066436342	High	1449	5
chr5	15	2.0718916392784	High	1449	7
chr5	16	3.35678102379944	High	1449	7
chr5	17	-1.26851757938951	Low	1450	3
chr5	18	-2.25241983174585	Low	1450	2
chr5	19	-3.57434494779294	Low	1450	0
chr5	20	-2.82839332357375	Low	1450	1
chr5	21	-1.64957541701812	Low	1450	2
chr5	22	-2.83996192261393	Low	1450	1
chr5	23	-2.84979557530926	Low	1450	1
chr5	24	-2.88095267273811	Low	1450	1
chr5	25	-1.629343382843	Low	1450	2
chr5	26	-1.64817763032529	Low	1450	2
chr5	27	-1.66538444206389	Low	1450	2
chr5	28	-1.68183192725965	Low	1450	2
chr5	29	-1.67914132698043	Low	1450	2
[truncated: 900 more rows]
