# Supplementary material for: Whole-genome mapping of APOBEC mutagenesis in metastatic urothelial carcinoma identifies driver hotspot mutations and a novel mutational signature
Source: Cell Genom. 2024 Mar 28;4(4):100528. doi: 10.1016/j.xgen.2024.100528 (PMC11019362; doi:10.1016/j.xgen.2024.100528)
Supplement: Data S1. Code to estimate hairpin-loop stability and to identify driver hotspot mutations, related to STAR Methods [file mmc9.zip › ApobecHM_drivers-main/R/data/ChIPSeqData_breastC.csv]

chr	bin	ChIPSeq_signal	DNA_Accessibility	DNA_Accessibility_bins	nDNAaccessRegions
chr10	1	4.89892583947598	High	7	1457
chr10	2	-0.0290624285358341	Low	4	1457
chr10	3	0.725812097235078	High	5	1457
chr10	4	-1.01454718273878	Low	4	1457
chr10	5	8.64704145122928	High	8	1457
chr10	6	7.74887913143454	High	8	1457
chr10	7	9.62206646751672	High	8	1457
chr10	8	1.31243205894119	High	5	1457
chr10	9	-4.66078746643466	Low	1	1457
chr10	10	-8.01196416151829	Low	0	1457
chr10	11	-4.79149080722783	Low	1	1457
chr10	12	0.712120930834974	High	5	1457
chr10	13	6.23097579822641	High	7	1457
chr10	14	5.59953094342056	High	7	1457
chr10	15	3.79883463565604	High	6	1457
chr10	16	-1.06236047988103	Low	4	1457
chr10	17	-0.421465854233672	Low	4	1457
chr10	18	-2.10090424376492	Low	3	1457
chr10	19	-3.42901978780331	Low	2	1457
chr10	20	-6.32222706405411	Low	0	1457
chr10	21	-4.94895685906688	Low	1	1457
chr10	22	0.285826163156643	High	5	1457
chr10	23	0.656741830795158	High	5	1457
chr10	24	3.13701087922907	High	6	1457
chr10	25	-0.136154836943272	Low	4	1457
chr10	26	-1.25401185215425	Low	4	1457
chr10	27	-2.07391773226856	Low	3	1457
chr10	28	-1.15946386737329	Low	4	1457
chr10	29	1.02913557074884	High	5	1457
chr10	30	1.50528314364392	High	5	1457
chr10	31	1.9176966568744	High	6	1457
chr10	32	4.53228573623073	High	7	1457
chr10	33	1.86856215039468	High	6	1457
chr10	34	-0.350502986555122	Low	4	1457
chr10	35	-0.252167537509913	Low	4	1457
chr10	36	-2.50220796297155	Low	3	1457
chr10	37	-3.82082787530425	Low	2	1457
chr10	38	-4.6704045110398	Low	1	1457
chr10	39	-3.17091504181252	Low	2	1457
chr10	40	-3.2286385520355	Low	2	1457
chr10	42	-6.68714406438051	Low	0	1457
chr10	43	-0.609045621240705	Low	4	1457
chr10	44	4.30167776145008	High	7	1457
chr10	45	7.66322197606898	High	8	1457
chr10	46	0.449150364705365	High	5	1457
chr10	47	-3.20435633957747	Low	2	1457
chr10	48	-6.14586261407467	Low	0	1457
chr10	49	-6.76227559063422	Low	0	1457
chr10	50	-5.69022970026159	Low	0	1457
chr10	51	-4.85226326519773	Low	1	1457
chr10	52	-3.59362053217228	Low	2	1457
chr10	53	-4.54529251465046	Low	1	1457
chr10	54	-4.61206024892804	Low	1	1457
chr10	55	-7.57248096449456	Low	0	1457
chr10	56	-7.41980382380258	Low	0	1457
chr10	57	-6.80441416049219	Low	0	1457
chr10	58	-6.22906125063346	Low	0	1457
chr10	59	-7.35381317806875	Low	0	1457
chr10	60	-5.5761890980103	Low	1	1457
chr10	61	-3.40185564770464	Low	2	1457
chr10	62	-1.82183647230166	Low	3	1457
chr10	63	0.040630656811794	High	5	1457
chr10	64	1.97333333810928	High	6	1457
chr10	65	3.89751909827111	High	6	1457
chr10	66	-2.19590640181946	Low	3	1457
chr10	67	-6.56069145561899	Low	0	1457
chr10	68	-8.09455322103875	Low	0	1457
chr10	69	-6.30756439416717	Low	0	1457
chr10	70	5.64755070570529	High	7	1457
chr10	71	13.5423763451254	High	9	1457
chr10	72	16.3112637229888	High	9	1457
chr10	73	14.1116193758807	High	9	1457
chr10	74	14.9658033041142	High	9	1457
chr10	75	24.964799462523	High	9	1457
chr10	76	18.0144843476263	High	9	1457
chr10	77	11.0673372243279	High	8	1457
chr10	78	-4.22931369163375	Low	2	1457
chr10	79	-0.224386304936317	Low	4	1457
chr10	80	6.46832903195571	High	7	1457
chr10	81	15.68779089559	High	9	1457
chr10	82	12.1314735955104	High	8	1457
chr10	83	3.95961883821525	High	6	1457
chr10	84	-5.80068877091612	Low	0	1457
chr10	85	-7.92248457254589	Low	0	1457
chr10	86	-7.00779765523496	Low	0	1457
chr10	87	-6.77027329837405	Low	0	1457
chr10	88	-2.53735946161815	Low	3	1457
chr10	89	0.291677876339465	High	5	1457
chr10	90	4.70930084814698	High	7	1457
chr10	91	2.55174824750219	High	6	1457
chr10	92	1.36585226216514	High	5	1457
chr10	93	4.27747418125351	High	7	1457
chr10	94	3.87247575891395	High	6	1457
chr10	95	8.38521775584591	High	8	1457
chr10	96	3.38790604889589	High	6	1457
chr10	97	9.28626433314098	High	8	1457
chr10	98	5.2138590540288	High	7	1457
chr10	99	14.161622161144	High	9	1457
chr10	100	8.27771235207945	High	8	1457
chr10	101	12.6735063727568	High	8	1457
chr10	102	12.7688505668876	High	8	1457
chr10	103	19.4134416614442	High	9	1457
chr10	104	27.6495756264198	High	9	1457
chr10	105	29.4869827171611	High	9	1457
chr10	106	21.9557938699613	High	9	1457
chr10	107	6.08180173881978	High	7	1457
chr10	108	-7.19354818364166	Low	0	1457
chr10	109	-6.64819915697066	Low	0	1457
chr10	110	-7.74328112410828	Low	0	1457
chr10	111	-5.10240163865387	Low	1	1457
chr10	112	2.98480844264882	High	6	1457
chr10	113	3.35283505429794	High	6	1457
chr10	114	3.93015857973786	High	6	1457
chr10	115	1.04599213101897	High	5	1457
chr10	116	8.63143610597099	High	8	1457
chr10	117	3.28635176835212	High	6	1457
chr10	118	0.346564911240337	High	5	1457
chr10	119	-5.74514338122639	Low	0	1457
chr10	120	1.54234066980137	High	5	1457
chr10	121	7.09647854708818	High	7	1457
chr10	122	6.29435479010671	High	7	1457
chr10	123	3.97466678403068	High	6	1457
chr10	124	1.5672710163631	High	5	1457
chr10	125	2.98451181478976	High	6	1457
chr10	126	9.3406287769834	High	8	1457
chr10	127	8.26596188153227	High	8	1457
chr10	128	9.10094341795844	High	8	1457
chr10	129	1.90479246914208	High	6	1457
chr10	130	-1.33801773608903	Low	4	1457
chr10	131	-1.23859380838045	Low	4	1457
chr10	132	-5.33280782314788	Low	1	1457
chr10	133	-4.03071794654602	Low	2	1457
chr10	134	-0.655006303657318	Low	4	1457
chr10	135	4.92592503107538	High	7	1457
chr10	136	8.76330010666623	High	8	1457
chr1	1	21.3401839613473	High	9	1457
chr1	2	22.1859275441515	High	9	1457
chr1	3	25.173754353462	High	9	1457
chr1	4	8.82316972048703	High	8	1457
chr1	5	-1.55449740046777	Low	4	1457
chr1	6	0.930931765690637	High	5	1457
chr1	7	3.85570154330964	High	6	1457
chr1	8	12.6190951754182	High	8	1457
chr1	9	12.1078677947244	High	8	1457
chr1	10	17.9494842743048	High	9	1457
chr1	11	16.9008919799522	High	9	1457
chr1	12	16.3007821158501	High	9	1457
chr1	13	7.85643764638229	High	8	1457
chr1	14	1.90852401377431	High	6	1457
chr1	15	-1.02990565981282	Low	4	1457
chr1	16	9.53325305536309	High	8	1457
chr1	17	14.0427201377063	High	9	1457
chr1	18	9.38693283265537	High	8	1457
chr1	19	10.6492817742118	High	8	1457
chr1	20	8.81871381433131	High	8	1457
chr1	21	15.6900439411575	High	9	1457
chr1	22	10.1097974767368	High	8	1457
chr1	23	10.9918121816621	High	8	1457
chr1	24	11.9099039474614	High	8	1457
chr1	25	11.1938190684382	High	8	1457
chr1	26	13.8509883570063	High	9	1457
chr1	27	23.3785204179357	High	9	1457
chr1	28	26.8561266946861	High	9	1457
chr1	29	22.7170295407281	High	9	1457
chr1	30	4.93929185487329	High	7	1457
chr1	31	1.71121245667292	High	5	1457
chr1	32	9.56221809857047	High	8	1457
chr1	33	20.758150574207	High	9	1457
chr1	34	14.6611876090591	High	9	1457
chr1	35	7.61360447400605	High	8	1457
chr1	36	8.59286930853255	High	8	1457
chr1	37	10.2385857487671	High	8	1457
chr1	38	12.4164177927422	High	8	1457
chr1	39	8.41777252080975	High	8	1457
chr1	40	14.8050994382213	High	9	1457
chr1	41	14.6191864827795	High	9	1457
chr1	42	10.479966816876	High	8	1457
chr1	43	10.2244108514435	High	8	1457
chr1	44	9.98976932372438	High	8	1457
chr1	45	13.3553657477536	High	9	1457
chr1	46	12.9494710523871	High	8	1457
chr1	47	10.5202806869242	High	8	1457
chr1	48	5.01897071313428	High	7	1457
chr1	49	-1.7450349612455	Low	3	1457
chr1	50	-5.76486066862579	Low	0	1457
chr1	51	-4.75061808212107	Low	1	1457
chr1	52	0.17507675299657	High	5	1457
chr1	53	5.15048619982039	High	7	1457
chr1	54	9.26890395599981	High	8	1457
chr1	55	8.22929063789392	High	8	1457
chr1	56	4.48193537387882	High	7	1457
chr1	57	-1.85488197323156	Low	3	1457
chr1	58	-6.54066477460767	Low	0	1457
chr1	59	-4.10941966249224	Low	2	1457
chr1	60	-3.48073850877348	Low	2	1457
chr1	61	0.303406901526299	High	5	1457
chr1	62	-0.644838853838269	Low	4	1457
chr1	63	-0.644222012166879	Low	4	1457
chr1	64	-1.82325969918038	Low	3	1457
chr1	65	0.553358596369107	High	5	1457
chr1	66	1.08765960809445	High	5	1457
chr1	67	0.999825373886346	High	5	1457
chr1	68	-1.43589128678036	Low	4	1457
chr1	69	-3.47855850251922	Low	2	1457
chr1	70	-3.95504609409621	Low	2	1457
chr1	71	-6.47525808393149	Low	0	1457
chr1	72	-6.21700626881422	Low	0	1457
chr1	73	-8.2586997459723	Low	0	1457
chr1	74	-6.80927445195415	Low	0	1457
chr1	75	-7.50862024960949	Low	0	1457
chr1	76	-6.12053814076136	Low	0	1457
chr1	77	-5.84158404334014	Low	0	1457
chr1	78	-2.10290798374671	Low	3	1457
chr1	79	-2.95998263984082	Low	3	1457
chr1	80	-3.41018590216538	Low	2	1457
chr1	81	-7.49640748988453	Low	0	1457
chr1	82	-7.98754441174505	Low	0	1457
chr1	83	-7.99300720154248	Low	0	1457
chr1	84	-6.02615113955812	Low	0	1457
chr1	85	-3.67089053762148	Low	2	1457
chr1	86	-1.66912464185972	Low	3	1457
chr1	87	-1.48178702385438	Low	4	1457
chr1	88	-4.6077023477051	Low	1	1457
chr1	89	-1.92350397176365	Low	3	1457
chr1	90	-2.55245742096302	Low	3	1457
chr1	91	-0.992027684439633	Low	4	1457
chr1	92	-0.959410068540677	Low	4	1457
chr1	93	0.349263304262247	High	5	1457
chr1	94	5.08696087046082	High	7	1457
chr1	95	5.13739518418355	High	7	1457
chr1	96	2.30272734138867	High	6	1457
chr1	97	-3.48380968963379	Low	2	1457
chr1	98	-7.4040276361746	Low	0	1457
chr1	99	-7.27447666929758	Low	0	1457
chr1	100	-2.85633286755289	Low	3	1457
chr1	101	-2.46577075281046	Low	3	1457
chr1	102	-2.96207129577064	Low	3	1457
chr1	103	-7.13898451953024	Low	0	1457
chr1	104	-7.38238463247162	Low	0	1457
chr1	105	-7.16532482795714	Low	0	1457
chr1	106	-7.20770698345323	Low	0	1457
chr1	107	-7.51705717886975	Low	0	1457
chr1	108	-7.27604125901766	Low	0	1457
chr1	109	1.55311824048793	High	5	1457
chr1	110	9.81513021926355	High	8	1457
chr1	111	10.9852399330896	High	8	1457
chr1	112	5.11629560355489	High	7	1457
chr1	113	1.45807007882048	High	5	1457
chr1	114	1.3460326274458	High	5	1457
chr1	115	2.28346757544998	High	6	1457
chr1	116	0.499043972987752	High	5	1457
chr1	117	1.443648692964	High	5	1457
chr1	118	-0.524273093217367	Low	4	1457
chr1	119	-2.21704804765131	Low	3	1457
chr1	120	-3.29230339745635	Low	2	1457
chr1	121	-5.07385998764356	Low	1	1457
chr1	122	-6.72390865109395	Low	0	1457
chr1	123	-5.73510937130309	Low	0	1457
chr1	142	-4.13544883837236	Low	2	1457
chr1	143	-6.85472509541865	Low	0	1457
chr1	144	-7.38325522781269	Low	0	1457
chr1	145	0.0964024645646588	High	5	1457
chr1	146	1.49443578164678	High	5	1457
chr1	147	1.67916487128426	High	5	1457
chr1	148	-4.80302765899434	Low	1	1457
chr1	149	-2.98613260368333	Low	3	1457
chr1	150	6.87309789590839	High	7	1457
chr1	151	17.2747837624574	High	9	1457
chr1	152	14.806748079385	High	9	1457
chr1	153	12.7293929709858	High	8	1457
chr1	154	11.3729365557681	High	8	1457
chr1	155	25.1351812968327	High	9	1457
chr1	156	31.1261574567657	High	9	1457
chr1	157	23.428382890263	High	9	1457
chr1	158	10.0314645508277	High	8	1457
chr1	159	-3.24555087255873	Low	2	1457
chr1	160	-0.269258137425429	Low	4	1457
chr1	161	7.44898836008987	High	7	1457
chr1	162	8.45267534933063	High	8	1457
chr1	163	3.49192465931957	High	6	1457
chr1	164	-2.96307798772802	Low	3	1457
chr1	165	-3.27632657667984	Low	2	1457
chr1	166	-2.00761634863165	Low	3	1457
chr1	167	-0.917491813875719	Low	4	1457
chr1	168	-1.80698131099768	Low	3	1457
chr1	169	-0.236079479365207	Low	4	1457
chr1	170	-1.55352966501095	Low	4	1457
chr1	171	1.04565238499888	High	5	1457
chr1	172	-0.282186046109735	Low	4	1457
chr1	173	1.35363585938193	High	5	1457
chr1	174	-1.69553937697342	Low	3	1457
chr1	175	-2.26867431118387	Low	3	1457
chr1	176	-5.28380626390341	Low	1	1457
chr1	177	-6.57033583295346	Low	0	1457
chr1	178	-5.40606925137858	Low	1	1457
chr1	179	-1.87719310092823	Low	3	1457
chr1	180	1.42362775340286	High	5	1457
chr1	181	1.21366443645882	High	5	1457
chr1	182	1.52074325912869	High	5	1457
chr1	183	1.73880079266597	High	5	1457
chr1	184	3.20964168834276	High	6	1457
chr1	185	0.571357683314706	High	5	1457
chr1	186	-1.00107400182978	Low	4	1457
chr1	187	-4.75359315707856	Low	1	1457
chr1	188	-6.78294902004523	Low	0	1457
chr1	189	-4.02958021779298	Low	2	1457
chr1	190	-2.86590240336135	Low	3	1457
chr1	191	-7.08142889330858	Low	0	1457
chr1	192	-7.62908973969957	Low	0	1457
chr1	193	-6.03077285694952	Low	0	1457
chr1	194	-6.00772028744546	Low	0	1457
chr1	195	-6.84278291415786	Low	0	1457
chr1	196	-8.15759910703938	Low	0	1457
chr1	197	-7.55893452560068	Low	0	1457
chr1	198	-6.77659905939727	Low	0	1457
chr1	199	-7.09844740440862	Low	0	1457
chr1	200	-6.14537141574203	Low	0	1457
chr1	201	2.70884317937229	High	6	1457
chr1	202	11.4978202740768	High	8	1457
chr1	203	16.3336267823984	High	9	1457
chr1	204	14.3239810223847	High	9	1457
chr1	205	11.94892576566	High	8	1457
chr1	206	8.84533667688488	High	8	1457
chr1	207	5.85551078129074	High	7	1457
chr1	208	2.2396646216317	High	6	1457
chr1	209	0.396110076951159	High	5	1457
chr1	210	-1.46386555300181	Low	4	1457
chr1	211	-1.83591394090637	Low	3	1457
chr1	212	0.276586284918292	High	5	1457
chr1	213	-0.645483440465672	Low	4	1457
chr1	214	-0.720144891668151	Low	4	1457
chr1	215	-3.84424591102244	Low	2	1457
chr1	216	-5.16423021572673	Low	1	1457
chr1	217	-5.72648121165743	Low	0	1457
chr1	218	-6.63687814871869	Low	0	1457
chr1	219	-6.5241305006419	Low	0	1457
chr1	220	-3.22876935129677	Low	2	1457
chr1	221	-3.45111476380311	Low	2	1457
chr1	222	-0.560120172997786	Low	4	1457
chr1	223	-1.92042321451079	Low	3	1457
chr1	224	2.02545533362132	High	6	1457
chr1	225	1.79475349682519	High	5	1457
chr1	226	7.24667265334356	High	7	1457
chr1	227	6.34291897994836	High	7	1457
chr1	228	10.8709120058375	High	8	1457
chr1	229	7.87841134355428	High	8	1457
chr1	230	6.27751300801459	High	7	1457
chr1	231	2.16690987946917	High	6	1457
chr1	232	-1.54186087371079	Low	4	1457
chr1	233	-2.7421532662038	Low	3	1457
chr1	234	-2.02191437418997	Low	3	1457
chr1	235	2.52005246990426	High	6	1457
chr1	236	6.97268350322898	High	7	1457
chr1	237	2.88153321039274	High	6	1457
chr1	238	-3.25440438950856	Low	2	1457
chr1	239	-8.02785237045562	Low	0	1457
chr1	240	-5.41013653005638	Low	1	1457
chr1	241	-7.82116791251272	Low	0	1457
chr1	242	-7.37021555637763	Low	0	1457
chr1	243	-6.1107754157148	Low	0	1457
chr1	244	-3.3304629032867	Low	2	1457
chr1	245	-2.16956434793542	Low	3	1457
chr1	246	-1.83688631843153	Low	3	1457
chr1	247	-1.78655482295006	Low	3	1457
chr1	248	-3.15251521753328	Low	2	1457
chr1	249	-3.05262177650429	Low	2	1457
chr1	250	-5.67140110733607	Low	1	1457
chr11	1	22.6483423035471	High	9	1457
chr11	2	19.3086876998279	High	9	1457
chr11	3	12.7700599355914	High	8	1457
chr11	4	8.4240439635546	High	8	1457
chr11	5	2.70071323336795	High	6	1457
chr11	6	-0.320774427078616	Low	4	1457
chr11	7	0.300059988186134	High	5	1457
chr11	8	4.70976043602155	High	7	1457
chr11	9	6.48095851012463	High	7	1457
chr11	10	8.25787024761223	High	8	1457
chr11	11	4.02976711596777	High	6	1457
chr11	12	2.46638717123926	High	6	1457
chr11	13	1.83860350064634	High	6	1457
chr11	14	3.26401410080654	High	6	1457
chr11	15	-1.14987695755404	Low	4	1457
chr11	16	-2.94886760268806	Low	3	1457
chr11	17	-2.8384592601474	Low	3	1457
chr11	18	2.54379129764918	High	6	1457
chr11	19	3.24707645079732	High	6	1457
chr11	20	2.03060059150397	High	6	1457
chr11	21	-3.69545309883121	Low	2	1457
chr11	22	-4.23662721268795	Low	2	1457
chr11	23	-5.62927672898746	Low	1	1457
chr11	24	-5.45793450483343	Low	1	1457
chr11	25	-3.88423097508602	Low	2	1457
chr11	26	-5.67381561743211	Low	1	1457
chr11	27	-5.19310761908075	Low	1	1457
chr11	28	-4.85770622357539	Low	1	1457
chr11	29	-5.29998372964367	Low	1	1457
chr11	30	-6.42627040848072	Low	0	1457
chr11	31	-5.87645509037904	Low	0	1457
chr11	32	-4.18915357618353	Low	2	1457
chr11	33	-0.0991044659160707	Low	4	1457
chr11	34	4.26227137153972	High	7	1457
chr11	35	6.11886891165865	High	7	1457
chr11	36	3.1168410438599	High	6	1457
chr11	37	-2.09072409189343	Low	3	1457
chr11	38	-5.6891717621344	Low	0	1457
chr11	39	-5.42206215279719	Low	1	1457
chr11	40	-6.09019387696099	Low	0	1457
chr11	41	-7.1538205020029	Low	0	1457
chr11	42	-7.17995327911455	Low	0	1457
chr11	43	-3.45191171060649	Low	2	1457
chr11	44	-0.824968310741253	Low	4	1457
chr11	45	3.74570598859879	High	6	1457
chr11	46	8.68015520039055	High	8	1457
chr11	47	15.613728042033	High	9	1457
chr11	48	11.9386310518282	High	8	1457
chr11	49	3.86717215102189	High	6	1457
chr11	50	-5.69167407467707	Low	0	1457
chr11	51	-4.47638018338967	Low	1	1457
chr11	52	0.964221155354925	High	5	1457
chr11	55	0.0495514187007551	High	5	1457
chr11	56	-5.28308063425647	Low	1	1457
chr11	57	1.26920894345891	High	5	1457
chr11	58	3.26408283253549	High	6	1457
chr11	59	6.86645281771788	High	7	1457
chr11	60	1.04199918369883	High	5	1457
chr11	61	8.06372925547565	High	8	1457
chr11	62	16.6372793067511	High	9	1457
chr11	63	22.4193033706238	High	9	1457
chr11	64	27.051791505021	High	9	1457
chr11	65	30.8652851022265	High	9	1457
chr11	66	31.7222015388612	High	9	1457
chr11	67	30.3719295810037	High	9	1457
chr11	68	22.1595854596572	High	9	1457
chr11	69	16.9542303823058	High	9	1457
chr11	70	8.78253021741344	High	8	1457
chr11	71	7.38245017945493	High	7	1457
chr11	72	7.205887686473	High	7	1457
chr11	73	8.95410882535738	High	8	1457
chr11	74	6.74701075576478	High	7	1457
chr11	75	7.92820897891188	High	8	1457
chr11	76	6.19482824470666	High	7	1457
chr11	77	6.36128935739989	High	7	1457
chr11	78	2.41713679411811	High	6	1457
chr11	79	-1.61492274514555	Low	4	1457
chr11	80	-6.06718487763776	Low	0	1457
chr11	81	-6.21483036675799	Low	0	1457
chr11	82	-4.73587821259	Low	1	1457
chr11	83	-4.51972561115404	Low	1	1457
chr11	84	-4.43963307931694	Low	1	1457
chr11	85	-4.2585522105671	Low	2	1457
chr11	86	-1.73351132186346	Low	3	1457
chr11	87	-1.70497920138937	Low	3	1457
chr11	88	-4.3760730840761	Low	1	1457
chr11	89	-5.69718999087119	Low	0	1457
chr11	90	-5.7043286292387	Low	0	1457
chr11	91	-6.01935447051618	Low	0	1457
chr11	92	-6.06427070137554	Low	0	1457
chr11	93	-3.70881001107797	Low	2	1457
chr11	94	1.12958862146409	High	5	1457
chr11	95	6.56324962659924	High	7	1457
chr11	96	4.82743031683858	High	7	1457
chr11	97	-0.0461783814833283	Low	4	1457
chr11	98	-5.87355172340535	Low	0	1457
chr11	99	-3.18616726576913	Low	2	1457
chr11	100	-6.53961006907587	Low	0	1457
chr11	101	-5.18878678430914	Low	1	1457
chr11	102	-2.03917570294997	Low	3	1457
chr11	103	-1.55808864117295	Low	4	1457
chr11	104	-1.99877124353905	Low	3	1457
chr11	105	-3.96031257832741	Low	2	1457
chr11	106	-4.42931585235011	Low	1	1457
chr11	107	-2.83872941196129	Low	3	1457
chr11	108	-0.993809989445559	Low	4	1457
chr11	109	-0.683423569291185	Low	4	1457
chr11	110	-2.37040200994051	Low	3	1457
chr11	111	0.965683728324653	High	5	1457
chr11	112	2.03545736410474	High	6	1457
chr11	113	4.50259109922588	High	7	1457
chr11	114	2.52676466194047	High	6	1457
chr11	115	1.7082828298169	High	5	1457
chr11	116	0.16158316070664	High	5	1457
chr11	117	-0.205280789337448	Low	4	1457
chr11	118	11.9498706108196	High	8	1457
chr11	119	13.9163493879274	High	9	1457
chr11	120	13.1895456918282	High	9	1457
chr11	121	2.54901236055591	High	6	1457
chr11	122	0.452163694834442	High	5	1457
chr11	123	-0.870701975636601	Low	4	1457
chr11	124	0.111783026025351	High	5	1457
chr11	125	0.487522482261123	High	5	1457
chr11	126	1.5892499464217	High	5	1457
chr11	127	-1.57401790405776	Low	4	1457
chr11	128	-1.12901675241195	Low	4	1457
chr11	129	-0.718597849893169	Low	4	1457
chr11	130	3.34303436944595	High	6	1457
chr11	131	0.204658877660098	High	5	1457
chr11	132	-3.03417532493469	Low	2	1457
chr11	133	-5.89656791601942	Low	0	1457
chr11	134	-4.35440731335505	Low	1	1457
chr11	135	-3.16182757907427	Low	2	1457
chr12	1	4.16622095776249	High	7	1457
chr12	2	4.97054902692514	High	7	1457
chr12	3	5.12662106917755	High	7	1457
chr12	4	3.91062961061683	High	6	1457
chr12	5	-0.342592898376282	Low	4	1457
chr12	6	11.3844011040195	High	8	1457
chr12	7	14.1654027809284	High	9	1457
chr12	8	17.2509293470917	High	9	1457
chr12	9	4.46965877387655	High	7	1457
chr12	10	1.45163591077506	High	5	1457
chr12	11	1.71318607120174	High	5	1457
chr12	12	5.82266796463326	High	7	1457
chr12	13	6.57344697114912	High	7	1457
chr12	14	5.81958824140413	High	7	1457
chr12	15	2.62267514560236	High	6	1457
chr12	16	0.155847590514833	High	5	1457
chr12	17	-2.8605211938312	Low	3	1457
chr12	18	-5.67195864156586	Low	1	1457
chr12	19	-5.13803157369371	Low	1	1457
chr12	20	-4.90266766213052	Low	1	1457
chr12	21	-4.39040786691728	Low	1	1457
chr12	22	-3.44196076093435	Low	2	1457
chr12	23	-3.79998243802255	Low	2	1457
chr12	24	-4.69325273543599	Low	1	1457
chr12	25	-5.74661745812036	Low	0	1457
chr12	26	-2.31381160127679	Low	3	1457
chr12	27	1.71522137789594	High	5	1457
chr12	28	1.2166650861654	High	5	1457
chr12	29	-0.588180496537003	Low	4	1457
chr12	30	-3.94097885974475	Low	2	1457
chr12	31	-2.30513548709849	Low	3	1457
chr12	32	-0.622661905607196	Low	4	1457
chr12	33	-1.43109558193483	Low	4	1457
chr12	34	-3.85722289821306	Low	2	1457
chr12	35	-5.43465996697201	Low	1	1457
chr12	36	-3.95339736872713	Low	2	1457
chr12	38	-4.8478465792784	Low	1	1457
chr12	39	-5.94940962311217	Low	0	1457
chr12	40	-5.02433261160398	Low	1	1457
chr12	41	-5.59417269138639	Low	1	1457
chr12	42	-4.44036159147803	Low	1	1457
chr12	43	-4.76061685014174	Low	1	1457
chr12	44	-4.22805119592084	Low	2	1457
chr12	45	-4.44392320745771	Low	1	1457
chr12	46	-1.5843073984411	Low	4	1457
chr12	47	-0.983738289055126	Low	4	1457
chr12	48	6.25900228082147	High	7	1457
chr12	49	13.291173608025	High	9	1457
chr12	50	20.4767576459312	High	9	1457
chr12	51	17.5265389703145	High	9	1457
chr12	52	16.0999987943048	High	9	1457
chr12	53	19.1276156503521	High	9	1457
chr12	54	22.5827318469124	High	9	1457
chr12	55	13.8386623637379	High	9	1457
chr12	56	16.5232177753674	High	9	1457
chr12	57	18.5979461761543	High	9	1457
chr12	58	25.2549281729409	High	9	1457
chr12	59	12.0190114192611	High	8	1457
chr12	60	0.612483592492731	High	5	1457
chr12	61	-6.33032163068568	Low	0	1457
chr12	62	-5.89252845864979	Low	0	1457
chr12	63	-4.2157332747741	Low	2	1457
chr12	64	-0.493792516195036	Low	4	1457
chr12	65	0.540545082736451	High	5	1457
chr12	66	0.874300375831862	High	5	1457
chr12	67	-1.6025654866083	Low	4	1457
chr12	68	-2.69656594585764	Low	3	1457
chr12	69	-0.156155622933969	Low	4	1457
chr12	70	-0.0775344247903056	Low	4	1457
chr12	71	-1.22417101629784	Low	4	1457
chr12	72	-3.56554783734368	Low	2	1457
chr12	73	-4.81456496455542	Low	1	1457
chr12	74	-5.07009953998763	Low	1	1457
chr12	75	-5.39251256664941	Low	1	1457
chr12	76	-2.93990092850651	Low	3	1457
chr12	77	-2.69945469620063	Low	3	1457
chr12	78	-3.52543693640772	Low	2	1457
chr12	79	-5.32304900555815	Low	1	1457
chr12	80	-5.23709181841059	Low	1	1457
chr12	81	-4.98060825986328	Low	1	1457
chr12	82	-5.11816837919118	Low	1	1457
chr12	83	-5.3965142641349	Low	1	1457
chr12	84	-5.83041041335284	Low	0	1457
chr12	85	-5.9773002207705	Low	0	1457
chr12	86	-5.23013388327198	Low	1	1457
chr12	87	-5.27479967440112	Low	1	1457
chr12	88	-4.8002859718267	Low	1	1457
chr12	89	-4.03214277571294	Low	2	1457
chr12	90	-3.52669520179512	Low	2	1457
chr12	91	-4.13380821533253	Low	2	1457
chr12	92	-4.20420837988347	Low	2	1457
chr12	93	-1.57418205093846	Low	4	1457
chr12	94	0.56849673490648	High	5	1457
chr12	95	2.22818282188963	High	6	1457
chr12	96	3.75223680840669	High	6	1457
chr12	97	1.19739990470938	High	5	1457
chr12	98	-0.797227474294106	Low	4	1457
chr12	99	-4.78250894787098	Low	1	1457
chr12	100	-2.89667893252073	Low	3	1457
chr12	101	-2.74339859963503	Low	3	1457
chr12	102	-0.256842339950032	Low	4	1457
chr12	103	-2.36957132348332	Low	3	1457
chr12	104	1.92451525746077	High	6	1457
chr12	105	1.89738740751821	High	6	1457
chr12	106	4.75380143020619	High	7	1457
chr12	107	1.21633534567751	High	5	1457
chr12	108	1.86820600817316	High	6	1457
chr12	109	7.27743731039647	High	7	1457
chr12	110	14.279743030159	High	9	1457
chr12	111	14.5784003554218	High	9	1457
chr12	112	14.0568249379147	High	9	1457
chr12	113	10.6012416373033	High	8	1457
chr12	114	7.93119742568651	High	8	1457
chr12	115	1.42018474692622	High	5	1457
chr12	116	-0.525437918200736	Low	4	1457
chr12	117	1.28195266643332	High	5	1457
chr12	118	2.91235830874724	High	6	1457
chr12	119	-0.899458624644438	Low	4	1457
chr12	120	5.86891797693307	High	7	1457
chr12	121	9.54742281675471	High	8	1457
chr12	122	19.5473391701155	High	9	1457
chr12	123	20.4647136898662	High	9	1457
chr12	124	23.1650801002526	High	9	1457
chr12	125	21.329698978225	High	9	1457
chr12	126	10.5684998026472	High	8	1457
chr12	127	1.02764680687786	High	5	1457
chr12	128	-5.39050652714483	Low	1	1457
chr12	129	-5.05600133713235	Low	1	1457
chr12	130	-5.30764308517992	Low	1	1457
chr12	131	-4.12961632340771	Low	2	1457
chr12	132	0.239818238457381	High	5	1457
chr12	133	10.3434169421894	High	8	1457
chr12	134	17.3853916208761	High	9	1457
chr13	19	0.806619420913417	High	5	1457
chr13	20	-0.197212201754214	Low	4	1457
chr13	21	9.16394554942405	High	8	1457
chr13	22	11.4677905445237	High	8	1457
chr13	23	5.17221307605081	High	7	1457
chr13	24	2.09884558107995	High	6	1457
chr13	25	6.79060763392092	High	7	1457
chr13	26	7.55244942221234	High	8	1457
chr13	27	5.58380508111318	High	7	1457
chr13	28	3.70871273565875	High	6	1457
chr13	29	3.89317266803798	High	6	1457
chr13	30	6.84003949659972	High	7	1457
chr13	31	11.2033494339292	High	8	1457
chr13	32	11.6732189577543	High	8	1457
chr13	33	10.7499273147539	High	8	1457
chr13	34	4.09313044825539	High	7	1457
chr13	35	1.49540408355186	High	5	1457
chr13	36	-0.227727880095792	Low	4	1457
chr13	37	2.36356979496005	High	6	1457
chr13	38	2.37942934390399	High	6	1457
chr13	39	0.311835994609609	High	5	1457
chr13	40	-1.06129082372966	Low	4	1457
chr13	41	8.38753033379011	High	8	1457
chr13	42	12.1770233281816	High	8	1457
chr13	43	9.96070495465447	High	8	1457
chr13	44	4.3656435973631	High	7	1457
chr13	45	6.353399252692	High	7	1457
chr13	46	9.87085910330964	High	8	1457
chr13	47	10.5199698579355	High	8	1457
chr13	48	9.79137263925571	High	8	1457
chr13	49	11.1383375870914	High	8	1457
chr13	50	13.5759729139288	High	9	1457
chr13	51	8.94824653928729	High	8	1457
chr13	52	11.2430914540075	High	8	1457
chr13	53	7.49010433630781	High	8	1457
chr13	54	5.02243185417106	High	7	1457
chr13	55	-2.73049176264392	Low	3	1457
chr13	56	-2.92559757833838	Low	3	1457
chr13	57	-0.347048252385474	Low	4	1457
chr13	58	-2.75715420071565	Low	3	1457
chr13	59	-3.36052876226521	Low	2	1457
chr13	60	-4.95826531604672	Low	1	1457
chr13	61	-4.60386468425168	Low	1	1457
chr13	62	-4.63111823670651	Low	1	1457
chr13	63	-6.91791948071801	Low	0	1457
chr13	64	-3.66414818211875	Low	2	1457
chr13	65	-5.96166433211413	Low	0	1457
chr13	66	-6.42738278832451	Low	0	1457
chr13	67	-6.03548514285397	Low	0	1457
chr13	68	-5.9897534257437	Low	0	1457
chr13	69	-5.64828650298942	Low	1	1457
chr13	70	1.04767161542096	High	5	1457
chr13	71	-5.13634887626592	Low	1	1457
chr13	72	-4.93196061046934	Low	1	1457
chr13	73	-3.0157183827235	Low	2	1457
chr13	74	-1.44415997967945	Low	4	1457
chr13	75	-0.915607051404066	Low	4	1457
chr13	76	-2.20065693348069	Low	3	1457
chr13	77	3.36577949732178	High	6	1457
chr13	78	3.32780623806084	High	6	1457
chr13	79	3.56615129069535	High	6	1457
chr13	80	-1.22508676934362	Low	4	1457
chr13	81	-0.965912613197312	Low	4	1457
chr13	82	-4.49771257969487	Low	1	1457
chr13	83	-6.09859905603334	Low	0	1457
chr13	84	-5.29087749788139	Low	1	1457
chr13	85	-5.37086731558194	Low	1	1457
chr13	86	-6.16168666120596	Low	0	1457
chr13	87	-4.93129970286471	Low	1	1457
chr13	88	-6.49081522982724	Low	0	1457
chr13	89	-6.5154247138849	Low	0	1457
chr13	90	-6.52161173158164	Low	0	1457
chr13	91	-5.16020822574622	Low	1	1457
chr13	92	-6.97567399148974	Low	0	1457
chr13	93	-6.74917966281176	Low	0	1457
chr13	94	-7.87394585704119	Low	0	1457
chr13	95	-4.78725630206427	Low	1	1457
chr13	96	-1.37698822055973	Low	4	1457
chr13	97	3.23462079134654	High	6	1457
chr13	98	5.51423718971069	High	7	1457
chr13	99	10.8162555520696	High	8	1457
chr13	100	11.7838018047152	High	8	1457
chr13	101	8.19798441993724	High	8	1457
chr13	102	0.286784583528086	High	5	1457
chr13	103	0.5303735797526	High	5	1457
chr13	104	-1.57992392145027	Low	4	1457
chr13	105	-1.66345294944607	Low	3	1457
chr13	106	-4.7189759462755	Low	1	1457
chr13	107	-5.47777305889517	Low	1	1457
chr13	108	-4.3562835830675	Low	1	1457
chr13	109	-4.07270980017409	Low	2	1457
chr13	110	0.0476854007330474	High	5	1457
chr13	111	12.3738632448157	High	8	1457
chr13	112	12.382830049624	High	8	1457
chr13	113	18.9219073924131	High	9	1457
chr13	114	19.355500159344	High	9	1457
chr13	115	22.1908018807259	High	9	1457
chr13	116	17.5282425830014	High	9	1457
chr14	20	-4.00969606156054	Low	2	1457
chr14	21	5.41732502081351	High	7	1457
chr14	22	6.26437507246692	High	7	1457
chr14	23	15.7156549709895	High	9	1457
chr14	24	16.924885604908	High	9	1457
chr14	25	16.6493558000399	High	9	1457
chr14	26	2.92029288563871	High	6	1457
chr14	27	-6.40133450588445	Low	0	1457
chr14	28	-6.82749888991378	Low	0	1457
chr14	29	-6.86360158013714	Low	0	1457
chr14	30	-8.45367314562754	Low	0	1457
chr14	31	-2.90497608994097	Low	3	1457
chr14	32	-0.531714569607288	Low	4	1457
chr14	33	-0.240759431231945	Low	4	1457
chr14	34	-3.33526018608994	Low	2	1457
chr14	35	1.43041482444756	High	5	1457
chr14	36	3.25027318350795	High	6	1457
chr14	37	1.90803758524016	High	6	1457
chr14	38	-4.49184965600483	Low	1	1457
chr14	39	-3.3280822234644	Low	2	1457
chr14	40	-4.58539878878112	Low	1	1457
chr14	41	-4.45373719642225	Low	1	1457
chr14	42	-7.04365311265924	Low	0	1457
chr14	43	-6.83900456298842	Low	0	1457
chr14	44	-6.98904372004918	Low	0	1457
chr14	45	-5.80161135885688	Low	0	1457
chr14	46	-5.68919333321649	Low	0	1457
chr14	47	-5.61924352790962	Low	1	1457
chr14	48	-6.38676077193394	Low	0	1457
chr14	49	-6.46250279783028	Low	0	1457
chr14	50	1.94213171775542	High	6	1457
chr14	51	7.10570336824258	High	7	1457
chr14	52	10.5042844714381	High	8	1457
chr14	53	3.87650723647619	High	6	1457
chr14	54	0.824171163002646	High	5	1457
chr14	55	3.91795795750279	High	6	1457
chr14	56	1.91089460546543	High	6	1457
chr14	57	1.46253673738884	High	5	1457
chr14	58	-0.742318035755735	Low	4	1457
chr14	59	0.1939686569876	High	5	1457
chr14	60	0.974267492005116	High	5	1457
chr14	61	0.441306086953576	High	5	1457
chr14	62	-0.592342307601172	Low	4	1457
chr14	63	-2.21171034775828	Low	3	1457
chr14	64	-0.247665125780481	Low	4	1457
chr14	65	3.23923527359684	High	6	1457
chr14	66	2.61852718064606	High	6	1457
chr14	67	-0.601460354998686	Low	4	1457
chr14	68	1.62308231700866	High	5	1457
chr14	69	12.8938852837816	High	8	1457
chr14	70	16.3066579164768	High	9	1457
chr14	71	13.0392784074689	High	9	1457
chr14	72	2.19522941176286	High	6	1457
chr14	73	2.35701316691233	High	6	1457
chr14	74	8.02972777860213	High	8	1457
chr14	75	19.7208650403932	High	9	1457
chr14	76	17.9958612541329	High	9	1457
chr14	77	17.8046999503864	High	9	1457
chr14	78	8.2441593327869	High	8	1457
chr14	79	3.85235480428844	High	6	1457
chr14	80	-6.21321363899327	Low	0	1457
chr14	81	-5.2749441231768	Low	1	1457
chr14	82	-5.39752373829524	Low	1	1457
chr14	83	-5.51186682145481	Low	1	1457
chr14	84	-6.83990019138906	Low	0	1457
chr14	85	-6.555540975905	Low	0	1457
chr14	86	-7.71803455215649	Low	0	1457
chr14	87	-7.69266541170674	Low	0	1457
chr14	88	-6.84870967358635	Low	0	1457
chr14	89	-2.87743174242816	Low	3	1457
chr14	90	1.29963472416197	High	5	1457
chr14	91	4.82011407294613	High	7	1457
chr14	92	6.51703188621026	High	7	1457
chr14	93	8.146155558205	High	8	1457
chr14	94	5.40432067348283	High	7	1457
chr14	95	6.44093661725773	High	7	1457
chr14	96	3.72795084335002	High	6	1457
chr14	97	1.41300668325509	High	5	1457
chr14	98	-5.28913846380654	Low	1	1457
chr14	99	-5.55287853352875	Low	1	1457
chr14	100	2.9134872690492	High	6	1457
chr14	101	4.62706593699015	High	7	1457
chr14	102	12.6996679234169	High	8	1457
chr14	103	13.2254170690241	High	9	1457
chr14	104	18.0429799361258	High	9	1457
chr14	105	22.8756581144953	High	9	1457
chr14	106	13.2780269212195	High	9	1457
chr14	107	6.49377459264512	High	7	1457
chr14	108	-4.31449512131364	Low	1	1457
chr15	20	-3.80535947960569	Low	2	1457
chr15	21	-8.36632564442997	Low	0	1457
chr15	22	-8.20427423205019	Low	0	1457
chr15	23	-6.58643042862445	Low	0	1457
chr15	24	-6.70773350514226	Low	0	1457
chr15	25	-2.71304388168002	Low	3	1457
chr15	26	-4.07833869107315	Low	2	1457
chr15	27	-3.71881348572866	Low	2	1457
chr15	28	-7.31530061005679	Low	0	1457
chr15	29	-6.18634596295957	Low	0	1457
chr15	30	-6.50337762760096	Low	0	1457
chr15	31	-2.6621454195401	Low	3	1457
chr15	32	-2.99381319372681	Low	3	1457
chr15	33	-2.71211145616825	Low	3	1457
chr15	34	-4.4568447930216	Low	1	1457
chr15	35	-2.69789443542737	Low	3	1457
chr15	36	-3.97919719511944	Low	2	1457
chr15	37	-7.10953319519512	Low	0	1457
chr15	38	-7.57474899138743	Low	0	1457
chr15	39	-5.60061440926439	Low	1	1457
chr15	40	5.55510459452913	High	7	1457
chr15	41	15.8238246641614	High	9	1457
chr15	42	23.224037562226	High	9	1457
chr15	43	18.8431110321065	High	9	1457
chr15	44	13.2025342900445	High	9	1457
chr15	45	10.8380862083079	High	8	1457
chr15	46	3.00566846078158	High	6	1457
chr15	47	-3.24359074586198	Low	2	1457
chr15	48	-7.86154838410046	Low	0	1457
chr15	49	-3.37480236958813	Low	2	1457
chr15	50	0.0203336422835305	High	5	1457
chr15	51	1.12988589330946	High	5	1457
chr15	52	4.49666590872237	High	7	1457
chr15	53	1.04655014324417	High	5	1457
chr15	54	-2.57576866434961	Low	3	1457
chr15	55	-7.52468123834028	Low	0	1457
chr15	56	-4.15269505194181	Low	2	1457
chr15	57	-0.246692435551028	Low	4	1457
chr15	58	-1.26039281684559	Low	4	1457
chr15	59	4.08820891133197	High	7	1457
chr15	60	3.06051660334773	High	6	1457
chr15	61	2.84623237625632	High	6	1457
chr15	62	-2.43923276140709	Low	3	1457
chr15	63	2.32169896760333	High	6	1457
chr15	64	9.66207856556416	High	8	1457
chr15	65	17.4951419255972	High	9	1457
chr15	66	14.0249003019422	High	9	1457
chr15	67	12.9272783091496	High	8	1457
chr15	68	9.21041467842769	High	8	1457
chr15	69	8.92141076722748	High	8	1457
chr15	70	5.80182806577787	High	7	1457
chr15	71	4.31264914728781	High	7	1457
chr15	72	6.63975276117423	High	7	1457
chr15	73	6.03393004395261	High	7	1457
chr15	74	10.4532696338178	High	8	1457
chr15	75	17.2633742971807	High	9	1457
chr15	76	16.8646576989334	High	9	1457
chr15	77	11.5263745303563	High	8	1457
chr15	78	4.01504011466263	High	6	1457
chr15	79	3.70039173321052	High	6	1457
chr15	80	2.57114978983973	High	6	1457
chr15	81	-0.958147801635685	Low	4	1457
chr15	82	-3.32590023788311	Low	2	1457
chr15	83	-1.1579091899068	Low	4	1457
chr15	84	-3.93529783075464	Low	2	1457
chr15	85	2.00009953065253	High	6	1457
chr15	86	0.808434937637964	High	5	1457
chr15	87	0.209587721683191	High	5	1457
chr15	88	-6.00717282169749	Low	0	1457
chr15	89	-2.36208569509409	Low	3	1457
chr15	90	10.2622420170365	High	8	1457
chr15	91	17.091808865451	High	9	1457
chr15	92	12.1147290147915	High	8	1457
chr15	93	7.70736050276379	High	8	1457
chr15	94	0.779112893193555	High	5	1457
chr15	95	-1.38857247301691	Low	4	1457
chr15	96	-5.34434776178925	Low	1	1457
chr15	97	-6.02598323357137	Low	0	1457
chr15	98	-7.26811808752791	Low	0	1457
chr15	99	-1.14201884086727	Low	4	1457
chr15	100	2.57436335137516	High	6	1457
chr15	101	10.5342109645451	High	8	1457
chr15	102	3.36187603881397	High	6	1457
chr15	103	4.95161604366626	High	7	1457
chr16	1	22.1247044502411	High	9	1457
chr16	2	26.8048523385923	High	9	1457
chr16	3	25.2775653108562	High	9	1457
chr16	4	27.533377940455	High	9	1457
chr16	5	13.4484418609083	High	9	1457
chr16	6	3.2907957207644	High	6	1457
chr16	7	-5.83457105317008	Low	0	1457
chr16	8	-5.83805299973732	Low	0	1457
chr16	9	-5.29155116750895	Low	1	1457
chr16	10	-2.99700942975544	Low	3	1457
chr16	11	2.11666274968193	High	6	1457
chr16	12	2.11625982493684	High	6	1457
chr16	13	-0.129640464617882	Low	4	1457
chr16	14	-3.44529676263864	Low	2	1457
chr16	15	-0.296425501035991	Low	4	1457
chr16	16	0.534171772152335	High	5	1457
chr16	17	-2.26498066298857	Low	3	1457
chr16	18	-4.83920940926289	Low	1	1457
chr16	19	-1.22020392249992	Low	4	1457
chr16	20	-0.577665338402112	Low	4	1457
chr16	21	0.145756440750799	High	5	1457
chr16	22	-0.937019831579274	Low	4	1457
chr16	23	2.36635587740737	High	6	1457
chr16	24	2.41692833004992	High	6	1457
chr16	25	1.23178422330408	High	5	1457
chr16	26	-3.84756367251422	Low	2	1457
chr16	27	-2.90543745914392	Low	3	1457
chr16	28	-0.100296089793945	Low	4	1457
chr16	29	4.67319340702709	High	7	1457
chr16	30	14.6913413960965	High	9	1457
chr16	31	16.0715516550782	High	9	1457
chr16	32	11.3492318629274	High	8	1457
chr16	33	-2.46234525228612	Low	3	1457
chr16	34	-2.29812952882195	Low	3	1457
chr16	35	-2.33275360147638	Low	3	1457
chr16	36	-1.31627647801857	Low	4	1457
chr16	37	0.911947254878105	High	5	1457
chr16	46	-7.5642559878166	Low	0	1457
chr16	47	-5.66923043461152	Low	1	1457
chr16	48	-2.85572863392151	Low	3	1457
chr16	49	-2.87132871329274	Low	3	1457
chr16	50	-1.7636039226154	Low	3	1457
chr16	51	-4.31613911784211	Low	1	1457
chr16	52	-5.58342163025533	Low	1	1457
chr16	53	-3.4133672160357	Low	2	1457
chr16	54	-0.976933736353603	Low	4	1457
chr16	55	0.172054416080132	High	5	1457
chr16	56	-0.313753563641295	Low	4	1457
chr16	57	4.7621950207921	High	7	1457
chr16	58	7.5004184685251	High	8	1457
chr16	59	2.96127727880467	High	6	1457
chr16	60	-4.73192523895914	Low	1	1457
chr16	61	-5.24389358911299	Low	1	1457
chr16	62	-4.16012911062197	Low	2	1457
chr16	63	-5.27855337608518	Low	1	1457
chr16	64	-6.6981340588507	Low	0	1457
chr16	65	-7.30149013192499	Low	0	1457
chr16	66	-2.70330475012166	Low	3	1457
chr16	67	10.5689025721504	High	8	1457
chr16	68	16.1279021399094	High	9	1457
chr16	69	16.8571496091443	High	9	1457
chr16	70	12.7567200895908	High	8	1457
chr16	71	11.3224270998372	High	8	1457
chr16	72	6.94622198941379	High	7	1457
chr16	73	-1.16302142423228	Low	4	1457
chr16	74	-2.50198982364193	Low	3	1457
chr16	75	2.3652341814845	High	6	1457
chr16	76	1.11958931968402	High	5	1457
chr16	77	-1.18783795098224	Low	4	1457
chr16	78	-7.20188997427787	Low	0	1457
chr16	79	-5.59715657971452	Low	1	1457
chr16	80	-5.73659215869586	Low	0	1457
chr16	81	-1.74239625182361	Low	3	1457
chr16	82	-2.36609115831911	Low	3	1457
chr16	83	-2.2412297365223	Low	3	1457
chr16	84	-1.7268886642717	Low	3	1457
chr16	85	5.2036351848998	High	7	1457
chr16	86	5.66839655046176	High	7	1457
chr16	87	4.83960500046964	High	7	1457
chr16	88	4.2447200573897	High	7	1457
chr16	89	11.634046621679	High	8	1457
chr16	90	8.73619276750972	High	8	1457
chr16	91	6.71036774286372	High	7	1457
chr17	1	13.0903685909727	High	9	1457
chr17	2	10.5685954457829	High	8	1457
chr17	3	9.90155043057245	High	8	1457
chr17	4	8.18851933284287	High	8	1457
chr17	5	6.82061284465265	High	7	1457
chr17	6	5.45473020995995	High	7	1457
chr17	7	8.66402323502745	High	8	1457
chr17	8	10.8636645586269	High	8	1457
chr17	9	9.36626501586437	High	8	1457
chr17	10	-1.8345913595609	Low	3	1457
chr17	11	-7.70739942291633	Low	0	1457
chr17	12	-8.444352298685	Low	0	1457
chr17	13	-9.945976614723	Low	0	1457
chr17	14	-10.3927469559065	Low	0	1457
chr17	15	-7.91586422667111	Low	0	1457
chr17	16	-3.50369121321168	Low	2	1457
chr17	17	5.82132088030751	High	7	1457
chr17	18	7.31252746174964	High	7	1457
chr17	19	8.02179615969034	High	8	1457
chr17	20	-0.392543448792011	Low	4	1457
chr17	21	-2.6806895757516	Low	3	1457
chr17	22	-8.44132987401315	Low	0	1457
chr17	23	-10.0160075316724	Low	0	1457
chr17	25	-10.2597205798512	Low	0	1457
chr17	26	-5.16293555795169	Low	1	1457
chr17	27	3.73973812977216	High	6	1457
chr17	28	4.02328310106829	High	6	1457
chr17	29	3.57239030403161	High	6	1457
chr17	30	-0.221920923455602	Low	4	1457
chr17	31	-2.05782262060219	Low	3	1457
chr17	32	-5.89846062661125	Low	0	1457
chr17	33	-6.55421047246832	Low	0	1457
chr17	34	-4.33021332368874	Low	1	1457
chr17	35	-1.60856570694708	Low	4	1457
chr17	36	0.0871981518756662	High	5	1457
chr17	37	6.08296428517068	High	7	1457
chr17	38	13.7405472328025	High	9	1457
chr17	39	12.7329431936593	High	8	1457
chr17	40	17.6009805123893	High	9	1457
chr17	41	14.3145786071773	High	9	1457
chr17	42	16.5673982194997	High	9	1457
chr17	43	10.1150473148277	High	8	1457
chr17	44	4.79445052911213	High	7	1457
chr17	45	4.59778556662631	High	7	1457
chr17	46	3.62565853568701	High	6	1457
chr17	47	7.36037377842812	High	7	1457
chr17	48	9.53518302844952	High	8	1457
chr17	49	5.96835243662133	High	7	1457
chr17	50	-0.317497388678315	Low	4	1457
chr17	51	-9.67474675546454	Low	0	1457
chr17	52	-8.25203815855769	Low	0	1457
chr17	53	-10.2141364710066	Low	0	1457
chr17	54	-8.74403104415589	Low	0	1457
chr17	55	-3.81142668969795	Low	2	1457
chr17	56	-1.10493845677129	Low	4	1457
chr17	57	2.47202517187105	High	6	1457
chr17	58	0.854955143206558	High	5	1457
chr17	59	-2.55914617088738	Low	3	1457
chr17	60	-4.25315742005484	Low	2	1457
chr17	61	-1.84831842115813	Low	3	1457
chr17	62	3.18040294669668	High	6	1457
chr17	63	1.8868381219341	High	6	1457
chr17	64	-2.94230207309209	Low	3	1457
chr17	65	-5.41331574453412	Low	1	1457
chr17	66	-2.91286965056616	Low	3	1457
chr17	67	-2.29672832703783	Low	3	1457
chr17	68	-5.9781007204323	Low	0	1457
chr17	69	-10.217956221242	Low	0	1457
chr17	70	-10.4641385774549	Low	0	1457
chr17	71	-7.57041593029481	Low	0	1457
chr17	72	-3.67640563142199	Low	2	1457
chr17	73	7.92683680898219	High	8	1457
chr17	74	11.9238028203588	High	8	1457
chr17	75	16.1372463908144	High	9	1457
chr17	76	11.9037851683644	High	8	1457
chr17	77	8.30838417415674	High	8	1457
chr17	78	7.89165834963342	High	8	1457
chr17	79	12.6285530692867	High	8	1457
chr17	80	21.1047422472166	High	9	1457
chr17	81	14.629504293785	High	9	1457
chr17	82	8.0022424385676	High	8	1457
chr18	1	2.14041250600344	High	6	1457
chr18	2	3.92927257233373	High	6	1457
chr18	3	4.32088205881664	High	7	1457
chr18	4	4.99569995238896	High	7	1457
chr18	5	2.99345383864545	High	6	1457
chr18	6	-2.4729354614953	Low	3	1457
chr18	7	-1.02584234142636	Low	4	1457
chr18	8	-2.10741482956751	Low	3	1457
chr18	9	7.33082313485119	High	7	1457
chr18	10	11.3105822509887	High	8	1457
chr18	11	12.9841199051054	High	9	1457
chr18	12	12.6630071927034	High	8	1457
chr18	13	16.8781835770457	High	9	1457
chr18	14	13.3273400367823	High	9	1457
chr18	15	1.02392719160951	High	5	1457
chr18	16	-5.69898183459788	Low	0	1457
chr18	17	-2.69098423007809	Low	3	1457
chr18	18	-8.32342276566194	Low	0	1457
chr18	19	-0.899526286867078	Low	4	1457
chr18	20	7.95203948843988	High	8	1457
chr18	21	19.1948111514449	High	9	1457
chr18	22	17.111545449791	High	9	1457
chr18	23	11.8010326381346	High	8	1457
chr18	24	1.21356473164089	High	5	1457
chr18	25	-3.78215817376831	Low	2	1457
chr18	26	-6.75821671294257	Low	0	1457
chr18	27	-5.81329944535898	Low	0	1457
chr18	28	-7.67363039270072	Low	0	1457
chr18	29	-1.74040144602521	Low	3	1457
chr18	30	-0.862341220521916	Low	4	1457
chr18	31	-1.306582339566	Low	4	1457
chr18	32	-0.600796345124196	Low	4	1457
chr18	33	6.38568094009395	High	7	1457
chr18	34	8.61286094318469	High	8	1457
chr18	35	2.20545384755481	High	6	1457
chr18	36	-5.58078851679757	Low	1	1457
chr18	37	-7.56801943099064	Low	0	1457
chr18	38	-7.26605156907968	Low	0	1457
chr18	39	-7.17355679414438	Low	0	1457
chr18	40	-8.35105433670698	Low	0	1457
chr18	41	-7.49643275413555	Low	0	1457
chr18	42	-5.04318827461382	Low	1	1457
chr18	43	4.47978891020925	High	7	1457
chr18	44	6.96060157674547	High	7	1457
chr18	45	13.6359776367586	High	9	1457
chr18	46	13.1900251955336	High	9	1457
chr18	47	17.4618022533442	High	9	1457
chr18	48	12.4186144992986	High	8	1457
chr18	49	3.41609409865999	High	6	1457
chr18	50	-4.20164726949382	Low	2	1457
chr18	51	-5.82944814514689	Low	0	1457
chr18	52	-4.89827902199383	Low	1	1457
chr18	53	-1.94466548547596	Low	3	1457
chr18	54	-1.58829557534266	Low	4	1457
chr18	55	5.81410329230382	High	7	1457
chr18	56	9.84113276822645	High	8	1457
chr18	57	9.0466694797074	High	8	1457
chr18	58	-0.851792518243396	Low	4	1457
chr18	59	-2.62870141267573	Low	3	1457
chr18	60	7.13664371774117	High	7	1457
chr18	61	12.3699208651692	High	8	1457
chr18	62	7.36677439011805	High	7	1457
chr18	63	-5.06067398279534	Low	1	1457
chr18	64	-7.44679738063196	Low	0	1457
chr18	65	-6.50002886251692	Low	0	1457
chr18	66	-6.10398434065068	Low	0	1457
chr18	67	-4.61893328119682	Low	1	1457
chr18	68	-5.07256066320124	Low	1	1457
chr18	69	-6.81060378331642	Low	0	1457
chr18	70	-9.29902023648301	Low	0	1457
chr18	71	-7.37523579373427	Low	0	1457
chr18	72	-1.21552098756585	Low	4	1457
chr18	73	0.236808626577366	High	5	1457
chr18	74	9.574118015306	High	8	1457
chr18	75	3.82667102730508	High	6	1457
chr18	76	3.18425089067127	High	6	1457
chr18	77	7.87850830693926	High	8	1457
chr18	78	8.03008219281257	High	8	1457
chr18	79	15.2074942289155	High	9	1457
chr19	1	15.7924834369087	High	9	1457
chr19	2	16.126513241837	High	9	1457
chr19	3	18.0341455056344	High	9	1457
chr19	4	13.300256994837	High	9	1457
chr19	5	8.4015781778113	High	8	1457
chr19	6	4.48062823972934	High	7	1457
chr19	7	1.24649487947929	High	5	1457
chr19	8	1.42514616360574	High	5	1457
chr19	9	1.30777698062556	High	5	1457
chr19	10	4.10731224604843	High	7	1457
chr19	11	6.46377263140664	High	7	1457
chr19	12	10.5174555087163	High	8	1457
chr19	13	10.6304309427355	High	8	1457
chr19	14	9.22911966133345	High	8	1457
chr19	15	5.59110324958575	High	7	1457
chr19	16	3.25499517402914	High	6	1457
chr19	17	3.15437093021426	High	6	1457
chr19	18	7.82263434780843	High	8	1457
chr19	19	8.12216430253134	High	8	1457
chr19	20	3.71870326371485	High	6	1457
chr19	21	-2.75671694883772	Low	3	1457
chr19	22	-6.69449092141731	Low	0	1457
chr19	23	-7.98239427519871	Low	0	1457
chr19	24	-10.1205484895583	Low	0	1457
chr19	25	-11.4308743390668	Low	0	1457
chr19	26	-13.3797008813209	Low	0	1457
chr19	27	-0.0315986922835521	Low	4	1457
chr19	28	-12.6966846236785	Low	0	1457
chr19	29	-13.692203627199	Low	0	1457
chr19	30	-11.487629514841	Low	0	1457
chr19	31	-11.0128640709747	Low	0	1457
chr19	32	-10.4231773589026	Low	0	1457
chr19	33	-8.68454091303022	Low	0	1457
chr19	34	-5.91762879995813	Low	0	1457
chr19	35	-2.919024979968	Low	3	1457
chr19	36	0.0309282850777113	High	5	1457
chr19	37	5.03164490414838	High	7	1457
chr19	38	6.65767814554366	High	7	1457
chr19	39	7.75358168252035	High	8	1457
chr19	40	3.95383793879364	High	6	1457
chr19	41	5.4188428020514	High	7	1457
chr19	42	2.80291505275305	High	6	1457
chr19	43	-1.11511627063292	Low	4	1457
chr19	44	-0.0120589156822626	Low	4	1457
chr19	45	3.17020653514392	High	6	1457
chr19	46	8.95133378667579	High	8	1457
chr19	47	8.39517877139428	High	8	1457
chr19	48	5.7986838831016	High	7	1457
chr19	49	6.76978930995259	High	7	1457
chr19	50	6.48908993549663	High	7	1457
chr19	51	3.1251832591258	High	6	1457
chr19	52	2.53348923476384	High	6	1457
chr19	53	1.76092285994321	High	5	1457
chr19	54	3.27821783134648	High	6	1457
chr19	55	-0.0763589964048057	Low	4	1457
chr19	56	-0.810403116499021	Low	4	1457
chr19	57	-0.17046832664245	Low	4	1457
chr19	58	7.45517452352349	High	7	1457
chr19	59	3.64087712308761	High	6	1457
chr19	60	5.49434976508641	High	7	1457
chr20	1	7.01584594938072	High	7	1457
chr20	2	6.13755630401953	High	7	1457
chr20	3	12.3063851695741	High	8	1457
chr20	4	9.65566020773385	High	8	1457
chr20	5	8.88926365059073	High	8	1457
chr20	6	-2.98148950424115	Low	3	1457
chr20	7	-5.51838521620484	Low	1	1457
chr20	8	-7.42282710901865	Low	0	1457
chr20	9	-7.20590699009558	Low	0	1457
chr20	10	-5.65234199143557	Low	1	1457
chr20	11	-6.21932879621016	Low	0	1457
chr20	12	-6.50504465564183	Low	0	1457
chr20	13	-7.07204921293687	Low	0	1457
chr20	14	-7.63273225220307	Low	0	1457
chr20	15	-7.79856888644108	Low	0	1457
chr20	16	-9.14926319264483	Low	0	1457
chr20	17	-3.82588006306769	Low	2	1457
chr20	18	0.644895757958381	High	5	1457
chr20	19	4.27450556208237	High	7	1457
chr20	20	1.19598899277526	High	5	1457
chr20	21	-1.49292846565486	Low	4	1457
chr20	22	-6.14227048200799	Low	0	1457
chr20	23	-5.27497584031121	Low	1	1457
chr20	24	-6.16060129494505	Low	0	1457
chr20	25	0.41997986303644	High	5	1457
chr20	26	-2.92981900650843	Low	3	1457
chr20	27	-4.11853114152159	Low	2	1457
chr20	28	0.535932800884135	High	5	1457
chr20	29	-6.9467980233994	Low	0	1457
chr20	30	-1.53622783502831	Low	4	1457
chr20	31	3.5065021902412	High	6	1457
chr20	32	10.7136259053381	High	8	1457
chr20	33	10.6029005832614	High	8	1457
chr20	34	16.0643986003123	High	9	1457
chr20	35	19.0479983609769	High	9	1457
chr20	36	13.8594144730186	High	9	1457
chr20	37	7.82631041569249	High	8	1457
chr20	38	-1.56199057686775	Low	4	1457
chr20	39	1.03577489683899	High	5	1457
chr20	40	-0.901026090076795	Low	4	1457
chr20	41	-1.4230663673762	Low	4	1457
chr20	42	-4.21255397814089	Low	2	1457
chr20	43	2.15733018154861	High	6	1457
chr20	44	10.5979434016528	High	8	1457
chr20	45	14.3934360764579	High	9	1457
chr20	46	8.28347411622894	High	8	1457
chr20	47	7.14855095960418	High	7	1457
chr20	48	11.7345137043009	High	8	1457
chr20	49	15.3134416730887	High	9	1457
chr20	50	11.0154660634088	High	8	1457
chr20	51	1.2543046335686	High	5	1457
chr20	52	-0.7814104285726	Low	4	1457
chr20	53	-4.083591814209	Low	2	1457
chr20	54	-5.44000677841117	Low	1	1457
chr20	55	-4.36886431160475	Low	1	1457
chr20	56	-0.742524245717868	Low	4	1457
chr20	57	3.61212637279033	High	6	1457
chr20	58	-0.132862892948748	Low	4	1457
chr20	59	-3.74424969303473	Low	2	1457
chr20	60	-1.27198114510418	Low	4	1457
chr20	61	5.323309694589	High	7	1457
chr20	62	19.1984172355565	High	9	1457
chr20	63	22.3005983033988	High	9	1457
chr2	1	0.86407430665045	High	5	1457
chr2	2	-2.17605928305622	Low	3	1457
chr2	3	-0.211329438315762	Low	4	1457
chr2	4	-3.1953883787154	Low	2	1457
chr2	5	-3.09563225155741	Low	2	1457
chr2	6	-8.53202911516185	Low	0	1457
chr2	7	-6.51158047150192	Low	0	1457
chr2	8	-3.21909968203539	Low	2	1457
chr2	9	6.45755730057784	High	7	1457
chr2	10	12.2893351886067	High	8	1457
chr2	11	15.2583459256259	High	9	1457
chr2	12	7.60288773972207	High	8	1457
chr2	13	-0.0655179801805708	Low	4	1457
chr2	14	-6.51152772916085	Low	0	1457
chr2	15	-6.1233609199856	Low	0	1457
chr2	16	-3.96426063030054	Low	2	1457
chr2	17	-2.81271826523741	Low	3	1457
chr2	18	-4.19014653576632	Low	2	1457
chr2	19	-4.3975558107975	Low	1	1457
chr2	20	5.40681299820596	High	7	1457
chr2	21	4.57545412238554	High	7	1457
chr2	22	2.49232146828142	High	6	1457
chr2	23	-4.44753570403199	Low	1	1457
chr2	24	0.923333644418979	High	5	1457
chr2	25	9.74410858676553	High	8	1457
chr2	26	14.5104505140347	High	9	1457
chr2	27	25.658130932603	High	9	1457
chr2	28	24.0163534202394	High	9	1457
chr2	29	20.7231151822285	High	9	1457
chr2	30	5.68557668210195	High	7	1457
chr2	31	0.0932688853263528	High	5	1457
chr2	32	1.95666426251251	High	6	1457
chr2	33	0.682456470770375	High	5	1457
chr2	34	-1.10227576423698	Low	4	1457
chr2	35	-6.35233249251914	Low	0	1457
chr2	36	-4.29399126660021	Low	2	1457
chr2	37	4.28497384649055	High	7	1457
chr2	38	13.3716865879326	High	9	1457
chr2	39	14.2901081651222	High	9	1457
chr2	40	6.74068811530111	High	7	1457
chr2	41	-2.05931684980935	Low	3	1457
chr2	42	-2.79495920855818	Low	3	1457
chr2	43	10.9582036023027	High	8	1457
chr2	44	16.0301512366491	High	9	1457
chr2	45	14.2869709963208	High	9	1457
chr2	46	9.06576025833503	High	8	1457
chr2	47	15.624506853445	High	9	1457
chr2	48	16.8730797639647	High	9	1457
chr2	49	7.41876927590123	High	7	1457
chr2	50	-3.53787534858712	Low	2	1457
chr2	51	-7.9701845990703	Low	0	1457
chr2	52	-7.85041441125611	Low	0	1457
chr2	53	-7.96219058189779	Low	0	1457
chr2	54	1.01887721424119	High	5	1457
chr2	55	9.17436692217832	High	8	1457
chr2	56	9.51725771276164	High	8	1457
chr2	57	0.294020334007503	High	5	1457
chr2	58	-6.8317194805355	Low	0	1457
chr2	59	-6.81704227511726	Low	0	1457
chr2	60	-4.90319765484448	Low	1	1457
chr2	61	1.56135336028125	High	5	1457
chr2	62	8.20419881571732	High	8	1457
chr2	63	8.35495765518906	High	8	1457
chr2	64	10.4747027418798	High	8	1457
chr2	65	11.616215038656	High	8	1457
chr2	66	11.2306584458522	High	8	1457
chr2	67	0.874561312967065	High	5	1457
chr2	68	-3.43040477553179	Low	2	1457
chr2	69	3.80722507634014	High	6	1457
chr2	70	13.8349657704165	High	9	1457
chr2	71	17.9876934731384	High	9	1457
chr2	72	10.3896736281116	High	8	1457
chr2	73	6.85949945221591	High	7	1457
chr2	74	15.2688934178622	High	9	1457
chr2	75	17.7621664349906	High	9	1457
chr2	76	10.6485701864613	High	8	1457
chr2	77	-5.28767731282088	Low	1	1457
chr2	78	-2.40130103438718	Low	3	1457
chr2	79	-6.57047636904549	Low	0	1457
chr2	80	-6.70347042480472	Low	0	1457
chr2	81	-5.4991086844454	Low	1	1457
chr2	82	-5.47868669043631	Low	1	1457
chr2	83	-0.273380845626007	Low	4	1457
chr2	84	-7.93940959597487	Low	0	1457
chr2	85	8.46590537788017	High	8	1457
chr2	86	19.1379625712116	High	9	1457
chr2	87	18.6662750001743	High	9	1457
chr2	88	5.85991130029214	High	7	1457
chr2	89	-4.42496713443545	Low	1	1457
chr2	90	-5.07265301512571	Low	1	1457
chr2	91	-6.76674451297133	Low	0	1457
chr2	92	-7.15981283802227	Low	0	1457
chr2	93	-7.46817383639934	Low	0	1457
chr2	95	-4.94930416256803	Low	1	1457
chr2	96	3.4943482663599	High	6	1457
chr2	97	14.7331578508632	High	9	1457
chr2	98	13.8422163018913	High	9	1457
chr2	99	13.6096716796727	High	9	1457
chr2	100	5.91911626933536	High	7	1457
chr2	101	9.32293477654181	High	8	1457
chr2	102	8.63417365499561	High	8	1457
chr2	103	5.95889424205587	High	7	1457
chr2	104	-0.585815647605422	Low	4	1457
chr2	105	-3.58589249224001	Low	2	1457
chr2	106	1.0089256672752	High	5	1457
chr2	107	0.839060783177147	High	5	1457
chr2	108	-3.42680568217036	Low	2	1457
chr2	109	-3.18018760635894	Low	2	1457
chr2	110	-0.216593505929184	Low	4	1457
chr2	111	1.31976727432094	High	5	1457
chr2	112	-0.272707992938496	Low	4	1457
chr2	113	2.891036543239	High	6	1457
chr2	114	5.00206758992964	High	7	1457
chr2	115	1.34244145412153	High	5	1457
chr2	116	-4.87194176171163	Low	1	1457
chr2	117	-6.54518113925828	Low	0	1457
chr2	118	-5.01430725981583	Low	1	1457
chr2	119	-3.26993322856718	Low	2	1457
chr2	120	1.42190874918559	High	5	1457
chr2	121	3.64452451118252	High	6	1457
chr2	122	6.49986362430069	High	7	1457
chr2	123	1.87646937108898	High	6	1457
chr2	124	-4.34098275669187	Low	1	1457
chr2	125	-5.68774019253581	Low	0	1457
chr2	126	-3.85159299850775	Low	2	1457
chr2	127	-5.30530781175812	Low	1	1457
chr2	128	6.98496133517635	High	7	1457
chr2	129	10.6592384375135	High	8	1457
chr2	130	8.72930061566353	High	8	1457
chr2	131	0.970950299243226	High	5	1457
chr2	132	-0.546243798618465	Low	4	1457
chr2	133	-1.14094080530264	Low	4	1457
chr2	134	-3.8809144418949	Low	2	1457
chr2	135	-3.12897990801419	Low	2	1457
chr2	136	0.00461428072859227	High	5	1457
chr2	137	-1.54085771335511	Low	4	1457
chr2	138	-3.8782123227238	Low	2	1457
chr2	139	-5.94671818659132	Low	0	1457
chr2	140	-6.35699489070108	Low	0	1457
chr2	141	-7.09770127745757	Low	0	1457
chr2	142	-6.88459852532859	Low	0	1457
chr2	143	-6.52135981587428	Low	0	1457
chr2	144	-7.05029433261625	Low	0	1457
chr2	145	-5.11150262042873	Low	1	1457
chr2	146	-5.52058356217103	Low	1	1457
chr2	147	-5.71546969968982	Low	0	1457
chr2	148	-6.42592455921781	Low	0	1457
chr2	149	-5.27264301176215	Low	1	1457
chr2	150	-4.46573999927641	Low	1	1457
chr2	151	-4.0555702147805	Low	2	1457
chr2	152	-1.28189325916957	Low	4	1457
chr2	153	0.693806077478741	High	5	1457
chr2	154	-0.650634158989962	Low	4	1457
chr2	155	-5.34162748743725	Low	1	1457
chr2	156	-6.23023230393417	Low	0	1457
chr2	157	-4.79826335987175	Low	1	1457
chr2	158	-2.67528456210333	Low	3	1457
chr2	159	1.10076172804054	High	5	1457
chr2	160	4.87373842217064	High	7	1457
chr2	161	9.36672107603499	High	8	1457
chr2	162	7.17792447264798	High	7	1457
chr2	163	1.7317092128884	High	5	1457
chr2	164	-4.39643214413506	Low	1	1457
chr2	165	-4.83484764781231	Low	1	1457
chr2	166	-4.78865459776509	Low	1	1457
chr2	167	-5.23538344422846	Low	1	1457
chr2	168	-5.72170465298302	Low	0	1457
chr2	169	-4.90856030805953	Low	1	1457
chr2	170	-0.570085641360979	Low	4	1457
chr2	171	2.17224260113729	High	6	1457
chr2	172	6.94962962672963	High	7	1457
chr2	173	5.73789699738516	High	7	1457
chr2	174	6.20410552076806	High	7	1457
chr2	175	4.42950782539751	High	7	1457
chr2	176	3.0972004236767	High	6	1457
chr2	177	1.78872912791791	High	5	1457
chr2	178	2.10447353916857	High	6	1457
chr2	179	2.16669629948923	High	6	1457
chr2	180	1.47687466465422	High	5	1457
chr2	181	-2.37269200951665	Low	3	1457
chr2	182	-3.65243544122878	Low	2	1457
chr2	183	-1.76697239782204	Low	3	1457
chr2	184	-2.01535647846977	Low	3	1457
chr2	185	-3.87504225647604	Low	2	1457
chr2	186	-6.0634854177495	Low	0	1457
chr2	187	-5.39638305732527	Low	1	1457
chr2	188	-4.58377234026854	Low	1	1457
chr2	189	-2.78250101710246	Low	3	1457
chr2	190	-1.3837573869068	Low	4	1457
chr2	191	5.29367860566889	High	7	1457
chr2	192	6.0685301285289	High	7	1457
chr2	193	1.4913883211486	High	5	1457
chr2	194	-5.80205139148739	Low	0	1457
chr2	195	-7.21760313459732	Low	0	1457
chr2	196	-5.90929134340203	Low	0	1457
chr2	197	-3.15960891355637	Low	2	1457
chr2	198	2.93485020140464	High	6	1457
chr2	199	1.25713989016192	High	5	1457
chr2	200	-0.0535054012375413	Low	4	1457
chr2	201	3.11039180646907	High	6	1457
chr2	202	10.4445765348081	High	8	1457
chr2	203	14.0666515527839	High	9	1457
chr2	204	9.4937509443351	High	8	1457
chr2	205	2.89195228476368	High	6	1457
chr2	206	-0.51231399826694	Low	4	1457
chr2	207	-2.58015201047605	Low	3	1457
chr2	208	1.38533514149459	High	5	1457
chr2	209	0.373421813485585	High	5	1457
chr2	210	-1.41570026018569	Low	4	1457
chr2	211	-3.41298814001477	Low	2	1457
chr2	212	-5.38440376209896	Low	1	1457
chr2	213	-5.70554867101323	Low	0	1457
chr2	214	-6.38057973837712	Low	0	1457
chr2	215	-5.95183339218734	Low	0	1457
chr2	216	-3.4485292029358	Low	2	1457
chr2	217	2.43396079167061	High	6	1457
chr2	218	12.4476468231181	High	8	1457
chr2	219	22.2720247532793	High	9	1457
chr2	220	27.0020641341376	High	9	1457
chr2	221	16.6343284628731	High	9	1457
chr2	222	3.02251508027872	High	6	1457
chr2	223	-4.28568276922593	Low	2	1457
chr2	224	-1.84970178474246	Low	3	1457
chr2	225	0.101726652389926	High	5	1457
chr2	226	-3.46057555374248	Low	2	1457
chr2	227	-2.90191553574475	Low	3	1457
chr2	228	-3.26506113211266	Low	2	1457
chr2	229	-3.8456473280441	Low	2	1457
chr2	230	-3.53660559626122	Low	2	1457
chr2	231	2.26231972624646	High	6	1457
chr2	232	12.6783384465484	High	8	1457
chr2	233	15.6265790414857	High	9	1457
chr2	234	12.6055373533108	High	8	1457
chr2	235	5.95586875925849	High	7	1457
chr2	236	2.32889471157274	High	6	1457
chr2	237	0.435494974319491	High	5	1457
chr2	238	7.40956754988568	High	7	1457
chr2	239	14.3645248528772	High	9	1457
chr2	240	17.1247095008031	High	9	1457
chr2	241	14.7143018772389	High	9	1457
chr2	242	19.2154208924302	High	9	1457
chr2	243	13.9296232715277	High	9	1457
chr2	244	12.6918560607529	High	8	1457
chr21	9	-3.5231806485008	Low	2	1457
chr21	10	-3.39369723911076	Low	2	1457
chr21	11	-3.34144637443014	Low	2	1457
chr21	12	-2.41771372508952	Low	3	1457
chr21	13	-0.604887814205151	Low	4	1457
chr21	15	-4.63009510551926	Low	1	1457
chr21	16	-5.09752642908881	Low	1	1457
chr21	17	-2.22869448314779	Low	3	1457
chr21	18	-2.23861689722924	Low	3	1457
chr21	19	-2.18761943156786	Low	3	1457
chr21	20	-4.77065664904439	Low	1	1457
chr21	21	-4.79671338071693	Low	1	1457
chr21	22	-4.54581505440178	Low	1	1457
chr21	23	-4.70277506029082	Low	1	1457
chr21	24	-5.09260644548959	Low	1	1457
chr21	25	-5.25235885002231	Low	1	1457
chr21	26	-5.7524350299373	Low	0	1457
chr21	27	-3.22369579437935	Low	2	1457
chr21	28	-1.7790577029081	Low	3	1457
chr21	29	-1.73530755826801	Low	3	1457
chr21	30	-0.443244039670546	Low	4	1457
chr21	31	-1.64476664209087	Low	3	1457
chr21	32	-1.4835036691137	Low	4	1457
chr21	33	0.120705689130159	High	5	1457
chr21	34	7.03205732120171	High	7	1457
chr21	35	11.0522416477539	High	8	1457
chr21	36	8.98796003310938	High	8	1457
chr21	37	6.84881488958004	High	7	1457
chr21	38	7.00226693257056	High	7	1457
chr21	39	3.59891683985301	High	6	1457
chr21	40	4.51443442242525	High	7	1457
chr21	41	-0.106775478913089	Low	4	1457
chr21	42	2.32665707614917	High	6	1457
chr21	43	3.47836888155408	High	6	1457
chr21	44	11.7386675687381	High	8	1457
chr21	45	19.5442166582939	High	9	1457
chr21	46	22.9938157243426	High	9	1457
chr21	47	23.730986667796	High	9	1457
chr21	48	13.7735790053781	High	9	1457
chr21	49	8.13251844261034	High	8	1457
chr22	16	-0.0342924638826685	Low	4	1457
chr22	17	-14.1534138548039	Low	0	1457
chr22	18	-7.75986769461013	Low	0	1457
chr22	19	2.04670484293448	High	6	1457
chr22	20	6.59808565618608	High	7	1457
chr22	21	5.8944116531003	High	7	1457
chr22	22	0.29020526339909	High	5	1457
chr22	23	-3.17088515708638	Low	2	1457
chr22	24	2.18317875101527	High	6	1457
chr22	25	2.47332753410877	High	6	1457
chr22	26	1.65479235437282	High	5	1457
chr22	27	-8.02527933805454	Low	0	1457
chr22	28	-9.85569757878037	Low	0	1457
chr22	29	-3.82625448750848	Low	2	1457
chr22	30	4.47299808880874	High	7	1457
chr22	31	11.8897515577509	High	8	1457
chr22	32	8.98612468369386	High	8	1457
chr22	33	1.82631161329694	High	5	1457
chr22	34	-7.62270871361886	Low	0	1457
chr22	35	-9.66775434353778	Low	0	1457
chr22	36	-0.0771980691261018	Low	4	1457
chr22	37	4.12630537835887	High	7	1457
chr22	38	15.5646668935956	High	9	1457
chr22	39	16.0653760762466	High	9	1457
chr22	40	16.6982655026053	High	9	1457
chr22	41	12.6643799535426	High	8	1457
chr22	42	9.50220110404312	High	8	1457
chr22	43	13.0749189817701	High	9	1457
chr22	44	5.13750256549837	High	7	1457
chr22	45	2.00631824713692	High	6	1457
chr22	46	3.98760941475011	High	6	1457
chr22	47	3.80987574053981	High	6	1457
chr22	48	-2.04267213157437	Low	3	1457
chr22	49	-12.8526695196156	Low	0	1457
chr22	50	-2.74322321208132	Low	3	1457
chr22	51	-1.27957177125034	Low	4	1457
chr22	52	6.04996840382514	High	7	1457
chr3	1	-6.93085018538053	Low	0	1457
chr3	2	-7.04910533175687	Low	0	1457
chr3	3	-5.81864068187043	Low	0	1457
chr3	4	-0.612301200385606	Low	4	1457
chr3	5	2.9534344282606	High	6	1457
chr3	6	1.17643342871966	High	5	1457
chr3	7	-3.88577666257107	Low	2	1457
chr3	8	-4.38531245641645	Low	1	1457
chr3	9	7.99114767965192	High	8	1457
chr3	10	13.9628696516549	High	9	1457
chr3	11	19.1005197308561	High	9	1457
chr3	12	12.252321670428	High	8	1457
chr3	13	11.1457219958852	High	8	1457
chr3	14	11.7506107306421	High	8	1457
chr3	15	14.0311172387034	High	9	1457
chr3	16	12.8519486386083	High	8	1457
chr3	17	6.09235536415714	High	7	1457
chr3	18	-2.20556057929374	Low	3	1457
chr3	19	-5.38610142542134	Low	1	1457
chr3	20	-4.94003721661786	Low	1	1457
chr3	21	-5.27076467367696	Low	1	1457
chr3	22	-5.93636770673523	Low	0	1457
chr3	23	-3.5978981746192	Low	2	1457
chr3	24	-1.13189544086194	Low	4	1457
chr3	25	0.635285530866592	High	5	1457
chr3	26	-2.11094469101439	Low	3	1457
chr3	27	-1.71295620418225	Low	3	1457
chr3	28	-3.34256415177154	Low	2	1457
chr3	29	-1.60133015014897	Low	4	1457
chr3	30	-1.52922655863079	Low	4	1457
chr3	31	-1.73194054116152	Low	3	1457
chr3	32	2.65057669395746	High	6	1457
chr3	33	4.58708305776312	High	7	1457
chr3	34	3.45273567154892	High	6	1457
chr3	35	-1.89872021421239	Low	3	1457
chr3	36	-6.5590237206086	Low	0	1457
chr3	37	0.515625302413794	High	5	1457
chr3	38	6.15626375768604	High	7	1457
chr3	39	9.72859084496721	High	8	1457
chr3	40	7.17480741180419	High	7	1457
chr3	41	3.77118272466917	High	6	1457
chr3	42	8.74683153944024	High	8	1457
chr3	43	7.97475212393251	High	8	1457
chr3	44	12.9034119521429	High	8	1457
chr3	45	10.9063102961821	High	8	1457
chr3	46	12.6102331623729	High	8	1457
chr3	47	15.3980030412224	High	9	1457
chr3	48	20.5009729807547	High	9	1457
chr3	49	34.406703674165	High	9	1457
chr3	50	40.3582871345284	High	9	1457
chr3	51	33.0767799388174	High	9	1457
chr3	52	30.4415771789937	High	9	1457
chr3	53	22.7204414962965	High	9	1457
chr3	54	17.4151698930841	High	9	1457
chr3	55	1.37762977905802	High	5	1457
chr3	56	-3.76472533076198	Low	2	1457
chr3	57	3.60912930578276	High	6	1457
chr3	58	10.3342222094839	High	8	1457
chr3	59	8.50814748350147	High	8	1457
chr3	60	0.826518378035257	High	5	1457
chr3	61	-3.01033051975685	Low	2	1457
chr3	62	-5.22557246082301	Low	1	1457
chr3	63	-3.28053882535523	Low	2	1457
chr3	64	0.312625713619991	High	5	1457
chr3	65	1.38335451728844	High	5	1457
chr3	66	4.49803811786438	High	7	1457
chr3	67	0.426376286267382	High	5	1457
chr3	68	-1.6555972288688	Low	3	1457
chr3	69	-0.824081369346438	Low	4	1457
chr3	70	-1.59069626424557	Low	4	1457
chr3	71	4.56493725710581	High	7	1457
chr3	72	2.34324219641849	High	6	1457
chr3	73	5.48288855715238	High	7	1457
chr3	74	-0.628430917798461	Low	4	1457
chr3	75	-2.79186740891632	Low	3	1457
chr3	76	-6.24640663074433	Low	0	1457
chr3	77	-6.02708848877354	Low	0	1457
chr3	78	-6.79234891979789	Low	0	1457
chr3	79	-6.42072802273956	Low	0	1457
chr3	80	-6.71627630453195	Low	0	1457
chr3	81	-6.18904682353171	Low	0	1457
chr3	82	-5.91965476538716	Low	0	1457
chr3	83	-5.5356755195954	Low	1	1457
chr3	84	-2.58921390184008	Low	3	1457
chr3	85	-5.32909606175303	Low	1	1457
chr3	86	-5.67746648570866	Low	1	1457
chr3	87	-5.10597708941837	Low	1	1457
chr3	88	-4.29155357505886	Low	2	1457
chr3	89	-4.07726624647357	Low	2	1457
chr3	90	-5.71924693591491	Low	0	1457
chr3	91	-4.96144163601725	Low	1	1457
chr3	92	-3.04989776804534	Low	2	1457
chr3	93	-3.6875652852369	Low	2	1457
chr3	94	-4.72073629643806	Low	1	1457
chr3	95	-4.57795636485741	Low	1	1457
chr3	96	-5.91914888589924	Low	0	1457
chr3	97	-5.49572862173959	Low	1	1457
chr3	98	-4.63792549309655	Low	1	1457
chr3	99	-2.1444879273666	Low	3	1457
chr3	100	-0.153329865195999	Low	4	1457
chr3	101	3.86282766787567	High	6	1457
chr3	102	1.2635948597847	High	5	1457
chr3	103	-2.18629823698074	Low	3	1457
chr3	104	-5.0511241233702	Low	1	1457
chr3	105	-6.06705381569599	Low	0	1457
chr3	106	-5.2229255920238	Low	1	1457
chr3	107	-2.03889810490612	Low	3	1457
chr3	108	-3.41483920438744	Low	2	1457
chr3	109	-4.21760603111218	Low	2	1457
chr3	110	-6.04714281858607	Low	0	1457
chr3	111	-5.59774495444537	Low	1	1457
chr3	112	-0.00283413157755508	Low	4	1457
chr3	113	4.00478546636172	High	6	1457
chr3	114	6.01693000238893	High	7	1457
chr3	115	1.32997191745427	High	5	1457
chr3	116	-3.09699073295255	Low	2	1457
chr3	117	-5.96769347890259	Low	0	1457
chr3	118	-7.06136190938644	Low	0	1457
chr3	119	-1.59440838046526	Low	4	1457
chr3	120	1.88159939287125	High	6	1457
chr3	121	3.91121976575954	High	6	1457
chr3	122	4.29354939480334	High	7	1457
chr3	123	5.2163661239768	High	7	1457
chr3	124	8.75439428074604	High	8	1457
chr3	125	8.4883194609492	High	8	1457
chr3	126	10.6613195614742	High	8	1457
chr3	127	10.6883173452016	High	8	1457
chr3	128	17.4369871173333	High	9	1457
chr3	129	18.5023915656833	High	9	1457
chr3	130	14.6750751998974	High	9	1457
chr3	131	3.49107339663383	High	6	1457
chr3	132	-0.494580340327177	Low	4	1457
chr3	133	2.05897523710444	High	6	1457
chr3	134	5.96491012073155	High	7	1457
chr3	135	3.88721730051874	High	6	1457
chr3	136	1.63062132229793	High	5	1457
chr3	137	-1.56507596778881	Low	4	1457
chr3	138	1.81974442584758	High	5	1457
chr3	139	1.97271855966053	High	6	1457
chr3	140	1.60171751202851	High	5	1457
chr3	141	3.0691836275373	High	6	1457
chr3	142	6.29319840354289	High	7	1457
chr3	143	5.99749237822863	High	7	1457
chr3	144	-0.519106825398334	Low	4	1457
chr3	145	-5.43901927565105	Low	1	1457
chr3	146	-4.84649143323605	Low	1	1457
chr3	147	-5.15000362951943	Low	1	1457
chr3	148	-4.07287170842194	Low	2	1457
chr3	149	0.813880650324785	High	5	1457
chr3	150	3.9123603442746	High	6	1457
chr3	151	4.15484444489749	High	7	1457
chr3	152	0.856007008338002	High	5	1457
chr3	153	-1.86228293779283	Low	3	1457
chr3	154	-2.58303945132229	Low	3	1457
chr3	155	-2.71047195015165	Low	3	1457
chr3	156	1.63717380689028	High	5	1457
chr3	157	1.77592046574055	High	5	1457
chr3	158	3.60629254700142	High	6	1457
chr3	159	0.0361827960647692	High	5	1457
chr3	160	1.94544887860929	High	6	1457
chr3	161	-1.89837976638868	Low	3	1457
chr3	162	-3.6478996706049	Low	2	1457
chr3	163	-5.50233963355475	Low	1	1457
chr3	164	-5.35837091317785	Low	1	1457
chr3	165	-6.78922786408847	Low	0	1457
chr3	166	-6.69512599600591	Low	0	1457
chr3	167	-6.08898892065842	Low	0	1457
chr3	168	-5.81014290731535	Low	0	1457
chr3	169	-0.593772289926578	Low	4	1457
chr3	170	0.838845663849624	High	5	1457
chr3	171	5.69820505531107	High	7	1457
chr3	172	4.35848876288145	High	7	1457
chr3	173	1.47649500392882	High	5	1457
chr3	174	-2.73152901012832	Low	3	1457
chr3	175	-5.58617120019255	Low	1	1457
chr3	176	-5.57800905590654	Low	1	1457
chr3	177	-3.47451278641202	Low	2	1457
chr3	178	-1.49164630699592	Low	4	1457
chr3	179	1.53764268288914	High	5	1457
chr3	180	0.793475355387988	High	5	1457
chr3	181	0.016661886691155	High	5	1457
chr3	182	-1.82225285065674	Low	3	1457
chr3	183	5.32999308202465	High	7	1457
chr3	184	13.7737917953552	High	9	1457
chr3	185	15.6159632673658	High	9	1457
chr3	186	10.6613487169319	High	8	1457
chr3	187	6.86163807641016	High	7	1457
chr3	188	5.52277611001887	High	7	1457
chr3	189	3.10782212289737	High	6	1457
chr3	190	-1.00374502484933	Low	4	1457
chr3	191	-3.80563256872781	Low	2	1457
chr3	192	-4.73336308851574	Low	1	1457
chr3	193	0.125137622356586	High	5	1457
chr3	194	7.17837856081027	High	7	1457
chr3	195	12.6987658263062	High	8	1457
chr3	196	14.4023566665679	High	9	1457
chr3	197	13.0646189620701	High	9	1457
chr3	198	13.5541043331195	High	9	1457
chr4	1	45.4590834024306	High	9	1457
chr4	2	45.7753585985703	High	9	1457
chr4	3	34.6368702797935	High	9	1457
chr4	4	24.039025835806	High	9	1457
chr4	5	11.1290429671974	High	8	1457
chr4	6	16.3675395989427	High	9	1457
chr4	7	20.045483963769	High	9	1457
chr4	8	24.1970617166789	High	9	1457
chr4	9	12.7605748795809	High	8	1457
chr4	10	8.72819797611387	High	8	1457
chr4	11	0.616513956357485	High	5	1457
chr4	12	-1.12261994802269	Low	4	1457
chr4	13	-2.13323174850225	Low	3	1457
chr4	14	-2.14756052367127	Low	3	1457
chr4	15	2.14532444202996	High	6	1457
chr4	16	1.9048890222135	High	6	1457
chr4	17	5.36820700377008	High	7	1457
chr4	18	1.86497721540489	High	6	1457
chr4	19	-1.64999281519755	Low	3	1457
chr4	20	-4.12985233231755	Low	2	1457
chr4	21	-4.84792403833213	Low	1	1457
chr4	22	-4.03080618138808	Low	2	1457
chr4	23	-5.20800087380254	Low	1	1457
chr4	24	-1.50500857254556	Low	4	1457
chr4	25	2.2788803434405	High	6	1457
chr4	26	5.68398262005414	High	7	1457
chr4	27	2.06498693256154	High	6	1457
chr4	28	-2.59779241349265	Low	3	1457
chr4	29	-4.68081755925204	Low	1	1457
chr4	30	-4.54664126229936	Low	1	1457
chr4	31	-4.725182000172	Low	1	1457
chr4	32	-4.79405984111404	Low	1	1457
chr4	33	-5.39498411731922	Low	1	1457
chr4	34	-5.32334770079999	Low	1	1457
chr4	35	-3.23405259401028	Low	2	1457
chr4	36	-6.36544787523415	Low	0	1457
chr4	37	-1.53116161223755	Low	4	1457
chr4	38	3.10345394143684	High	6	1457
chr4	39	12.1153213706999	High	8	1457
chr4	40	13.9722852825461	High	9	1457
chr4	41	13.9625731971975	High	9	1457
chr4	42	5.50139405908838	High	7	1457
chr4	43	-0.00862236731899246	Low	4	1457
chr4	44	-3.27645096300279	Low	2	1457
chr4	45	-4.13518853449361	Low	2	1457
chr4	46	-4.15168452885619	Low	2	1457
chr4	47	-3.14740811470855	Low	2	1457
chr4	48	1.67626590282978	High	5	1457
chr4	49	1.51236232677403	High	5	1457
chr4	50	-1.91634317219491	Low	3	1457
chr4	51	0.171190418642563	High	5	1457
chr4	52	-4.4545913822668	Low	1	1457
chr4	53	-1.20376980115153	Low	4	1457
chr4	54	4.94935827262554	High	7	1457
chr4	55	6.47855895664984	High	7	1457
chr4	56	7.92182824368119	High	8	1457
chr4	57	10.6865814893279	High	8	1457
chr4	58	7.44633784657164	High	7	1457
chr4	59	2.34092826627595	High	6	1457
chr4	60	-4.85346459799726	Low	1	1457
chr4	61	-3.96027366671175	Low	2	1457
chr4	62	-4.24865030737355	Low	2	1457
chr4	63	-4.31377150383419	Low	1	1457
chr4	64	-2.88785844067667	Low	3	1457
chr4	65	-0.721924464557543	Low	4	1457
chr4	66	-3.03457895082316	Low	2	1457
chr4	67	-5.14345784096336	Low	1	1457
chr4	68	-2.26397450377981	Low	3	1457
chr4	69	-0.139164427688188	Low	4	1457
chr4	70	-0.74669352433021	Low	4	1457
chr4	71	0.190751976257548	High	5	1457
chr4	72	-1.37633198786591	Low	4	1457
chr4	73	0.732141802679996	High	5	1457
chr4	74	0.0286869175507849	High	5	1457
chr4	75	1.34344210619445	High	5	1457
chr4	76	5.58750375672168	High	7	1457
chr4	77	12.5102326790933	High	8	1457
chr4	78	15.0183844519563	High	9	1457
chr4	79	12.452148844646	High	8	1457
chr4	80	2.4573853449944	High	6	1457
chr4	81	-0.316393954651762	Low	4	1457
chr4	82	-1.54054143183368	Low	4	1457
chr4	83	5.15882578714499	High	7	1457
chr4	84	7.14820676190124	High	7	1457
chr4	85	8.35680885591894	High	8	1457
chr4	86	1.55916143132424	High	5	1457
chr4	87	4.28848303793855	High	7	1457
chr4	88	7.07694534695284	High	7	1457
chr4	89	12.3942420577652	High	8	1457
chr4	90	7.89737879722276	High	8	1457
chr4	91	2.09355110349949	High	6	1457
chr4	92	-3.73263159103988	Low	2	1457
chr4	93	-5.21071791491975	Low	1	1457
chr4	94	-5.24808222300034	Low	1	1457
chr4	95	-3.12757637178067	Low	2	1457
chr4	96	-2.18115171134272	Low	3	1457
chr4	97	-1.92887535201764	Low	3	1457
chr4	98	-4.99533439052148	Low	1	1457
chr4	99	-1.67152202123654	Low	3	1457
chr4	100	2.39486772251696	High	6	1457
chr4	101	3.51094209059961	High	6	1457
chr4	102	0.0651135256132926	High	5	1457
chr4	103	0.964848709357939	High	5	1457
chr4	104	1.17421649993818	High	5	1457
chr4	105	0.416046941337937	High	5	1457
chr4	106	-0.858921914727437	Low	4	1457
chr4	107	0.333380842561064	High	5	1457
chr4	108	2.78491718447568	High	6	1457
chr4	109	0.884110633139096	High	5	1457
chr4	110	3.76275447884865	High	6	1457
chr4	111	2.2843417766297	High	6	1457
chr4	112	-0.271261762280495	Low	4	1457
chr4	113	0.196477497808403	High	5	1457
chr4	114	1.52409361100436	High	5	1457
chr4	115	1.88650148433447	High	6	1457
chr4	116	-3.11995843544919	Low	2	1457
chr4	117	-4.23784790573863	Low	2	1457
chr4	118	-3.24708078580989	Low	2	1457
chr4	119	0.932514416454242	High	5	1457
chr4	120	4.579426029493	High	7	1457
chr4	121	5.55505295815878	High	7	1457
chr4	122	2.37466090781763	High	6	1457
chr4	123	4.24348617163323	High	7	1457
chr4	124	6.7317877692296	High	7	1457
chr4	125	4.30041412601168	High	7	1457
chr4	126	-0.692871719415728	Low	4	1457
chr4	127	-4.62743868995244	Low	1	1457
chr4	128	-1.66328155983041	Low	3	1457
chr4	129	1.00745731001973	High	5	1457
chr4	130	1.90963551008612	High	6	1457
chr4	131	-1.75990022358667	Low	3	1457
chr4	132	-4.99698383713147	Low	1	1457
chr4	133	-2.71768776872832	Low	3	1457
chr4	134	-2.84386356688952	Low	3	1457
chr4	135	-4.84638617048504	Low	1	1457
chr4	136	-4.49969372236165	Low	1	1457
chr4	137	-3.70423842078036	Low	2	1457
chr4	138	-4.00912284889321	Low	2	1457
chr4	139	-3.01744387252805	Low	2	1457
chr4	140	5.98296781539421	High	7	1457
chr4	141	13.425311156654	High	9	1457
chr4	142	13.3287953667434	High	9	1457
chr4	143	4.97112462055067	High	7	1457
chr4	144	1.28924205057584	High	5	1457
chr4	145	-0.128356397183542	Low	4	1457
chr4	146	5.30533469906192	High	7	1457
chr4	147	1.90221715286688	High	6	1457
chr4	148	6.77904967732847	High	7	1457
chr4	149	2.08471957920749	High	6	1457
chr4	150	0.23623220085218	High	5	1457
chr4	151	-2.70057206040408	Low	3	1457
chr4	152	0.121707312107756	High	5	1457
chr4	153	3.16852760074995	High	6	1457
chr4	154	8.2764265928884	High	8	1457
chr4	155	6.10680422689779	High	7	1457
chr4	156	5.19498834262462	High	7	1457
chr4	157	0.0554503744085695	High	5	1457
chr4	158	-1.17461362014071	Low	4	1457
chr4	159	0.684466969862518	High	5	1457
chr4	160	0.809996664665545	High	5	1457
chr4	161	0.0540465286837504	High	5	1457
chr4	162	-4.33699701549654	Low	1	1457
chr4	163	-4.53197569581708	Low	1	1457
chr4	164	-3.45864000742032	Low	2	1457
chr4	165	-3.4533104839434	Low	2	1457
chr4	166	-0.268844314942682	Low	4	1457
chr4	167	-2.26296221836786	Low	3	1457
chr4	168	-2.31156992686784	Low	3	1457
chr4	169	2.21071441070418	High	6	1457
chr4	170	7.94746058535756	High	8	1457
chr4	171	8.01836933556655	High	8	1457
chr4	172	-0.439185413568637	Low	4	1457
chr4	173	-4.75142335642585	Low	1	1457
chr4	174	-2.45575073683614	Low	3	1457
chr4	175	-1.64992193856795	Low	3	1457
chr4	176	-1.18215478519023	Low	4	1457
chr4	177	-3.03938093144589	Low	2	1457
chr4	178	-3.42103699315519	Low	2	1457
chr4	179	-3.89933443656419	Low	2	1457
chr4	180	-4.88936897861544	Low	1	1457
chr4	181	-4.10542431044863	Low	2	1457
chr4	182	-5.14154842445135	Low	1	1457
chr4	183	-4.3096818128893	Low	1	1457
chr4	184	2.36219762345318	High	6	1457
chr4	185	10.3986335910468	High	8	1457
chr4	186	16.0567980798716	High	9	1457
chr4	187	13.561585035865	High	9	1457
chr4	188	5.41507841419956	High	7	1457
chr4	189	-1.63513325129708	Low	3	1457
chr4	190	-4.83075848016276	Low	1	1457
chr4	191	-3.92516037679403	Low	2	1457
chr5	1	17.9861847257239	High	9	1457
chr5	2	11.0422461740529	High	8	1457
chr5	3	3.3857950462103	High	6	1457
chr5	4	-3.46249868658012	Low	2	1457
chr5	5	-4.74903163218505	Low	1	1457
chr5	6	-1.682636876963	Low	3	1457
chr5	7	-0.548305998084717	Low	4	1457
chr5	8	-1.54644100216324	Low	4	1457
chr5	9	-3.36777825535896	Low	2	1457
chr5	10	-0.804099694376888	Low	4	1457
chr5	11	-0.936362877607588	Low	4	1457
chr5	12	-2.25610585026571	Low	3	1457
chr5	13	-5.51867591062794	Low	1	1457
chr5	14	-0.657564233358151	Low	4	1457
chr5	15	0.730628853623145	High	5	1457
chr5	16	3.8997185327545	High	6	1457
chr5	17	-2.41185819966285	Low	3	1457
chr5	18	-3.57038178189017	Low	2	1457
chr5	19	-5.93430604514035	Low	0	1457
chr5	20	-5.63737560639637	Low	1	1457
[truncated: 915 more rows]
