# Supplementary material for: Whole-genome mapping of APOBEC mutagenesis in metastatic urothelial carcinoma identifies driver hotspot mutations and a novel mutational signature
Source: Cell Genom. 2024 Mar 28;4(4):100528. doi: 10.1016/j.xgen.2024.100528 (PMC11019362; doi:10.1016/j.xgen.2024.100528)
Supplement: Data S1. Code to estimate hairpin-loop stability and to identify driver hotspot mutations, related to STAR Methods [file mmc9.zip › ApobecHM_drivers-main/R/data/Loopsize.ods]

## Sheet: Sheet1
LoopSize	dG
3	3.5
4	3.5
5	3.3
6	4
7	4.2
8	4.3
9	4.5
10	4.6
11	4.7
12	5
13	5
14	5.1
15	5.2
16	5.3
17	5.4
18	5.5
19	5.6
20	5.6
25	6.1
30	6.3
