# Supplementary material for: Whole-genome mapping of APOBEC mutagenesis in metastatic urothelial carcinoma identifies driver hotspot mutations and a novel mutational signature
Source: Cell Genom. 2024 Mar 28;4(4):100528. doi: 10.1016/j.xgen.2024.100528 (PMC11019362; doi:10.1016/j.xgen.2024.100528)
Supplement: Data S1. Code to estimate hairpin-loop stability and to identify driver hotspot mutations, related to STAR Methods [file mmc9.zip › ApobecHM_drivers-main/R/data/NNparameters.ods]

## Sheet: Sheet1
Seq	A	C	G	T
GA	0.17	0.81	-0.25	-1.3
GC	0.47	0.79	-2.24	0.62
GG	-0.52	-1.84	-1.11	0.08
GT	-1.44	0.98	-0.59	0.45
CA	0.43	0.75	0.03	-1.45
CC	0.79	0.7	-1.84	0.62
CG	0.11	-2.17	-0.11	-0.47
CT	-1.28	0.4	-0.32	-0.12
AA	0.61	0.88	0.14	-1
AC	0.77	1.33	-1.44	0.64
AG	0.02	-1.28	-0.13	0.71
AT	-0.88	0.73	0.07	0.69
TA	0.69	0.92	0.42	-0.58
TC	1.33	1.05	-1.3	0.97
TG	0.74	-1.45	0.44	0.43
TT	-1	0.75	0.34	0.68
