# Supplementary material for: Whole-genome mapping of APOBEC mutagenesis in metastatic urothelial carcinoma identifies driver hotspot mutations and a novel mutational signature
Source: Cell Genom. 2024 Mar 28;4(4):100528. doi: 10.1016/j.xgen.2024.100528 (PMC11019362; doi:10.1016/j.xgen.2024.100528)
Supplement: Data S1. Code to estimate hairpin-loop stability and to identify driver hotspot mutations, related to STAR Methods [file mmc9.zip › ApobecHM_drivers-main/R/data/SNV_data.txt]

sampleId  chr pos ref alt geneName
sample1 chr6  142706206 G A ADGRG6
sample7 chr6  142706206 G A ADGRG6
sample2 chr6  142706209 C T ADGRG6
sample7 chr6  142706209 C T ADGRG6
sample9 chr6  142706209 C T ADGRG6
sample3 chr10 115511590 G A PLEKHS1
sample4 chr10 115511593 C T PLEKHS1
sample1 chr10 96162368  C T TBC1D12
sample1 chr10 96162370  G A TBC1D12
sample5 chr8  29952919  G A LEPROTL1
sample7 chr8  29952921  C T LEPROTL1
sample8 chr8  29952921  C T LEPROTL1
sample1 chr5  1295228 G A TERT
sample2 chr5  1295228 G A TERT
sample4 chr5  1295228 G A TERT
sample6 chr5  1295228 G A TERT
sample7 chr5  1295228 G A TERT
sample5 chr5  1295250 G A TERT
sample9 chr5  1295250 G A TERT
sample5 chr4  1803568 C G FGFR3
sample8 chr4  1803568 C G FGFR3
