# Supplementary material for: Whole-genome mapping of APOBEC mutagenesis in metastatic urothelial carcinoma identifies driver hotspot mutations and a novel mutational signature
Source: Cell Genom. 2024 Mar 28;4(4):100528. doi: 10.1016/j.xgen.2024.100528 (PMC11019362; doi:10.1016/j.xgen.2024.100528)
Supplement: Data S1. Code to estimate hairpin-loop stability and to identify driver hotspot mutations, related to STAR Methods [file mmc9.zip › ApobecHM_drivers-main/R/data/TerminalMismatches.ods]

## Sheet: Sheet1
Seq	dG
AATA	-0.94
CATC	-0.56
GATG	-1.07
TATT	-0.95
AATC	-0.65
CATA	-0.85
AATG	-0.96
GATA	-1.05
CATT	-0.66
TATC	-0.85
GATT	-0.86
TATG	-1.16
ATAA	-0.57
CTAC	0.03
GTAG	0.04
TTAT	-0.05
ATAC	-0.45
CTAA	-0.09
ATAG	-0.46
GTAA	-0.07
CTAT	0.03
TTAC	-0.05
GTAT	0.05
TTAG	-0.06
ACGA	-1.88
CCGC	-0.75
GCGG	-1.16
TCGT	-0.93
ACGC	-1.19
CCGA	-1.44
ACGG	-1.4
GCGA	-1.64
CCGT	-0.87
TCGC	-0.81
GCGT	-1.07
TCGG	-1.02
AGCA	-1.4
CGCC	-0.65
GGCG	-0.57
TGCT	-1.13
AGCC	-0.89
CGCA	-1.16
AGCG	-0.59
GGCA	-1.38
CGCT	-0.86
TGCC	-0.92
GGCT	-1.08
TGCG	-0.62
