# Supplementary material for: Whole-genome mapping of APOBEC mutagenesis in metastatic urothelial carcinoma identifies driver hotspot mutations and a novel mutational signature
Source: Cell Genom. 2024 Mar 28;4(4):100528. doi: 10.1016/j.xgen.2024.100528 (PMC11019362; doi:10.1016/j.xgen.2024.100528)
Supplement: Data S1. Code to estimate hairpin-loop stability and to identify driver hotspot mutations, related to STAR Methods [file mmc9.zip › ApobecHM_drivers-main/R/data/Tetraloops.ods]

## Sheet: Sheet1
Seq	dG	dH
AAAAAT	0.7	0.5
AAAACT	0.2	0.7
AAACAT	0.5	1
ACTTGT	-1.3	0
AGAAAT	-1.6	-1.1
AGAGAT	-1.6	-1.1
AGATAT	-2	-1.5
AGCAAT	-2.1	-1.6
AGCGAT	-1.6	-1.1
AGCTTT	-0.3	0.2
AGGAAT	-1.6	-1.1
AGGGAT	-1.6	-1.1
AGGGGT	0.3	0.5
AGTAAT	-2.1	-1.6
AGTGAT	-1.6	-1.1
AGTTCT	0.3	0.8
ATTCGT	-0.7	-0.2
ATTTGT	-0.5	0
ATTTTT	-1	-0.5
CAAAAG	0.9	0.5
CAAACG	0.7	0.7
CAACAG	1	1
CAACCG	0	0
CCTTGG	-0.8	0
CGAAAG	-1.1	-1.1
CGAGAG	-1.1	-1.1
CGATAG	-1.5	-1.5
CGCAAG	-1.6	-1.6
CGCGAG	-1.1	-1.1
CGCTTG	0.2	0.2
CGGAAG	-1.1	-1.1
CGGGAG	-1	-1
CGGGGG	0.8	0.5
CGTAAG	-1.6	-1.6
CGTGAG	-1.1	-1.1
CGTTCG	0.8	0.8
CTTCGG	-0.2	-0.2
CTTTGG	0	0
CTTTTG	-0.5	-0.5
GAAAAC	1.5	0.5
GAAAAT	1.5	0.5
GAAACC	0.7	0.7
GAAACT	1	1
GAACAC	1	1
GAACAT	1	1
GCTTGC	-0.8	0
GCTTGT	-0.5	0
GGAAAC	-1.1	-1.1
GGAAAT	-1.1	-1.1
GGAGAC	-1.1	-1.1
GGAGAT	-1.1	-1.1
GGATAC	-1.6	-1.6
GGATAT	-1.6	-1.6
GGCAAC	-1.6	-1.6
GGCAAT	-1.6	-1.6
GGCGAC	-1.1	-1.1
GGCGAT	-1.1	-1.1
GGCTTC	0.2	0.2
GGCTTT	-0.1	-0.1
GGGAAC	-1.1	-1.1
GGGAAT	-1.1	-1.1
GGGGAC	-1.1	-1.1
GGGGAT	-1.1	-1.1
GGGGGC	0.8	0.5
GGGGGT	0.8	0.5
GGTAAC	-1.6	-1.6
GGTAAT	-1.6	-1.6
GGTGAC	-1.1	-1.1
GGTGAT	-1.1	-1.1
GGTTCC	0.8	0.8
GTATAT	-0.5	-0.5
GTTCGC	-0.2	-0.2
GTTCGT	-0.4	-0.4
GTTTGC	0	0
GTTTGT	-0.4	-0.4
GTTTTC	-0.5	-0.5
GTTTTT	-0.5	-0.5
TAAAAA	0.4	0.5
TAAAAG	1	0.5
TAAACA	0.2	0.7
TAAACG	0.5	1
TAACAA	0.5	1
TAACAG	0.5	1
TCTTGA	-1.3	0
TCTTGG	-1	0
TGAAAA	-1.6	-1.1
TGAAAG	-1.5	-1
TGAGAA	-1.6	-1.1
TGAGAG	-1.5	-1
TGATAA	-2.1	-1.6
TGATAG	-2	-1.5
TGCAAA	-2.1	-1.6
TGCAAG	-2	-1.5
TGCGAA	-1.6	-1.1
TGCGAG	-1.5	-1
TGCTTA	-0.3	0.2
TGCTTG	-0.6	-0.1
TGGAAA	-1.6	-1.1
TGGAAG	-1.5	-1
TGGGAA	-1.6	-1.1
TGGGAG	-1.5	-1
TGGGGA	0.3	0.5
TGGGGG	0.3	0.5
TGTAAA	-2.1	-1.6
TGTAAG	-2	-1.5
TGTGAA	-1.6	-1.1
TGTGAG	-1.5	-1
TGTTCA	0.3	0.8
TTTCGA	-0.7	-0.2
TTTCGG	-0.9	-0.4
TTTTAG	-1.5	-1
TTTTGA	-0.5	0
TTTTGG	-0.9	-0.4
TTTTTA	-1	-0.5
TTTTTG	-1	-0.5
