# Supplementary material for: Whole-genome mapping of APOBEC mutagenesis in metastatic urothelial carcinoma identifies driver hotspot mutations and a novel mutational signature
Source: Cell Genom. 2024 Mar 28;4(4):100528. doi: 10.1016/j.xgen.2024.100528 (PMC11019362; doi:10.1016/j.xgen.2024.100528)
Supplement: Data S1. Code to estimate hairpin-loop stability and to identify driver hotspot mutations, related to STAR Methods [file mmc9.zip › ApobecHM_drivers-main/R/data/Triloops.ods]

## Sheet: Sheet1
Seq	dG	dH
AGAAT	-1.5	-1.5
AGCAT	-1.5	-1.5
AGGAT	-1.5	-1.5
AGTAT	-1.5	-1.5
CGAAG	-2	-2
CGCAG	-2	-2
CGGAG	-2	-2
CGTAG	-2	-2
GGAAC	-2	-2
GGCAC	-2	-2
GGGAC	-2	-2
GGTAC	-2	-2
TGAAA	-1.5	-1.5
TGCAA	-1.5	-1.5
TGGAA	-1.5	-1.5
TGTAA	-1.5	-1.5
